# Supplementary material for: Proteomic Dissection of Nanotopography-Sensitive Mechanotransductive Signaling Hubs that Foster Neuronal Differentiation in PC12 Cells
Source: Front Cell Neurosci. 2018 Jan 4;11:417. doi: 10.3389/fncel.2017.00417 (PMC5758595; doi:10.3389/fncel.2017.00417)
Supplement: Table S1 — Proteins differently expressed comparing NGFvsPLL. List of the proteins annotated with Perseus software. Categorical annotation was supplied in form of Gene Ontology (GO) biological process (BP), molecular function (MF), cellular component (CC), keywords as well as in participation in a KEGG pathway, Reactome and molecular complexes (CORUM). [file Table1.XLSX]

## Sheet: D1_anovaB_NGFvsPLL
GOMF name	GOBP slim name	GOCC slim name	KEGG name	Keywords	Corum	Reactome	Razor + unique peptides	welch Difference	Protein IDs	Protein names	Gene names	Fasta headers
							2	-2.34783	A0A096P6L9	Complement C5	C5	>tr|A0A096P6L9|A0A096P6L9_RAT Complement C5 OS=Rattus norvegicus GN=C5 PE=4 SV=1
actin binding;binding;calcium ion binding;calcium-dependent protein binding;cation binding;cytoskeletal protein binding;identical protein binding;ion binding;metal ion binding;protein binding;protein dimerization activity;protein heterodimerization activity;protein homodimerization activity	biological regulation	cell part;cell projection;intracellular membrane-bounded organelle;intracellular organelle;neuron projection;nucleus;organelle		Acetylation;Calcium;Completeproteome;Metal-binding;Referenceproteome;Repeat			3	-1.60602	P05942	Protein S100-A4	S100a4	>sp|P05942|S10A4_RAT Protein S100-A4 OS=Rattus norvegicus GN=S100a4 PE=2 SV=1
binding;cation binding;ion binding;metal ion binding;transition metal ion binding;zinc ion binding			Notch signaling pathway	Completeproteome;Metal-binding;Referenceproteome;Zinc;Zinc-finger			1	-1.5066	Q6TXG2	LRRGT00037	Dtx4	>tr|Q6TXG2|Q6TXG2_RAT LRRGT00037 OS=Rattus norvegicus GN=Dtx4 PE=2 SV=1
		cell part;cytoplasm;intracellular membrane-bounded organelle;intracellular organelle;mitochondrion;organelle		Completeproteome;Cytoplasm;Referenceproteome			1	-1.19779	P85967;D3ZJF3	Gasdermin-C	Gsdmc	>sp|P85967|GSDMC_RAT Gasdermin-C OS=Rattus norvegicus GN=Gsdmc PE=3 SV=1;>tr|D3ZJF3|D3ZJF3_RAT Gasdermin-C OS=Rattus norvegicus GN=Gsdmc PE=4 SV=1
catalytic activity;methyltransferase activity;RNA methyltransferase activity;S-adenosylmethionine-dependent methyltransferase activity;transferase activity;transferase activity, transferring one-carbon groups;tRNA (guanine) methyltransferase activity;tRNA (guanine-N1-)-methyltransferase activity;tRNA methyltransferase activity				Completeproteome;Cytoplasm;Methyltransferase;Mitochondrion;Nucleus;Referenceproteome;S-adenosyl-L-methionine;Transferase;tRNAprocessing			1	-0.837878	F1LYK6	tRNA (guanine(37)-N1)-methyltransferase	Trmt5	>tr|F1LYK6|F1LYK6_RAT tRNA (guanine(37)-N1)-methyltransferase OS=Rattus norvegicus GN=Trmt5 PE=3 SV=2
endopeptidase inhibitor activity;endopeptidase regulator activity;enzyme inhibitor activity;enzyme regulator activity;peptidase inhibitor activity;peptidase regulator activity;serine-type endopeptidase inhibitor activity	amine metabolic process;carbohydrate metabolic process;macromolecule metabolic process;metabolic process;nitrogen compound metabolic process;polysaccharide metabolic process;primary metabolic process			Completeproteome;Referenceproteome			2	-0.834192	D3ZFH5	Protein Itih2	Itih2	>tr|D3ZFH5|D3ZFH5_RAT Protein Itih2 OS=Rattus norvegicus GN=Itih2 PE=4 SV=2
anion binding;binding;carbohydrate binding;catalytic activity;glycosaminoglycan binding;heparin binding;hydrolase activity;hydrolase activity, acting on ester bonds;insulin receptor binding;ion binding;molecular transducer activity;pattern binding;phosphatase activity;phosphate ion binding;phosphoprotein phosphatase activity;phosphoric ester hydrolase activity;polysaccharide binding;protein bindi…	biological adhesion;biological regulation;cell adhesion;cellular metabolic process;cellular process;macromolecule metabolic process;macromolecule modification;metabolic process;phosphorus metabolic process;primary metabolic process;protein dephosphorylation;protein metabolic process;protein modification process	cell body;cell part;endosome;intracellular membrane-bounded organelle;intracellular organelle;membrane;neuronal cell body;organelle;plasma membrane;site of polarized growth;synapse	Adherens junction;Cell adhesion molecules (CAMs);Insulin signaling pathway	Celladhesion;Completeproteome;Disulfidebond;Glycoprotein;Heparin-binding;Hydrolase;Immunoglobulindomain;Membrane;Proteinphosphatase;Receptor;Referenceproteome;Repeat;Signal;Transmembrane;Transmembranehelix	Beta-catenin-Cadherin-LAR complex;Grip-Glur2/3-liprin-alpha-Lar complex		2	-0.8258	Q64604;G3V8P4	Receptor-type tyrosine-protein phosphatase F	Ptprf	>sp|Q64604|PTPRF_RAT Receptor-type tyrosine-protein phosphatase F OS=Rattus norvegicus GN=Ptprf PE=2 SV=1;>tr|G3V8P4|G3V8P4_RAT RCG50226, isoform CRA_a OS=Rattus norvegicus GN=Ptprf PE=4 SV=1
catalytic activity;endopeptidase activity;hydrolase activity;peptidase activity;peptidase activity, acting on L-amino acid peptides;serine hydrolase activity;serine-type endopeptidase activity;serine-type peptidase activity	biological regulation;immune system process;macromolecule metabolic process;metabolic process;primary metabolic process;protein metabolic process;proteolysis;response to biotic stimulus;response to chemical stimulus;response to external stimulus;response to extracellular stimulus;response to stimulus	extracellular region;extracellular space	Complement and coagulation cascades;Staphylococcus aureus infection	Completeproteome;Disulfidebond;Hydrolase;Protease;Referenceproteome;Serineprotease			7	-0.816744	Q7TP05;G3V615	Da1-24	Cfb	>tr|Q7TP05|Q7TP05_RAT Da1-24 OS=Rattus norvegicus GN=Cfb PE=2 SV=1;>tr|G3V615|G3V615_RAT Complement factor B, isoform CRA_b OS=Rattus norvegicus GN=C2 PE=3 SV=1
binding;carboxylic acid binding;cation binding;cell surface binding;cofactor binding;DNA binding;drug binding;fatty acid binding;ion binding;lipid binding;metal ion binding;monocarboxylic acid binding;nucleic acid binding;oxygen binding;pyridoxal phosphate binding;toxin binding;transition metal ion binding;vitamin B6 binding;vitamin binding;zinc ion binding	behavior;biological regulation;cell communication;cell killing;cellular process;circulatory system process;establishment of localization;interspecies interaction between organisms;killing of cells of other organism;multicellular organismal process;multi-organism process;response to chemical stimulus;response to external stimulus;response to extracellular stimulus;response to starvation;response t…	cell part;cytoplasm;extracellular space;macromolecular complex;protein complex		Cleavageonpairofbasicresidues;Completeproteome;Copper;Directproteinsequencing;Disulfidebond;Lipid-binding;Metal-binding;Phosphoprotein;Polymorphism;Referenceproteome;Repeat;Secreted;Signal;Zinc	ALB-TGFbetaRII complex		12	-0.781688	P02770	Serum albumin	Alb	>sp|P02770|ALBU_RAT Serum albumin OS=Rattus norvegicus GN=Alb PE=1 SV=2
binding;endopeptidase inhibitor activity;endopeptidase regulator activity;enzyme inhibitor activity;enzyme regulator activity;peptidase inhibitor activity;peptidase regulator activity;protein binding;receptor binding;serine-type endopeptidase inhibitor activity	biological regulation;response to chemical stimulus;response to endogenous stimulus;response to external stimulus;response to extracellular stimulus;response to stimulus;response to stress	extracellular space	Complement and coagulation cascades	Acutephase;Baitregion;Completeproteome;Disulfidebond;Glycoprotein;Proteaseinhibitor;Referenceproteome;Secreted;Serineproteaseinhibitor;Signal;Thioesterbond			3	-0.726926	M0R9G2;P06238	Alpha-2-macroglobulin	A2m	>tr|M0R9G2|M0R9G2_RAT Protein LOC100911545 OS=Rattus norvegicus GN=LOC100911545 PE=4 SV=1;>sp|P06238|A2MG_RAT Alpha-2-macroglobulin OS=Rattus norvegicus GN=A2m PE=2 SV=2
binding;cation binding;cation transmembrane transporter activity;ferric iron binding;ferric iron transmembrane transporter activity;GTP binding;guanyl nucleotide binding;guanyl ribonucleotide binding;inorganic cation transmembrane transporter activity;ion binding;ion transmembrane transporter activity;iron ion binding;iron ion transmembrane transporter activity;metal ion binding;metal ion transme…	biological regulation;cellular homeostasis;cellular ion homeostasis;cellular process;establishment of localization;homeostatic process;ion transport;response to chemical stimulus;response to endogenous stimulus;response to stimulus;response to stress;signal transduction;transport	cell part;cytoplasmic membrane-bounded vesicle;endosome;extracellular region;extracellular space;intracellular membrane-bounded organelle;intracellular organelle;mitochondrion;organelle;vesicle	Mineral absorption	Alternativesplicing;Completeproteome;Directproteinsequencing;Disulfidebond;Glycoprotein;GTP-binding;Iontransport;Iron;Irontransport;Metal-binding;Methylation;Nucleotide-binding;Referenceproteome;Repeat;Secreted;Signal;Transport			3	-0.726687	Q7TMC7;P12346;P12346-2	Serotransferrin	Tf	>tr|Q7TMC7|Q7TMC7_RAT Ab2-417 OS=Rattus norvegicus GN=Tf PE=2 SV=1;>sp|P12346|TRFE_RAT Serotransferrin OS=Rattus norvegicus GN=Tf PE=1 SV=3;>sp|P12346-2|TRFE_RAT Isoform 2 of Serotransferrin OS=Rattus norvegicus GN=Tf
endopeptidase inhibitor activity;endopeptidase regulator activity;enzyme inhibitor activity;enzyme regulator activity;peptidase inhibitor activity;peptidase regulator activity	biological regulation;immune system process;macromolecule metabolic process;metabolic process;primary metabolic process;protein metabolic process;response to stimulus;response to stress	extracellular space		Completeproteome;Disulfidebond;Referenceproteome;Secreted			13	-0.63225	M0RBF1;M0RBJ7	Complement C3	C3	>tr|M0RBF1|M0RBF1_RAT Complement C3 OS=Rattus norvegicus GN=C3 PE=4 SV=1;>tr|M0RBJ7|M0RBJ7_RAT Complement C3 OS=Rattus norvegicus GN=C3 PE=4 SV=1
binding;carbohydrate binding;endopeptidase inhibitor activity;endopeptidase regulator activity;enzyme inhibitor activity;enzyme regulator activity;glycosaminoglycan binding;heparin binding;pattern binding;peptidase inhibitor activity;peptidase regulator activity;polysaccharide binding;serine-type endopeptidase inhibitor activity	biological regulation;coagulation;multicellular organismal process;regulation of body fluid levels		Complement and coagulation cascades	Bloodcoagulation;Completeproteome;Glycoprotein;Hemostasis;Heparin-binding;Proteaseinhibitor;Referenceproteome;Repeat;Serineproteaseinhibitor;Signal;Sulfation			3	-0.610043	Q64268;CON__ENSEMBL:ENSBTAP00000018574	Heparin cofactor 2	Serpind1	>sp|Q64268|HEP2_RAT Heparin cofactor 2 OS=Rattus norvegicus GN=Serpind1 PE=2 SV=1
binding;cytokine activity;hormone binding;peptide binding;peptide hormone binding;protein binding;protein dimerization activity;protein heterodimerization activity;receptor binding	anatomical structure development;anatomical structure morphogenesis;biological regulation;biosynthetic process;cell differentiation;cellular metabolic process;cellular process;developmental process;establishment of localization;growth;hormone transport;lipid transport;macromolecule metabolic process;metabolic process;molting cycle;multicellular organismal process;regulation of cell cycle;regulati…	activin complex;inhibin complex;macromolecular complex;protein complex	Cytokine-cytokine receptor interaction;TGF-beta signaling pathway	Cleavageonpairofbasicresidues;Completeproteome;Disulfidebond;Glycoprotein;Growthfactor;Hormone;Referenceproteome;Secreted;Signal			1	-0.601566	P18331	Inhibin beta A chain	Inhba	>sp|P18331|INHBA_RAT Inhibin beta A chain OS=Rattus norvegicus GN=Inhba PE=2 SV=1
binding;cysteine-type endopeptidase inhibitor activity;endopeptidase inhibitor activity;endopeptidase regulator activity;enzyme binding;enzyme inhibitor activity;enzyme regulator activity;peptidase inhibitor activity;peptidase regulator activity;protease binding;protein binding	anatomical structure development;biological regulation;cell development;cell killing;cellular process;developmental process;multi-organism process;response to biotic stimulus;response to chemical stimulus;response to drug;response to endogenous stimulus;response to stimulus;response to stress	cell part;cytoplasmic membrane-bounded vesicle;extracellular space;intracellular membrane-bounded organelle;intracellular organelle;organelle;vesicle		Completeproteome;Directproteinsequencing;Disulfidebond;Proteaseinhibitor;Referenceproteome;Secreted;Signal;Thiolproteaseinhibitor			1	-0.594633	P19313	Cystatin-S	Cst4	>sp|P19313|CYTS_RAT Cystatin-S OS=Rattus norvegicus GN=Cst4 PE=1 SV=2
active transmembrane transporter activity;adenyl nucleotide binding;adenyl ribonucleotide binding;ADP binding;ATP binding;ATPase activity;ATPase activity, coupled;ATPase activity, coupled to movement of substances;ATPase activity, coupled to transmembrane movement of ions;ATPase activity, coupled to transmembrane movement of substances;binding;catalytic activity;cation transmembrane transporter a…	biosynthetic process;cellular metabolic process;cellular nitrogen compound metabolic process;cellular process;developmental process;embryo development;establishment of localization;heterocycle metabolic process;hydrogen transport;ion transport;lipid metabolic process;metabolic process;nitrogen compound metabolic process;nucleobase-containing compound metabolic process;nucleobase-containing small …	cell part;macromolecular complex;membrane;plasma membrane;protein complex	Alzheimer's disease;Huntington's disease;Oxidative phosphorylation;Parkinson's disease	3D-structure;Acetylation;ATP-binding;ATPsynthesis;Cellmembrane;CF(1);Completeproteome;Directproteinsequencing;Hydrogeniontransport;Iontransport;Membrane;Mitochondrion;Mitochondrioninnermembrane;Nucleotide-binding;Phosphoprotein;Pyrrolidonecarboxylicacid;Referenceproteome;Transitpeptide;Transport	ATP synthasome;F0F1 ATP synthase, mitochondrial;SDH-mABC1-PIC-ANT-ATPase complex		10	-0.576661	P15999;F1LP05;M0R4D7	ATP synthase subunit alpha, mitochondrial;ATP synthase subunit alpha	Atp5a1	>sp|P15999|ATPA_RAT ATP synthase subunit alpha, mitochondrial OS=Rattus norvegicus GN=Atp5a1 PE=1 SV=2;>tr|F1LP05|F1LP05_RAT ATP synthase subunit alpha OS=Rattus norvegicus GN=Atp5a1 PE=3 SV=1
binding;carbohydrate binding;cation binding;extracellular matrix structural constituent;glycosaminoglycan binding;heparin binding;ion binding;mercury ion binding;metal ion binding;pattern binding;polysaccharide binding;structural molecule activity;transition metal ion binding	anatomical structure formation involved in morphogenesis;biological adhesion;biological regulation;cell activation;cell adhesion;cell motility;cellular component movement;cellular component organization;cellular homeostasis;cellular process;developmental process;extracellular matrix organization;extracellular structure organization;homeostatic process;locomotion;multicellular organismal process;r…	extracellular region;extracellular space		Acutephase;Alternativesplicing;Angiogenesis;Celladhesion;Cellshape;Completeproteome;Directproteinsequencing;Disulfidebond;Extracellularmatrix;Glycoprotein;Heparin-binding;Isopeptidebond;Phosphoprotein;Pyrrolidonecarboxylicacid;Referenceproteome;Repeat;Secreted;Signal;Sulfation			17	-0.548162	P04937;P04937-3;P04937-2;P04937-4;A0A096P6L8;F1LST1	Fibronectin;Anastellin	Fn1	>sp|P04937|FINC_RAT Fibronectin OS=Rattus norvegicus GN=Fn1 PE=1 SV=2;>sp|P04937-3|FINC_RAT Isoform 3 of Fibronectin OS=Rattus norvegicus GN=Fn1;>sp|P04937-2|FINC_RAT Isoform 2 of Fibronectin OS=Rattus norvegicus GN=Fn1;>sp|P04937-4|FINC_RAT Isoform 4 of F
binding;carbon-carbon lyase activity;carboxylic acid binding;carboxy-lyase activity;catalytic activity;cofactor binding;L-aspartate:2-oxoglutarate aminotransferase activity;L-cysteine:2-oxoglutarate aminotransferase activity;L-phenylalanine aminotransferase activity;L-phenylalanine:2-oxoglutarate aminotransferase activity;lyase activity;phosphatidylserine decarboxylase activity;pyridoxal phosphat…	alcohol metabolic process;amine metabolic process;biological regulation;biosynthetic process;carbohydrate metabolic process;catabolic process;cellular amino acid metabolic process;cellular ketone metabolic process;cellular metabolic process;cellular nitrogen compound metabolic process;cellular process;homeostatic process;metabolic process;nitrogen compound metabolic process;organic acid metabolic…	cell part;cytosol;intracellular membrane-bounded organelle;intracellular organelle;lysosome;organelle;vacuole	Alanine, aspartate and glutamate metabolism;Arginine and proline metabolism;Cysteine and methionine metabolism;Phenylalanine metabolism;Phenylalanine, tyrosine and tryptophan biosynthesis;Tyrosine metabolism	Amino-acidbiosynthesis;Aminotransferase;Completeproteome;Cytoplasm;Directproteinsequencing;Phosphoprotein;Pyridoxalphosphate;Referenceproteome;Transferase			7	-0.54134	P13221	Aspartate aminotransferase, cytoplasmic	Got1	>sp|P13221|AATC_RAT Aspartate aminotransferase, cytoplasmic OS=Rattus norvegicus GN=Got1 PE=1 SV=3
catalytic activity;disulfide oxidoreductase activity;electron carrier activity;intramolecular oxidoreductase activity;intramolecular oxidoreductase activity, interconverting keto- and enol-groups;intramolecular oxidoreductase activity, transposing S-S bonds;isomerase activity;oxidoreductase activity;oxidoreductase activity, acting on a sulfur group of donors;protein disulfide isomerase activity;p…	biological regulation;cellular homeostasis;cellular metabolic process;cellular process;glycerol ether metabolic process;homeostatic process;macromolecule metabolic process;metabolic process;primary metabolic process;protein folding;protein metabolic process;small molecule metabolic process	cell part;cell surface;cytoplasmic membrane-bounded vesicle;intracellular membrane-bounded organelle;intracellular organelle;organelle;vesicle	Antigen processing and presentation;Protein processing in endoplasmic reticulum	Completeproteome;Directproteinsequencing;Disulfidebond;Endoplasmicreticulum;Isomerase;Redox-activecenter;Referenceproteome;Repeat;Signal			17	-0.214751	P11598	Protein disulfide-isomerase A3	Pdia3	>sp|P11598|PDIA3_RAT Protein disulfide-isomerase A3 OS=Rattus norvegicus GN=Pdia3 PE=1 SV=2
adenyl nucleotide binding;adenyl ribonucleotide binding;ATP binding;binding;caspase inhibitor activity;caspase regulator activity;cysteine-type endopeptidase inhibitor activity;endopeptidase inhibitor activity;endopeptidase regulator activity;enzyme inhibitor activity;enzyme regulator activity;nucleotide binding;peptidase inhibitor activity;peptidase regulator activity;purine nucleotide binding;p…	anatomical structure development;biological regulation;cell communication;cellular process;developmental process;macromolecule metabolic process;metabolic process;primary metabolic process;protein metabolic process;proteolysis;proteolysis involved in cellular protein catabolic process;regulation of protein modification process;response to biotic stimulus;response to external stimulus;response to …	cell part;cell surface;cytoplasmic membrane-bounded vesicle;endoplasmic reticulum;intracellular membrane-bounded organelle;intracellular organelle;macromolecular complex;midbody;organelle;protein complex;vesicle	Prion diseases;Protein export;Protein processing in endoplasmic reticulum	ATP-binding;Completeproteome;Cytoplasm;Directproteinsequencing;Endoplasmicreticulum;Nucleotide-binding;Phosphoprotein;Referenceproteome;Signal	Thyroglobulin folding complex (Tg, Hspa5, Erp29, Grp94);Thyroglobulin folding complex (Tg, Hspa5, Pdi, Erp29, Grp94)		16	-0.182408	P06761	78 kDa glucose-regulated protein	Hspa5	>sp|P06761|GRP78_RAT 78 kDa glucose-regulated protein OS=Rattus norvegicus GN=Hspa5 PE=1 SV=1
binding;catalytic activity;GTP binding;GTPase activity;guanyl nucleotide binding;guanyl ribonucleotide binding;hydrolase activity;hydrolase activity, acting on acid anhydrides;hydrolase activity, acting on acid anhydrides, in phosphorus-containing anhydrides;nucleoside-triphosphatase activity;nucleotide binding;purine nucleotide binding;purine ribonucleoside triphosphate binding;purine ribonucleo…	cellular component assembly;cellular component organization;cellular macromolecular complex assembly;cellular process;cytoskeleton organization;macromolecular complex assembly;organelle assembly;organelle organization;protein complex assembly;protein polymerization	cell part;cytoplasm;intracellular membrane-bounded organelle;intracellular organelle;macromolecular complex;nucleus;organelle;protein complex	Gap junction;Pathogenic Escherichia coli infection;Phagosome	Acetylation;Completeproteome;Cytoplasm;Cytoskeleton;Directproteinsequencing;GTP-binding;Microtubule;Nucleotide-binding;Phosphoprotein;Referenceproteome		REACT_127416	21	0.336815	G3V7C6;Q6P9T8	Tubulin beta-4B chain	Tubb4b	>tr|G3V7C6|G3V7C6_RAT RCG45400 OS=Rattus norvegicus GN=Tubb4b PE=3 SV=1;>sp|Q6P9T8|TBB4B_RAT Tubulin beta-4B chain OS=Rattus norvegicus GN=Tubb4b PE=1 SV=1
binding;enzyme inhibitor activity;enzyme regulator activity;kinase inhibitor activity;kinase regulator activity;protein binding;protein kinase C inhibitor activity;protein kinase inhibitor activity;protein kinase regulator activity;protein serine/threonine kinase inhibitor activity;small conjugating protein binding;ubiquitin binding	anatomical structure formation involved in morphogenesis;biological regulation;cell motility;cellular component movement;cellular process;developmental process;locomotion;multi-organism process;response to biotic stimulus;response to chemical stimulus;response to external stimulus;response to stimulus;response to stress	cell part;cell surface;cytoplasm;intracellular membrane-bounded organelle;intracellular non-membrane-bounded organelle;intracellular organelle;macromolecular complex;membrane;nucleus;organelle;plasma membrane;proteasome complex;protein complex	Amoebiasis;MAPK signaling pathway;VEGF signaling pathway	Acetylation;Chaperone;Completeproteome;Cytoplasm;Cytoskeleton;Directproteinsequencing;Nucleus;Phosphoprotein;Referenceproteome;Stressresponse			6	0.425915	G3V913;P42930	Heat shock protein beta-1	Hspb1	>tr|G3V913|G3V913_RAT Heat shock 27kDa protein 1 OS=Rattus norvegicus GN=Hspb1 PE=1 SV=1;>sp|P42930|HSPB1_RAT Heat shock protein beta-1 OS=Rattus norvegicus GN=Hspb1 PE=1 SV=1
[acyl-carrier-protein] S-acetyltransferase activity;[acyl-carrier-protein] S-malonyltransferase activity;3-hydroxyacyl-[acyl-carrier-protein] dehydratase activity;3-hydroxyoctanoyl-[acyl-carrier-protein] dehydratase activity;3-hydroxypalmitoyl-[acyl-carrier-protein] dehydratase activity;3-oxoacyl-[acyl-carrier-protein] reductase (NADPH) activity;3-oxoacyl-[acyl-carrier-protein] synthase activity;…	biosynthetic process;cellular ketone metabolic process;cellular lipid metabolic process;cellular metabolic process;cellular process;cofactor metabolic process;lipid metabolic process;metabolic process;organic acid metabolic process;primary metabolic process;small molecule metabolic process	cell part;cytoplasmic membrane-bounded vesicle;Golgi apparatus;intracellular membrane-bounded organelle;intracellular organelle;membrane;mitochondrion;organelle;plasma membrane;vesicle	Fatty acid biosynthesis;Insulin signaling pathway	3D-structure;Acetylation;Completeproteome;Cytoplasm;Fattyacidbiosynthesis;Fattyacidmetabolism;Hydrolase;Lipidbiosynthesis;Lipidmetabolism;Lyase;Multifunctionalenzyme;NAD;NADP;Oxidoreductase;Phosphopantetheine;Phosphoprotein;Pyridoxalphosphate;Referenceproteome;Transferase			16	0.460767	P12785	Fatty acid synthase;[Acyl-carrier-protein] S-acetyltransferase;[Acyl-carrier-protein] S-malonyltransferase;3-oxoacyl-[acyl-carrier-protein] synthase;3-oxoacyl-[acyl-carrier-protein] reductase;3-hydroxypalmitoyl-[acyl-carrier-protein] dehydratase;Enoyl-[acyl-carrier-protein] reductase;Oleoyl-[acyl-carrier-protein] hydrolase	Fasn	>sp|P12785|FAS_RAT Fatty acid synthase OS=Rattus norvegicus GN=Fasn PE=1 SV=3
actin binding;binding;binding, bridging;cytoskeletal protein binding;protein binding;protein binding, bridging	biological adhesion;biological regulation;cell adhesion;cell motility;cellular component assembly;cellular component movement;cellular component organization;cellular process;immune system process;localization;locomotion;membrane docking	apical part of cell;cell part;cell projection;cell surface;cytoplasm;cytoskeleton;filopodium;intracellular non-membrane-bounded organelle;intracellular organelle;membrane;microvillus;nucleolus;organelle	Leukocyte transendothelial migration;Measles;Regulation of actin cytoskeleton	Acetylation;Cellmembrane;Cellprojection;Completeproteome;Cytoplasm;Cytoskeleton;Directproteinsequencing;Membrane;Phosphoprotein;Referenceproteome			10	0.517638	A0A096MK30;O35763;F1LP60;E9PT65	Moesin	Msn	>tr|A0A096MK30|A0A096MK30_RAT Moesin OS=Rattus norvegicus GN=Msn PE=4 SV=1;>sp|O35763|MOES_RAT Moesin OS=Rattus norvegicus GN=Msn PE=1 SV=3;>tr|F1LP60|F1LP60_RAT Moesin (Fragment) OS=Rattus norvegicus GN=Msn PE=4 SV=1
		cell part;cytosol;endosome;intracellular membrane-bounded organelle;intracellular organelle;organelle		Completeproteome;Referenceproteome			5	0.524486	G3V8A5	Vacuolar protein sorting-associated protein 35	Vps35	>tr|G3V8A5|G3V8A5_RAT Vacuolar protein sorting-associated protein 35 OS=Rattus norvegicus GN=Vps35 PE=3 SV=1
binding;catalytic activity;GTP binding;GTPase activity;guanyl nucleotide binding;guanyl ribonucleotide binding;hydrolase activity;hydrolase activity, acting on acid anhydrides;hydrolase activity, acting on acid anhydrides, in phosphorus-containing anhydrides;nucleoside-triphosphatase activity;nucleotide binding;protein binding;protein complex binding;purine nucleotide binding;purine ribonucleosid…	cellular component assembly;cellular component organization;cellular macromolecular complex assembly;cellular process;cytoskeleton organization;macromolecular complex assembly;organelle assembly;organelle organization;protein complex assembly;protein polymerization	cell body;cell part;cytoplasm;macromolecular complex;membrane;plasma membrane;protein complex	Gap junction;Pathogenic Escherichia coli infection;Phagosome	Acetylation;Alternativesplicing;Completeproteome;Cytoplasm;Cytoskeleton;Directproteinsequencing;GTP-binding;Isopeptidebond;Methylation;Microtubule;Nucleotide-binding;Phosphoprotein;Referenceproteome;S-nitrosylation;Ublconjugation		REACT_127416	5	0.551865	P69897;P69897-2	Tubulin beta-5 chain	Tubb5	>sp|P69897|TBB5_RAT Tubulin beta-5 chain OS=Rattus norvegicus GN=Tubb5 PE=1 SV=1;>sp|P69897-2|TBB5_RAT Isoform 2 of Tubulin beta-5 chain OS=Rattus norvegicus GN=Tubb5
catalytic activity;endopeptidase activity;hydrolase activity;peptidase activity;peptidase activity, acting on L-amino acid peptides;serine hydrolase activity;serine-type endopeptidase activity;serine-type peptidase activity	biological regulation;macromolecule metabolic process;metabolic process;primary metabolic process;protein metabolic process;proteolysis	cell part;cytosol;extracellular matrix;extracellular region		Completeproteome;Cytoplasm;Growthfactorbinding;Hydrolase;Protease;Referenceproteome;Secreted;Serineprotease;Signal			7	0.566178	Q9QZK5	Serine protease HTRA1	Htra1	>sp|Q9QZK5|HTRA1_RAT Serine protease HTRA1 OS=Rattus norvegicus GN=Htra1 PE=2 SV=1
		cell part;intracellular membrane-bounded organelle;intracellular organelle;nucleus;organelle		Acetylation;Completeproteome;Nucleus;Phosphoprotein;Referenceproteome			1	0.640406	Q6AXU6	Hematological and neurological expressed 1 protein	Hn1	>sp|Q6AXU6|HN1_RAT Hematological and neurological expressed 1 protein OS=Rattus norvegicus GN=Hn1 PE=2 SV=3
adenyl nucleotide binding;adenyl ribonucleotide binding;ATP binding;ATPase activity;ATPase activity, coupled;ATP-dependent helicase activity;ATP-dependent RNA helicase activity;binding;catalytic activity;helicase activity;hydrolase activity;hydrolase activity, acting on acid anhydrides;hydrolase activity, acting on acid anhydrides, in phosphorus-containing anhydrides;nucleic acid binding;nucleosi…	cellular component assembly;cellular component organization;cellular macromolecular complex assembly;cellular metabolic process;cellular nitrogen compound metabolic process;cellular process;establishment of localization;interspecies interaction between organisms;macromolecular complex assembly;macromolecule metabolic process;metabolic process;multi-organism process;nitrogen compound metabolic pro…	cell part;cytoplasm;macromolecular complex;protein complex;ribonucleoprotein complex;small nuclear ribonucleoprotein complex;spliceosomal complex;transcription export complex	mRNA surveillance pathway;RNA transport;Spliceosome	Acetylation;ATP-binding;Completeproteome;Cytoplasm;Helicase;Hydrolase;mRNAprocessing;mRNAsplicing;mRNAtransport;Nucleotide-binding;Nucleus;Phosphoprotein;Referenceproteome;RNA-binding;Spliceosome;Transport			4	0.75818	Q63413	Spliceosome RNA helicase Ddx39b	Ddx39b	>sp|Q63413|DX39B_RAT Spliceosome RNA helicase Ddx39b OS=Rattus norvegicus GN=Ddx39b PE=1 SV=3
cation transmembrane transporter activity;hydrogen ion transmembrane transporter activity;inorganic cation transmembrane transporter activity;ion transmembrane transporter activity;monovalent inorganic cation transmembrane transporter activity;substrate-specific transmembrane transporter activity;substrate-specific transporter activity;transmembrane transporter activity;transporter activity	biosynthetic process;cellular metabolic process;cellular nitrogen compound metabolic process;cellular process;establishment of localization;heterocycle metabolic process;hydrogen transport;ion transport;metabolic process;nitrogen compound metabolic process;nucleobase-containing compound metabolic process;nucleobase-containing small molecule metabolic process;nucleotide metabolic process;primary m…	cell part;macromolecular complex;protein complex	Alzheimer's disease;Huntington's disease;Oxidative phosphorylation;Parkinson's disease	Acetylation;CF(0);Completeproteome;Directproteinsequencing;Hydrogeniontransport;Iontransport;Membrane;Mitochondrion;Mitochondrioninnermembrane;Referenceproteome;Transitpeptide;Transport	ATP synthasome;F0F1 ATP synthase, mitochondrial		1	0.883752	P21571	ATP synthase-coupling factor 6, mitochondrial	Atp5j	>sp|P21571|ATP5J_RAT ATP synthase-coupling factor 6, mitochondrial OS=Rattus norvegicus GN=Atp5j PE=1 SV=1
structural constituent of ribosome;structural molecule activity	biosynthetic process;cellular metabolic process;cellular process;macromolecule metabolic process;metabolic process;primary metabolic process;protein metabolic process;translation	cell part;intracellular non-membrane-bounded organelle;intracellular organelle;macromolecular complex;organelle;ribonucleoprotein complex;ribosome	Ribosome	Completeproteome;Directproteinsequencing;Phosphoprotein;Referenceproteome;Ribonucleoprotein;Ribosomalprotein			3	1.19869	P61314;D3ZF52;D3ZXA2;M0R6I6	60S ribosomal protein L15;Ribosomal protein L15	Rpl15;RGD1565767;RGD1565131	>sp|P61314|RL15_RAT 60S ribosomal protein L15 OS=Rattus norvegicus GN=Rpl15 PE=1 SV=2;>tr|D3ZF52|D3ZF52_RAT Ribosomal protein L15 OS=Rattus norvegicus GN=RGD1565767 PE=3 SV=1;>tr|D3ZXA2|D3ZXA2_RAT Ribosomal protein L15 OS=Rattus norvegicus GN=RGD1565131 PE
actin binding;actin filament binding;binding;binding, bridging;cytoskeletal protein binding;protein binding;protein binding, bridging	anatomical structure development;developmental process	cell part;cytoplasm		Acetylation;Completeproteome;Cytoplasm;Directproteinsequencing;Muscleprotein;Phosphoprotein;Referenceproteome			1	1.25667	P31232	Transgelin	Tagln	>sp|P31232|TAGL_RAT Transgelin OS=Rattus norvegicus GN=Tagln PE=1 SV=2
	cell differentiation;cellular process;developmental process;multicellular organismal development;multicellular organismal process	cell part;membrane		Completeproteome;Developmentalprotein;Differentiation;Membrane;Mitochondrion;Mitochondrionoutermembrane;Referenceproteome;Spermatogenesis;Transitpeptide			1	1.47896	Q920Q3	Spermatogenesis-associated protein 19, mitochondrial	Spata19	>sp|Q920Q3|SPT19_RAT Spermatogenesis-associated protein 19, mitochondrial OS=Rattus norvegicus GN=Spata19 PE=2 SV=1
structural constituent of ribosome;structural molecule activity	biosynthetic process;cellular metabolic process;cellular process;macromolecule metabolic process;metabolic process;primary metabolic process;protein metabolic process;translation	cell part;macromolecular complex;ribonucleoprotein complex	Ribosome	Completeproteome;Directproteinsequencing;Phosphoprotein;Referenceproteome;Ribonucleoprotein;Ribosomalprotein			1	1.81806	P84100	60S ribosomal protein L19	Rpl19	>sp|P84100|RL19_RAT 60S ribosomal protein L19 OS=Rattus norvegicus GN=Rpl19 PE=1 SV=1
molecular transducer activity;receptor signaling protein activity;signal transducer activity	anatomical structure development;behavior;biological regulation;cellular component organization;cellular process;developmental process;multicellular organismal process;neurological system process;regulation of protein modification process;regulation of transport;response to abiotic stimulus;response to biotic stimulus;response to chemical stimulus;response to drug;response to endogenous stimulus;…	cell part;extracellular space	Apoptosis;MAPK signaling pathway;Neurotrophin signaling pathway	Cleavageonpairofbasicresidues;Completeproteome;Disulfidebond;Glycoprotein;Growthfactor;Referenceproteome;Secreted;Signal		REACT_111984	2	6.53102	P25427	Beta-nerve growth factor	Ngf	>sp|P25427|NGF_RAT Beta-nerve growth factor OS=Rattus norvegicus GN=Ngf PE=1 SV=2
