# Supplementary material for: Proteomic Dissection of Nanotopography-Sensitive Mechanotransductive Signaling Hubs that Foster Neuronal Differentiation in PC12 Cells
Source: Front Cell Neurosci. 2018 Jan 4;11:417. doi: 10.3389/fncel.2017.00417 (PMC5758595; doi:10.3389/fncel.2017.00417)
Supplement: Table S2 — Proteins differently expressed comparing NGFvsns-Zr15. List of the proteins annotated with Perseus software. Categorical annotation was supplied in form of Gene Ontology (GO) biological process (BP), molecular function (MF), cellular component (CC), keywords as well as in participation in a KEGG pathway, Reactome and molecular complexes (CORUM). Proteins that are of particular interest regarding a potential connection of IAC/mechanotransductive signaling and neuronal differentiation processes in the nanotopography-induced setting are marked in gray. [file Table2.XLS]

## Sheet: M28_M17annotata
GOMF name	GOBP slim name	GOCC slim name	KEGG name	Keywords	Corum	Reactome	Intensity	Razor + unique peptides	welch Difference	Protein IDs	Protein names	Gene names	Fasta headers
molecular transducer activity;receptor signaling protein activity;signal transducer activity	anatomical structure development;behavior;biological regulation;cellular component organization;cellular process;developmental process;multicellular organismal process;neurological system process;regulation of protein modification process;regulation of transport;response to abiotic stimulus;response to biotic stimulus;response to chemical stimulus;response to drug;response to endogenous stimulus;…	cell part;extracellular space	Apoptosis;MAPK signaling pathway;Neurotrophin signaling pathway	Cleavageonpairofbasicresidues;Completeproteome;Disulfidebond;Glycoprotein;Growthfactor;Referenceproteome;Secreted;Signal		REACT_111984	27364000	2	-7.12165	P25427	Beta-nerve growth factor	Ngf	>sp|P25427|NGF_RAT Beta-nerve growth factor OS=Rattus norvegicus GN=Ngf PE=1 SV=2
actin binding;actin monomer binding;binding;cytoskeletal protein binding;protein binding	anatomical structure development;biological regulation;cell development;cellular component organization;cellular process;cytoskeleton organization;developmental process;organelle organization;regulation of organelle organization	cell part;cytoplasm;cytoskeleton;intracellular non-membrane-bounded organelle;intracellular organelle;organelle		Acetylation;Actin-binding;Completeproteome;Cytoplasm;Cytoskeleton;Phosphoprotein;Referenceproteome			8267400	1	-3.37741	P63312	Thymosin beta-10	Tmsb10	>sp|P63312|TYB10_RAT Thymosin beta-10 OS=Rattus norvegicus GN=Tmsb10 PE=2 SV=2
	biological regulation;cell differentiation;cellular process;developmental process;multicellular organismal process	cell body;cell part;cell projection;cytoplasmic membrane-bounded vesicle;extracellular region;intracellular membrane-bounded organelle;intracellular organelle;membrane;neuron projection;neuronal cell body;organelle;vesicle		Cleavageonpairofbasicresidues;Completeproteome;Cytoplasmicvesicle;Directproteinsequencing;Growthfactor;Pyrrolidonecarboxylicacid;Referenceproteome;Secreted;Signal			5046000	4	-2.88836	F1LP80;P20156;M0RDR2	Neurosecretory protein VGF;VGF(24-63);VGF(180-194);VGF(375-407);Neuroendocrine regulatory peptide-1;Neuroendocrine regulatory peptide-2;TLQP-11;TLQP-21;TLQP-30;TLQP-62;HFHH-10;AQEE-30;LQEQ-19	Vgf	>tr|F1LP80|F1LP80_RAT Neurosecretory protein VGF OS=Rattus norvegicus GN=LOC100909521 PE=4 SV=2;>sp|P20156|VGF_RAT Neurosecretory protein VGF OS=Rattus norvegicus GN=Vgf PE=1 SV=3;>tr|M0RDR2|M0RDR2_RAT Protein LOC100909521 OS=Rattus norvegicus GN=LOC100909
binding;nucleic acid binding;ribonucleoprotein binding;ribosome binding;RNA binding;translation elongation factor activity;translation factor activity, nucleic acid binding;translation initiation factor activity	aging;amine metabolic process;biological regulation;biosynthetic process;cell death;cellular amino acid metabolic process;cellular ketone metabolic process;cellular metabolic process;cellular nitrogen compound metabolic process;cellular process;death;developmental process;establishment of localization;macromolecule metabolic process;macromolecule modification;metabolic process;nitrogen compound m…	cell body;cell part;cell projection;macromolecular complex;membrane;neuron projection;neuronal cell body;nuclear pore;protein complex		Acetylation;Completeproteome;Cytoplasm;Directproteinsequencing;Elongationfactor;Endoplasmicreticulum;Hypusine;Initiationfactor;Membrane;mRNAtransport;Nuclearporecomplex;Nucleus;Proteinbiosynthesis;Proteintransport;Referenceproteome;RNA-binding;Translocation;Transport			9730400	4	-2.24729	Q3T1J1;G3V7J7	Eukaryotic translation initiation factor 5A-1	Eif5a;Eif5a2	>sp|Q3T1J1|IF5A1_RAT Eukaryotic translation initiation factor 5A-1 OS=Rattus norvegicus GN=Eif5a PE=1 SV=3;>tr|G3V7J7|G3V7J7_RAT Eukaryotic translation initiation factor 5A2 (Predicted) OS=Rattus norvegicus GN=Eif5a2 PE=4 SV=1
binding;selenium binding	response to chemical stimulus;response to stimulus	extracellular region		Completeproteome;Directproteinsequencing;Disulfidebond;Glycoprotein;Phosphoprotein;Referenceproteome;Secreted;Selenium;Selenocysteine;Signal			1482700	2	-1.5625	P25236	Selenoprotein P;Selenoprotein Se-P10;Selenoprotein Se-P6;Selenoprotein Se-P2;Selenoprotein Se-P1	Sepp1	>sp|P25236|SEPP1_RAT Selenoprotein P OS=Rattus norvegicus GN=Sepp1 PE=1 SV=2
actin binding;actin filament binding;binding;binding, bridging;cytoskeletal protein binding;protein binding;protein binding, bridging	anatomical structure development;developmental process	cell part;cytoplasm		Acetylation;Completeproteome;Cytoplasm;Directproteinsequencing;Muscleprotein;Phosphoprotein;Referenceproteome			1703600	1	-1.517	P31232	Transgelin	Tagln	>sp|P31232|TAGL_RAT Transgelin OS=Rattus norvegicus GN=Tagln PE=1 SV=2
binding;catalytic activity;GTP binding;GTPase activity;guanyl nucleotide binding;guanyl ribonucleotide binding;hydrolase activity;hydrolase activity, acting on acid anhydrides;hydrolase activity, acting on acid anhydrides, in phosphorus-containing anhydrides;nucleoside-triphosphatase activity;nucleotide binding;purine nucleotide binding;purine ribonucleoside triphosphate binding;purine ribonucleo…	cellular component assembly;cellular component organization;cellular macromolecular complex assembly;cellular process;macromolecular complex assembly;protein complex assembly;protein polymerization	cell part;cytoplasm;macromolecular complex;protein complex		Completeproteome;Cytoplasm;Cytoskeleton;GTP-binding;Microtubule;Nucleotide-binding;Referenceproteome			1380600	1	-1.39688	F1LUM5	Protein Tubal3	Tubal3	>tr|F1LUM5|F1LUM5_RAT Protein Tubal3 OS=Rattus norvegicus GN=Tubal3 PE=3 SV=2
binding;catalytic activity;cation binding;endopeptidase activity;hydrolase activity;ion binding;metal ion binding;metalloendopeptidase activity;metallopeptidase activity;peptidase activity;peptidase activity, acting on L-amino acid peptides;transition metal ion binding;zinc ion binding	macromolecule metabolic process;metabolic process;primary metabolic process;protein metabolic process;proteolysis			Completeproteome;Disulfidebond;Referenceproteome			5126200	1	-1.36922	F1M9Z9	Protein Adam12	Adam12	>tr|F1M9Z9|F1M9Z9_RAT Protein Adam12 OS=Rattus norvegicus GN=Adam12 PE=4 SV=2
		cell part;intracellular membrane-bounded organelle;intracellular organelle;nucleus;organelle		Acetylation;Completeproteome;Nucleus;Phosphoprotein;Referenceproteome			3509500	1	-1.31466	Q6AXU6	Hematological and neurological expressed 1 protein	Hn1	>sp|Q6AXU6|HN1_RAT Hematological and neurological expressed 1 protein OS=Rattus norvegicus GN=Hn1 PE=2 SV=3
binding;chromatin binding;DNA bending activity;DNA binding;double-stranded DNA binding;histone binding;lipid binding;nucleic acid binding;nucleosomal histone binding;nucleosome binding;protein binding;structure-specific DNA binding	anatomical structure development;anatomical structure morphogenesis;biological regulation;cell cycle;cellular metabolic process;cellular nitrogen compound metabolic process;cellular process;developmental process;DNA ligation;DNA metabolic process;macromolecule metabolic process;metabolic process;nitrogen compound metabolic process;nucleobase-containing compound metabolic process;primary metabolic…	cell part;chromosome;intracellular membrane-bounded organelle;intracellular non-membrane-bounded organelle;intracellular organelle;nucleus;organelle		Acetylation;Chromosome;Completeproteome;DNA-binding;Nucleus;Phosphoprotein;Referenceproteome;Repeat			24102000	4	-1.31205	P52925;D3ZS25	High mobility group protein B2	Hmgb2	>sp|P52925|HMGB2_RAT High mobility group protein B2 OS=Rattus norvegicus GN=Hmgb2 PE=2 SV=2;>tr|D3ZS25|D3ZS25_RAT Protein RGD1561694 OS=Rattus norvegicus GN=RGD1561694 PE=4 SV=2
antioxidant activity;catalytic activity;disulfide oxidoreductase activity;electron carrier activity;oxidoreductase activity;oxidoreductase activity, acting on a sulfur group of donors;oxidoreductase activity, acting on a sulfur group of donors, NAD or NADP as acceptor;oxidoreductase activity, acting on NADH or NADPH;peptide disulfide oxidoreductase activity;protein disulfide oxidoreductase activi…	biological regulation;biosynthetic process;cellular homeostasis;cellular metabolic process;cellular nitrogen compound metabolic process;cellular process;drug metabolic process;generation of precursor metabolites and energy;glycerol ether metabolic process;homeostatic process;macromolecule metabolic process;metabolic process;nitrogen compound metabolic process;nucleobase-containing compound metabo…	cell body;cell part;cell projection;cytosol;extracellular region;intracellular membrane-bounded organelle;intracellular organelle;mitochondrion;neuron projection;neuronal cell body;nucleus;organelle		Acetylation;Activator;Completeproteome;Cytoplasm;Directproteinsequencing;Disulfidebond;Electrontransport;Nucleus;Redox-activecenter;Referenceproteome;Secreted;S-nitrosylation;Transcription;Transcriptionregulation;Transport			85073000	4	-1.30598	P11232;R4GNK3	Thioredoxin	Txn	>sp|P11232|THIO_RAT Thioredoxin OS=Rattus norvegicus GN=Txn PE=1 SV=2;>tr|R4GNK3|R4GNK3_RAT Thioredoxin (Fragment) OS=Rattus norvegicus GN=Txn1 PE=4 SV=1
binding;DNA binding;nucleic acid binding		cell part;intracellular membrane-bounded organelle;intracellular organelle;nucleus;organelle		Completeproteome;Referenceproteome			4026900	1	-1.23615	D3ZN59	Protein RGD1559962	LOC100911856	>tr|D3ZN59|D3ZN59_RAT Protein RGD1559962 OS=Rattus norvegicus GN=LOC100911856 PE=4 SV=2
acid-amino acid ligase activity;catalytic activity;ligase activity;ligase activity, forming carbon-nitrogen bonds;small conjugating protein ligase activity;ubiquitin-protein ligase activity	biological regulation;cellular metabolic process;cellular process;macromolecule metabolic process;macromolecule modification;metabolic process;primary metabolic process;protein metabolic process;protein modification by small protein conjugation or removal;protein modification process	cell part;cytoplasm;intracellular membrane-bounded organelle;intracellular organelle;nucleus;organelle		Completeproteome;Ligase;Referenceproteome;Repeat;Ublconjugationpathway			2024400	1	-1.22788	F1LRN8	Protein Nedd4l	Nedd4l	>tr|F1LRN8|F1LRN8_RAT Protein Nedd4l (Fragment) OS=Rattus norvegicus GN=Nedd4l PE=4 SV=2
binding;catalytic activity;cysteine-type endopeptidase activity;cysteine-type peptidase activity;endopeptidase activity;hydrolase activity;peptidase activity;peptidase activity, acting on L-amino acid peptides;peptide binding;protein binding;protein self-association	anatomical structure development;autophagy;biological regulation;catabolic process;cellular metabolic process;cellular process;developmental process;macromolecule metabolic process;metabolic process;multicellular organismal process;primary metabolic process;protein metabolic process;proteolysis;response to abiotic stimulus;response to chemical stimulus;response to endogenous stimulus;response to …	cell part;cytoplasmic membrane-bounded vesicle;extracellular space;intracellular membrane-bounded organelle;intracellular non-membrane-bounded organelle;intracellular organelle;lysosome;membrane;mitochondrion;nucleolus;organelle;plasma membrane;vacuole;vesicle	Antigen processing and presentation;Lysosome	3D-structure;Completeproteome;Directproteinsequencing;Disulfidebond;Glycoprotein;Hydrolase;Lysosome;Protease;Referenceproteome;Secreted;Signal;Thiolprotease;Zymogen			5704200	2	-0.998347	P00787;Q6IN22	Cathepsin B;Cathepsin B light chain;Cathepsin B heavy chain	Ctsb	>sp|P00787|CATB_RAT Cathepsin B OS=Rattus norvegicus GN=Ctsb PE=1 SV=2;>tr|Q6IN22|Q6IN22_RAT Cathepsin B OS=Rattus norvegicus GN=Ctsb PE=2 SV=1
binding;cation binding;ion binding;metal ion binding;transition metal ion binding;zinc ion binding		cell part;intracellular membrane-bounded organelle;intracellular organelle;nucleus;organelle		Completeproteome;Metal-binding;Methyltransferase;Nucleus;Referenceproteome;Transferase;Zinc;Zinc-finger			23452000	1	-0.98734	F1LXK8	Protein Kmt2d	LOC100362634	>tr|F1LXK8|F1LXK8_RAT Protein Kmt2d OS=Rattus norvegicus GN=Kmt2d PE=4 SV=2
binding;catalytic activity;cation binding;ferric iron binding;ion binding;iron ion binding;metal ion binding;oxidoreductase activity;transition metal ion binding	biological regulation;cellular homeostasis;cellular ion homeostasis;cellular process;establishment of localization;homeostatic process;ion transport;response to chemical stimulus;response to stimulus;transport	cell part;cytoplasm;macromolecular complex;protein complex	Mineral absorption;Porphyrin and chlorophyll metabolism	Completeproteome;Directproteinsequencing;Iron;Ironstorage;Metal-binding;Referenceproteome			10114000	5	-0.927585	Q7TP54;D4A8D3;P02793;M0R5T8;M0R6L9;M0R597;M0RCS3;F1M5T1;D3ZUZ5;D4ADM5	Ferritin;Ferritin light chain 1	Fam65b;Ftl;Ftl1	>tr|Q7TP54|Q7TP54_RAT Ab2-162 OS=Rattus norvegicus GN=Fam65b PE=2 SV=1;>tr|D4A8D3|D4A8D3_RAT Ferritin OS=Rattus norvegicus GN=LOC100363177 PE=3 SV=1;>sp|P02793|FRIL1_RAT Ferritin light chain 1 OS=Rattus norvegicus GN=Ftl1 PE=1 SV=3;>tr|M0R5T8|M0R5T8_RAT Fe
	biological regulation;biosynthetic process;cellular metabolic process;cellular nitrogen compound metabolic process;cellular process;macromolecule metabolic process;metabolic process;nitrogen compound metabolic process;nucleobase-containing compound metabolic process;primary metabolic process;response to chemical stimulus;response to stimulus;RNA metabolic process;signal transduction	cell part;intracellular membrane-bounded organelle;intracellular non-membrane-bounded organelle;intracellular organelle;macromolecular complex;nucleus;organelle;protein complex;ribonucleoprotein complex;transcription factor complex	RNA degradation	Acetylation;Activator;Completeproteome;Cytoplasm;Nucleus;Referenceproteome;Repressor;RNA-mediatedgenesilencing;Transcription;Transcriptionregulation;Translationregulation			2557000	1	-0.903233	Q5PQL2	Cell differentiation protein RCD1 homolog	Rqcd1	>sp|Q5PQL2|RCD1_RAT Cell differentiation protein RCD1 homolog OS=Rattus norvegicus GN=Rqcd1 PE=1 SV=1
binding;DNA binding;nucleic acid binding;nucleic acid binding transcription factor activity;sequence-specific DNA binding transcription factor activity	anatomical structure development;anatomical structure formation involved in morphogenesis;anatomical structure morphogenesis;biological regulation;biosynthetic process;blood circulation;cell development;cellular component assembly;cellular component organization;cellular homeostasis;cellular metabolic process;cellular nitrogen compound metabolic process;cellular process;circulatory system process…	cell part;macromolecular complex;protein complex;transcription factor complex	Cell cycle;TGF-beta signaling pathway	Completeproteome;DNA-binding;Nucleus;Referenceproteome;Transcription;Transcriptionregulation			12117000	1	-0.82259	D4A9V4	Protein E2f4	LOC100360427	>tr|D4A9V4|D4A9V4_RAT Protein E2f4 OS=Rattus norvegicus GN=E2f4 PE=3 SV=1
binding;DNA binding;enzyme binding;lipid binding;NF-kappaB binding;nucleic acid binding;phosphatidylinositol binding;phosphatidylinositol-3,4,5-trisphosphate binding;phospholipid binding;protein binding;RNA binding;rRNA binding;transcription factor binding;unfolded protein binding	aging;biological regulation;cell growth;cellular component assembly;cellular component organization;cellular homeostasis;cellular localization;cellular metabolic process;cellular nitrogen compound metabolic process;cellular process;developmental process;DNA metabolic process;DNA repair;establishment of localization;growth;homeostatic process;localization;macromolecular complex assembly;macromolec…	cell part;centrosome;cytoplasm;cytosol;intracellular non-membrane-bounded organelle;intracellular organelle;macromolecular complex;microtubule organizing center;nucleolus;organelle;ribonucleoprotein complex;small ribosomal subunit		Acetylation;ADP-ribosylation;Alternativesplicing;Chaperone;Completeproteome;Cytoplasm;Cytoskeleton;Directproteinsequencing;Disulfidebond;DNA-binding;Isopeptidebond;Nucleus;Phosphoprotein;Referenceproteome;RNA-binding;Ublconjugation			46097000	8	-0.819237	P13084;P13084-2;F7FKF2;D3ZXI2	Nucleophosmin	Npm1	>sp|P13084|NPM_RAT Nucleophosmin OS=Rattus norvegicus GN=Npm1 PE=1 SV=1;>sp|P13084-2|NPM_RAT Isoform B23.2 of Nucleophosmin OS=Rattus norvegicus GN=Npm1
binding;DNA binding;nucleic acid binding;nucleotide binding;RNA binding;single-stranded DNA binding;structure-specific DNA binding	cellular metabolic process;cellular nitrogen compound metabolic process;cellular process;establishment of localization;macromolecule metabolic process;metabolic process;mRNA metabolic process;mRNA processing;nitrogen compound metabolic process;nuclear transport;nucleobase-containing compound metabolic process;nucleobase-containing compound transport;nucleocytoplasmic transport;primary metabolic p…	cell part;cytoplasm;macromolecular complex;nucleoplasm;ribonucleoprotein complex;spliceosomal complex	Spliceosome	Acetylation;Completeproteome;Cytoplasm;Directproteinsequencing;Isopeptidebond;Methylation;mRNAprocessing;mRNAsplicing;mRNAtransport;Nucleus;Phosphoprotein;Referenceproteome;Repeat;Ribonucleoprotein;RNA-binding;Spliceosome;Transport;Ublconjugation			37678000	9	-0.773041	F7FEZ6;P04256;M0R584;F1M6M1;D4A2D2;F1LUF2;F1M6C7;D4ACJ7	Heterogeneous nuclear ribonucleoprotein A1	Hnrnpa1	>tr|F7FEZ6|F7FEZ6_RAT Heterogeneous nuclear ribonucleoprotein A1 OS=Rattus norvegicus GN=Hnrnpa1 PE=4 SV=1;>sp|P04256|ROA1_RAT Heterogeneous nuclear ribonucleoprotein A1 OS=Rattus norvegicus GN=Hnrnpa1 PE=1 SV=3
binding;catalytic activity;cation binding;copper ion binding;ferroxidase activity;ion binding;metal ion binding;oxidoreductase activity;oxidoreductase activity, oxidizing metal ions;oxidoreductase activity, oxidizing metal ions, oxygen as acceptor;transition metal ion binding	aging;anatomical structure development;biological regulation;cellular homeostasis;cellular ion homeostasis;cellular process;developmental process;establishment of localization;homeostatic process;ion transport;response to chemical stimulus;response to external stimulus;response to extracellular stimulus;response to stimulus;transmembrane transport;transport	cell part;extracellular space	Porphyrin and chlorophyll metabolism	Completeproteome;Copper;Coppertransport;Disulfidebond;Glycoprotein;Iontransport;Metal-binding;Oxidoreductase;Referenceproteome;Repeat;Secreted;Signal;Transport			163830000	3	-0.726569	G3V7K3;P13635	Ceruloplasmin	Cp	>tr|G3V7K3|G3V7K3_RAT Ceruloplasmin OS=Rattus norvegicus GN=Cp PE=4 SV=1;>sp|P13635|CERU_RAT Ceruloplasmin OS=Rattus norvegicus GN=Cp PE=1 SV=3
actin binding;binding;binding, bridging;cytoskeletal protein binding;protein binding;protein binding, bridging	biological adhesion;biological regulation;cell adhesion;cell motility;cellular component assembly;cellular component movement;cellular component organization;cellular process;immune system process;localization;locomotion;membrane docking	apical part of cell;cell part;cell projection;cell surface;cytoplasm;cytoskeleton;filopodium;intracellular non-membrane-bounded organelle;intracellular organelle;membrane;microvillus;nucleolus;organelle	Leukocyte transendothelial migration;Measles;Regulation of actin cytoskeleton	Acetylation;Cellmembrane;Cellprojection;Completeproteome;Cytoplasm;Cytoskeleton;Directproteinsequencing;Membrane;Phosphoprotein;Referenceproteome			32748000	10	-0.654307	A0A096MK30;O35763;F1LP60;E9PT65	Moesin	Msn	>tr|A0A096MK30|A0A096MK30_RAT Moesin OS=Rattus norvegicus GN=Msn PE=4 SV=1;>sp|O35763|MOES_RAT Moesin OS=Rattus norvegicus GN=Msn PE=1 SV=3;>tr|F1LP60|F1LP60_RAT Moesin (Fragment) OS=Rattus norvegicus GN=Msn PE=4 SV=1
	cellular metabolic process;cellular process;macromolecule metabolic process;metabolic process;primary metabolic process;protein folding;protein metabolic process	cell part;macromolecular complex;protein complex		Completeproteome;Referenceproteome			397840	2	-0.634319	M0R919	Protein Vbp1	Vbp1	>tr|M0R919|M0R919_RAT Protein Vbp1 OS=Rattus norvegicus GN=Vbp1 PE=4 SV=1
binding;DNA binding;nucleic acid binding	cell differentiation;cellular component assembly;cellular component organization;cellular macromolecular complex assembly;cellular metabolic process;cellular nitrogen compound metabolic process;cellular process;chromatin organization;chromosome organization;developmental process;DNA metabolic process;DNA packaging;macromolecular complex assembly;macromolecule metabolic process;metabolic process;m…	cell part;intracellular membrane-bounded organelle;intracellular organelle;macromolecular complex;nucleosome;nucleus;organelle		Acetylation;Chromosome;Completeproteome;Developmentalprotein;Differentiation;Directproteinsequencing;DNA-binding;Methylation;Nucleus;Phosphoprotein;Referenceproteome;Spermatogenesis			37603000	2	-0.577521	P15865;D4A3K5;P06349	Histone H1.2	Hist1h1c	>sp|P15865|H14_RAT Histone H1.4 OS=Rattus norvegicus GN=Hist1h1e PE=1 SV=3
				Completeproteome;Referenceproteome			185560000	41	0.311619	M0R9D5	Protein Ahnak	Ahnak	>tr|M0R9D5|M0R9D5_RAT Protein Ahnak OS=Rattus norvegicus GN=Ahnak PE=1 SV=1
binding;enzyme binding;phosphatase binding;protein binding;protein phosphatase 2A binding;protein phosphatase binding;structural constituent of cytoskeleton;structural constituent of eye lens;structural molecule activity	aging;anatomical structure development;anatomical structure morphogenesis;biological regulation;cell development;cell differentiation;cellular component assembly;cellular component organization;cellular process;cytoskeleton organization;developmental process;growth;organelle organization;response to abiotic stimulus;response to chemical stimulus;response to endogenous stimulus;response to externa…	cell body;cell leading edge;cell part;cell projection;cytoplasm;cytoskeleton;cytosol;intracellular membrane-bounded organelle;intracellular non-membrane-bounded organelle;intracellular organelle;macromolecular complex;membrane;microbody;mitochondrion;neuron projection;neuronal cell body;organelle;peroxisome;plasma membrane;protein complex;synapse	Amyotrophic lateral sclerosis (ALS);Arrhythmogenic right ventricular cardiomyopathy (ARVC);Dilated cardiomyopathy;Hypertrophic cardiomyopathy (HCM)	Acetylation;ADP-ribosylation;Coiledcoil;Completeproteome;Cytoplasm;Developmentalprotein;Differentiation;Directproteinsequencing;Glycoprotein;Intermediatefilament;Muscleprotein;Neurogenesis;Nitration;Nucleus;Phosphoprotein;Referenceproteome;Repeat	Iqgap1-Actb-Vim complex		405530000	21	0.44417	G3V8C3;P31000;F1M7P4;P48675;Q6P725;P21807;P16884;F1LRZ7;P12839;G3V8Q2;P23565	Vimentin	Vim	>tr|G3V8C3|G3V8C3_RAT Vimentin OS=Rattus norvegicus GN=Vim PE=3 SV=1;>sp|P31000|VIME_RAT Vimentin OS=Rattus norvegicus GN=Vim PE=1 SV=2
adenyl nucleotide binding;adenyl ribonucleotide binding;ATP binding;ATPase activity;binding;catalytic activity;hydrolase activity;hydrolase activity, acting on acid anhydrides;hydrolase activity, acting on acid anhydrides, in phosphorus-containing anhydrides;microtubule motor activity;motor activity;nucleoside-triphosphatase activity;nucleotide binding;purine nucleotide binding;purine ribonucleos…	catabolic process;cellular component movement;cellular metabolic process;cellular nitrogen compound metabolic process;cellular process;establishment of localization;heterocycle metabolic process;metabolic process;nitrogen compound metabolic process;nucleobase-containing compound catabolic process;nucleobase-containing compound metabolic process;nucleobase-containing small molecule metabolic proce…	cell part;cytoplasm;macromolecular complex;protein complex	Phagosome;Vasopressin-regulated water reabsorption	Acetylation;ATP-binding;Coiledcoil;Completeproteome;Cytoplasm;Cytoskeleton;Dynein;Microtubule;Motorprotein;Nucleotide-binding;Phosphoprotein;Referenceproteome;Repeat;Transport	Cytoplasmic dynein complex		5823000	5	0.447913	M0R9X8;P38650;F1LRT9	Cytoplasmic dynein 1 heavy chain 1	Dync1h1	>tr|M0R9X8|M0R9X8_RAT Cytoplasmic dynein 1 heavy chain 1 OS=Rattus norvegicus GN=Dync1h1 PE=4 SV=1;>sp|P38650|DYHC1_RAT Cytoplasmic dynein 1 heavy chain 1 OS=Rattus norvegicus GN=Dync1h1 PE=1 SV=1;>tr|F1LRT9|F1LRT9_RAT Cytoplasmic dynein 1 heavy chain 1 OS
acetyltransferase activity;catalytic activity;histone acetyltransferase activity;lysine N-acetyltransferase activity;molecular transducer activity;N-acetyltransferase activity;N-acyltransferase activity;protein binding transcription factor activity;signal transducer activity;transcription coactivator activity;transcription cofactor activity;transcription factor binding transcription factor activi…	anatomical structure development;behavior;biological regulation;biosynthetic process;cellular component organization;cellular metabolic process;cellular nitrogen compound metabolic process;cellular process;chromatin modification;chromatin organization;chromosome organization;developmental process;histone modification;macromolecule metabolic process;macromolecule modification;metabolic process;mul…	cell body;cell part;endoplasmic reticulum;Golgi apparatus;intracellular membrane-bounded organelle;intracellular organelle;macromolecular complex;neuronal cell body;nucleus;organelle;protein complex		3D-structure;Acetylation;Activator;Completeproteome;Nucleus;Phosphoprotein;Referenceproteome;Repeat;Transcription;Transcriptionregulation			9894600	2	0.488957	F1MA61;Q9WUI9	Nuclear receptor coactivator 2	Ncoa2	>tr|F1MA61|F1MA61_RAT Nuclear receptor coactivator 2 OS=Rattus norvegicus GN=Ncoa2 PE=4 SV=2;>sp|Q9WUI9|NCOA2_RAT Nuclear receptor coactivator 2 OS=Rattus norvegicus GN=Ncoa2 PE=1 SV=1
binding;carbon-oxygen lyase activity;catalytic activity;cation binding;hydro-lyase activity;ion binding;lead ion binding;lyase activity;metal ion binding;porphobilinogen synthase activity;transition metal ion binding;zinc ion binding	biosynthetic process;cellular aromatic compound metabolic process;cellular metabolic process;cellular nitrogen compound metabolic process;cellular process;cofactor metabolic process;heterocycle metabolic process;metabolic process;nitrogen compound metabolic process;pigment metabolic process;response to abiotic stimulus;response to biotic stimulus;response to chemical stimulus;response to drug;res…	cell part;cytosol;extracellular space	Porphyrin and chlorophyll metabolism	Allostericenzyme;Completeproteome;Directproteinsequencing;Hemebiosynthesis;Lyase;Metal-binding;Porphyrinbiosynthesis;Referenceproteome;Zinc			7980000	6	0.490331	P06214;M0RDE7	Delta-aminolevulinic acid dehydratase	Alad	>sp|P06214|HEM2_RAT Delta-aminolevulinic acid dehydratase OS=Rattus norvegicus GN=Alad PE=1 SV=1
active transmembrane transporter activity;antiporter activity;calcium ion transmembrane transporter activity;calcium, potassium:sodium antiporter activity;calcium:cation antiporter activity;cation transmembrane transporter activity;cation:cation antiporter activity;divalent inorganic cation transmembrane transporter activity;inorganic cation transmembrane transporter activity;ion transmembrane tr…	biological regulation;cellular homeostasis;cellular ion homeostasis;cellular process;establishment of localization;homeostatic process;transmembrane transport;transport	cell part;membrane;plasma membrane		Antiport;Calcium;Calciumtransport;Completeproteome;Glycoprotein;Iontransport;Membrane;Potassium;Potassiumtransport;Referenceproteome;Repeat;Signal;Sodium;Sodiumtransport;Symport;Transmembrane;Transmembranehelix;Transport			7313200	1	0.49894	Q9EPQ0;F1LN72	Sodium/potassium/calcium exchanger 3	Slc24a3	>sp|Q9EPQ0|NCKX3_RAT Sodium/potassium/calcium exchanger 3 (Fragment) OS=Rattus norvegicus GN=Slc24a3 PE=2 SV=1;>tr|F1LN72|F1LN72_RAT Sodium/potassium/calcium exchanger 3 OS=Rattus norvegicus GN=Slc24a3 PE=4 SV=2
amine binding;amino acid binding;antioxidant activity;binding;carboxylic acid binding;catalytic activity;glutathione binding;glutathione peroxidase activity;modified amino acid binding;oxidoreductase activity;oxidoreductase activity, acting on peroxide as acceptor;peptide binding;peroxidase activity;selenium binding	amine metabolic process;catabolic process;cellular amino acid metabolic process;cellular component assembly;cellular component organization;cellular ketone metabolic process;cellular metabolic process;cellular nitrogen compound metabolic process;cellular process;macromolecular complex assembly;metabolic process;multi-organism process;nitrogen compound metabolic process;organic acid metabolic proc…	extracellular region;extracellular space	Arachidonic acid metabolism;Glutathione metabolism	Completeproteome;Oxidoreductase;Peroxidase;Referenceproteome;Secreted;Selenocysteine;Signal			7704600	2	0.49986	P23764;Q64625;D3ZH29	Glutathione peroxidase 3;Glutathione peroxidase 6;Glutathione peroxidase	Gpx3;Gpx6	>sp|P23764|GPX3_RAT Glutathione peroxidase 3 OS=Rattus norvegicus GN=Gpx3 PE=2 SV=2;>sp|Q64625|GPX6_RAT Glutathione peroxidase 6 OS=Rattus norvegicus GN=Gpx6 PE=2 SV=1;>tr|D3ZH29|D3ZH29_RAT Glutathione peroxidase OS=Rattus norvegicus GN=Gpx6 PE=3 SV=2
	cellular process;ribosome biogenesis	cell part;intracellular non-membrane-bounded organelle;intracellular organelle;macromolecular complex;organelle;ribonucleoprotein complex;ribosome	Ribosome	Acetylation;Completeproteome;Directproteinsequencing;Referenceproteome;Ribonucleoprotein;Ribosomalprotein			22379000	4	0.504105	D3ZPL5;D3ZU22;P62425;F1M013;D3ZWM2;F1M1M2;D3ZJH5;D4A6B9;F1M0R8;D3ZNA3;F1M4C7;D4A8X2;F1M300;M0R6L1;M0R3M3;F1M4Z6;F1M394;F1LV49;F1LUI8;F1M0S7;D4A2J1;F1LU72;M0R9T3;D3ZD15;M0RDP4	60S ribosomal protein L7a	RGD1562953;LOC100361311;Rpl7a;RGD1559149;RGD1563220;RGD1562409;LOC680161;LOC685027;RGD1563045	>tr|D3ZPL5|D3ZPL5_RAT Protein LOC100361311 OS=Rattus norvegicus GN=RGD1562953 PE=4 SV=1;>tr|D3ZU22|D3ZU22_RAT Protein LOC100361311 OS=Rattus norvegicus GN=LOC100361311 PE=4 SV=1;>sp|P62425|RL7A_RAT 60S ribosomal protein L7a OS=Rattus norvegicus GN=Rpl7a PE
structural constituent of cytoskeleton;structural molecule activity	biological adhesion;biological regulation;cell adhesion;cell junction organization;cellular component assembly;cellular component organization;cellular process;cytoskeleton organization;organelle organization	cell part;cell projection;centrosome;cytoskeleton;intracellular membrane-bounded organelle;intracellular non-membrane-bounded organelle;intracellular organelle;membrane;microtubule organizing center;organelle;plasma membrane	Focal adhesion	Completeproteome;Referenceproteome			19546000	15	0.613201	G3V852	Protein Tln1	Tln1	>tr|G3V852|G3V852_RAT Protein Tln1 OS=Rattus norvegicus GN=Tln1 PE=1 SV=1
G-protein coupled receptor activity;molecular transducer activity;olfactory receptor activity;receptor activity;signal transducer activity;signaling receptor activity;transmembrane signaling receptor activity	detection of stimulus;response to chemical stimulus;response to stimulus	cell part		Cellmembrane;Completeproteome;G-proteincoupledreceptor;Membrane;Olfaction;Receptor;Referenceproteome;Sensorytransduction;Transducer;Transmembrane;Transmembranehelix			20196000	1	0.628405	M0R4M2	Olfactory receptor	Olfr1320	>tr|M0R4M2|M0R4M2_RAT Olfactory receptor OS=Rattus norvegicus GN=Olfr1320 PE=3 SV=1
structural constituent of ribosome;structural molecule activity	biosynthetic process;cellular metabolic process;cellular process;macromolecule metabolic process;metabolic process;primary metabolic process;protein metabolic process;translation	cell part;intracellular non-membrane-bounded organelle;intracellular organelle;macromolecular complex;organelle;ribonucleoprotein complex;ribosome	Ribosome	Acetylation;Completeproteome;Directproteinsequencing;Phosphoprotein;Referenceproteome;Ribonucleoprotein;Ribosomalprotein			5136400	3	0.674795	F1LQS3;P21533;H7C5Y5;F1LVJ5	60S ribosomal protein L6	Rpl6	>tr|F1LQS3|F1LQS3_RAT 60S ribosomal protein L6 OS=Rattus norvegicus GN=Rpl6 PE=3 SV=1;>sp|P21533|RL6_RAT 60S ribosomal protein L6 OS=Rattus norvegicus GN=Rpl6 PE=1 SV=5;>tr|H7C5Y5|H7C5Y5_RAT 60S ribosomal protein L6 OS=Rattus norvegicus GN=Rpl6 PE=3 SV=1;>
catalytic activity;endopeptidase activity;hydrolase activity;peptidase activity;peptidase activity, acting on L-amino acid peptides;serine hydrolase activity;serine-type endopeptidase activity;serine-type peptidase activity	biological regulation;macromolecule metabolic process;metabolic process;primary metabolic process;protein metabolic process;proteolysis	cell part;cytosol;extracellular matrix;extracellular region		Completeproteome;Cytoplasm;Growthfactorbinding;Hydrolase;Protease;Referenceproteome;Secreted;Serineprotease;Signal			11148000	7	0.681933	Q9QZK5	Serine protease HTRA1	Htra1	>sp|Q9QZK5|HTRA1_RAT Serine protease HTRA1 OS=Rattus norvegicus GN=Htra1 PE=2 SV=1
adenyl nucleotide binding;adenyl ribonucleotide binding;aminoacyl-tRNA ligase activity;ATP binding;binding;catalytic activity;cysteine-tRNA ligase activity;ligase activity;ligase activity, forming aminoacyl-tRNA and related compounds;ligase activity, forming carbon-oxygen bonds;nucleic acid binding;nucleotide binding;purine nucleotide binding;purine ribonucleoside triphosphate binding;purine ribo…	amine metabolic process;cellular amino acid metabolic process;cellular ketone metabolic process;cellular metabolic process;cellular nitrogen compound metabolic process;cellular process;macromolecule metabolic process;metabolic process;nitrogen compound metabolic process;nucleobase-containing compound metabolic process;organic acid metabolic process;primary metabolic process;RNA metabolic process;…	cell part;cytosol	Aminoacyl-tRNA biosynthesis	Aminoacyl-tRNAsynthetase;Completeproteome;Ligase;Referenceproteome			3453400	2	0.683081	G3V9K0	Cysteinyl-tRNA synthetase (Predicted), isoform CRA_b	Cars	>tr|G3V9K0|G3V9K0_RAT Cysteinyl-tRNA synthetase (Predicted), isoform CRA_b OS=Rattus norvegicus GN=Cars PE=3 SV=1
binding;calcium ion binding;catalytic activity;cation binding;ion binding;kinase activity;metal ion binding;nucleic acid binding;RNA binding;transferase activity;transferase activity, transferring phosphorus-containing groups	biological regulation;carbohydrate metabolic process;cellular component assembly;cellular component organization;macromolecular complex assembly;metabolic process;oligosaccharide metabolic process;primary metabolic process;protein complex assembly	cell part;membrane;plasma membrane	Protein processing in endoplasmic reticulum	Calcium;Completeproteome;Kinase;Referenceproteome;Transferase			5910600	3	0.71095	B1WC34	Protein Prkcsh	Prkcsh	>tr|B1WC34|B1WC34_RAT Protein Prkcsh OS=Rattus norvegicus GN=Prkcsh PE=2 SV=1
binding;cytokine activity;hormone binding;peptide binding;peptide hormone binding;protein binding;protein dimerization activity;protein heterodimerization activity;receptor binding	anatomical structure development;anatomical structure morphogenesis;biological regulation;biosynthetic process;cell differentiation;cellular metabolic process;cellular process;developmental process;establishment of localization;growth;hormone transport;lipid transport;macromolecule metabolic process;metabolic process;molting cycle;multicellular organismal process;regulation of cell cycle;regulati…	activin complex;inhibin complex;macromolecular complex;protein complex	Cytokine-cytokine receptor interaction;TGF-beta signaling pathway	Cleavageonpairofbasicresidues;Completeproteome;Disulfidebond;Glycoprotein;Growthfactor;Hormone;Referenceproteome;Secreted;Signal			4907100	1	0.74149	P18331	Inhibin beta A chain	Inhba	>sp|P18331|INHBA_RAT Inhibin beta A chain OS=Rattus norvegicus GN=Inhba PE=2 SV=1
G-protein coupled receptor activity;molecular transducer activity;olfactory receptor activity;receptor activity;signal transducer activity;signaling receptor activity;transmembrane signaling receptor activity	detection of stimulus;response to chemical stimulus;response to stimulus	cell part;membrane;plasma membrane		Cellmembrane;Completeproteome;G-proteincoupledreceptor;Membrane;Olfaction;Receptor;Referenceproteome;Sensorytransduction;Transducer;Transmembrane;Transmembranehelix			23225000	1	0.816835	D3ZP02	Olfactory receptor	Olr552	>tr|D3ZP02|D3ZP02_RAT Olfactory receptor OS=Rattus norvegicus GN=Olr552 PE=3 SV=1
catalytic activity;disulfide oxidoreductase activity;electron carrier activity;oxidoreductase activity;oxidoreductase activity, acting on a sulfur group of donors;protein disulfide oxidoreductase activity	biological regulation;cellular homeostasis;cellular metabolic process;cellular process;generation of precursor metabolites and energy;glycerol ether metabolic process;homeostatic process;metabolic process;small molecule metabolic process	cell part;cytoplasm;intracellular membrane-bounded organelle;intracellular organelle;macromolecular complex;nucleus;organelle;proteasome complex;protein complex		Completeproteome;Cytoplasm;Directproteinsequencing;Disulfidebond;Electrontransport;Nucleus;Phosphoprotein;Proteasome;Redox-activecenter;Referenceproteome;Transport			23462000	6	0.860588	Q920J4	Thioredoxin-like protein 1	Txnl1	>sp|Q920J4|TXNL1_RAT Thioredoxin-like protein 1 OS=Rattus norvegicus GN=Txnl1 PE=1 SV=3
structural constituent of ribosome;structural molecule activity	biosynthetic process;cellular metabolic process;cellular process;macromolecule metabolic process;metabolic process;primary metabolic process;protein metabolic process;translation	cell part;intracellular non-membrane-bounded organelle;intracellular organelle;macromolecular complex;organelle;ribonucleoprotein complex;ribosome	Ribosome	Completeproteome;Directproteinsequencing;Phosphoprotein;Referenceproteome;Ribonucleoprotein;Ribosomalprotein			5074400	3	0.909781	P61314;D3ZF52;D3ZXA2;M0R6I6	60S ribosomal protein L15;Ribosomal protein L15	Rpl15;RGD1565767;RGD1565131	>sp|P61314|RL15_RAT 60S ribosomal protein L15 OS=Rattus norvegicus GN=Rpl15 PE=1 SV=2;>tr|D3ZF52|D3ZF52_RAT Ribosomal protein L15 OS=Rattus norvegicus GN=RGD1565767 PE=3 SV=1;>tr|D3ZXA2|D3ZXA2_RAT Ribosomal protein L15 OS=Rattus norvegicus GN=RGD1565131 PE
binding;nucleic acid binding;RNA binding;translation factor activity, nucleic acid binding;translation initiation factor activity	catabolic process;cellular metabolic process;cellular nitrogen compound metabolic process;cellular process;macromolecule metabolic process;metabolic process;mRNA metabolic process;nitrogen compound metabolic process;nucleobase-containing compound metabolic process;primary metabolic process;RNA catabolic process;RNA metabolic process;translational initiation	cell part;macromolecular complex;protein complex	Hepatitis C;RNA transport	Acetylation;Completeproteome;Cytoplasm;Initiationfactor;Nucleus;Phosphoprotein;Proteinbiosynthesis;Referenceproteome			487230	2	0.970465	Q641X8	Eukaryotic translation initiation factor 3 subunit E	Eif3e	>sp|Q641X8|EIF3E_RAT Eukaryotic translation initiation factor 3 subunit E OS=Rattus norvegicus GN=Eif3e PE=2 SV=1
binding;damaged DNA binding;DNA binding;nucleic acid binding	biological regulation;catabolic process;cellular metabolic process;cellular nitrogen compound metabolic process;cellular process;DNA metabolic process;DNA repair;macromolecule metabolic process;macromolecule modification;metabolic process;nitrogen compound metabolic process;nucleobase-containing compound metabolic process;primary metabolic process;protein metabolic process;protein modification by…	cell part;cytoplasm;intracellular membrane-bounded organelle;intracellular organelle;macromolecular complex;nucleus;organelle;protein complex;ubiquitin ligase complex	Nucleotide excision repair;Ubiquitin mediated proteolysis	Acetylation;Completeproteome;Cytoplasm;DNA-binding;DNAdamage;DNArepair;Nucleus;Phosphoprotein;Referenceproteome;Ublconjugation;Ublconjugationpathway			2604900	2	0.973167	G3V8T4;Q9ESW0	DNA damage-binding protein 1	Ddb1	>tr|G3V8T4|G3V8T4_RAT DNA damage-binding protein 1 OS=Rattus norvegicus GN=Ddb1 PE=4 SV=1;>sp|Q9ESW0|DDB1_RAT DNA damage-binding protein 1 OS=Rattus norvegicus GN=Ddb1 PE=2 SV=1
binding;carbon-carbon lyase activity;carboxylic acid binding;carboxy-lyase activity;catalytic activity;cofactor binding;L-aspartate:2-oxoglutarate aminotransferase activity;L-cysteine:2-oxoglutarate aminotransferase activity;L-phenylalanine aminotransferase activity;L-phenylalanine:2-oxoglutarate aminotransferase activity;lyase activity;phosphatidylserine decarboxylase activity;pyridoxal phosphat…	alcohol metabolic process;amine metabolic process;biological regulation;biosynthetic process;carbohydrate metabolic process;catabolic process;cellular amino acid metabolic process;cellular ketone metabolic process;cellular metabolic process;cellular nitrogen compound metabolic process;cellular process;homeostatic process;metabolic process;nitrogen compound metabolic process;organic acid metabolic…	cell part;cytosol;intracellular membrane-bounded organelle;intracellular organelle;lysosome;organelle;vacuole	Alanine, aspartate and glutamate metabolism;Arginine and proline metabolism;Cysteine and methionine metabolism;Phenylalanine metabolism;Phenylalanine, tyrosine and tryptophan biosynthesis;Tyrosine metabolism	Amino-acidbiosynthesis;Aminotransferase;Completeproteome;Cytoplasm;Directproteinsequencing;Phosphoprotein;Pyridoxalphosphate;Referenceproteome;Transferase			7738900	7	1.04444	P13221	Aspartate aminotransferase, cytoplasmic	Got1	>sp|P13221|AATC_RAT Aspartate aminotransferase, cytoplasmic OS=Rattus norvegicus GN=Got1 PE=1 SV=3
binding;cation binding;DNA binding;ion binding;metal ion binding;nucleic acid binding;RNA binding;single-stranded DNA binding;single-stranded RNA binding;structure-specific DNA binding;transition metal ion binding;zinc ion binding	biological regulation;biosynthetic process;cellular metabolic process;cellular nitrogen compound metabolic process;cellular process;macromolecule metabolic process;metabolic process;nitrogen compound metabolic process;nucleobase-containing compound metabolic process;primary metabolic process;RNA metabolic process	cell part;cytosol;endoplasmic reticulum;intracellular membrane-bounded organelle;intracellular organelle;nucleus;organelle		Completeproteome;Cytoplasm;DNA-binding;Endoplasmicreticulum;Metal-binding;Referenceproteome;Repeat;Repressor;Transcription;Transcriptionregulation;Zinc;Zinc-finger			3503000	1	1.15907	P62634	Cellular nucleic acid-binding protein	Cnbp	>sp|P62634|CNBP_RAT Cellular nucleic acid-binding protein OS=Rattus norvegicus GN=Cnbp PE=2 SV=1
catalytic activity;endopeptidase activity;hydrolase activity;peptidase activity;peptidase activity, acting on L-amino acid peptides;serine hydrolase activity;serine-type endopeptidase activity;serine-type peptidase activity	biological regulation;cell death;cellular process;death;macromolecule metabolic process;metabolic process;primary metabolic process;protein metabolic process;proteolysis	cell part;endosome;intracellular membrane-bounded organelle;intracellular organelle;organelle	Allograft rejection;Autoimmune thyroid disease;Graft-versus-host disease;Natural killer cell mediated cytotoxicity;Type I diabetes mellitus	3D-structure;Apoptosis;Completeproteome;Cytolysis;Directproteinsequencing;Disulfidebond;Hydrolase;Protease;Referenceproteome;Serineprotease;Signal;Zymogen			1364500	1	1.20349	P18291	Granzyme B	Gzmb	>sp|P18291|GRAB_RAT Granzyme B OS=Rattus norvegicus GN=Gzmb PE=1 SV=1
binding;calcium ion binding;cation binding;ion binding;metal ion binding	biological adhesion;cell adhesion;cellular process	cell part;membrane;plasma membrane		Calcium;Celladhesion;Completeproteome;Disulfidebond;EGF-likedomain;Membrane;Referenceproteome;Repeat;Transmembrane			4920000	1	1.2938	D3ZEH1	Protein Fat4	Fat4	>tr|D3ZEH1|D3ZEH1_RAT Protein Fat4 OS=Rattus norvegicus GN=Fat4 PE=4 SV=2
	biological regulation;cellular process;immune system process;macromolecule metabolic process;metabolic process;primary metabolic process;protein metabolic process;response to biotic stimulus;response to chemical stimulus;response to stimulus	cell part;cytoplasm;extracellular space;intracellular membrane-bounded organelle;intracellular organelle;membrane;nucleus;organelle;plasma membrane	Complement and coagulation cascades;Staphylococcus aureus infection	Completeproteome;Disulfidebond;Referenceproteome			19591000	1	1.38075	G3V9R2;F1M983	Protein Cfh	Cfh	>tr|G3V9R2|G3V9R2_RAT Protein Cfh OS=Rattus norvegicus GN=Cfh PE=4 SV=1;>tr|F1M983|F1M983_RAT Protein Cfh OS=Rattus norvegicus GN=Cfh PE=4 SV=1
binding;calcium ion binding;cation binding;cytokine binding;growth factor binding;ion binding;metal ion binding;protein binding;transforming growth factor beta binding	biological adhesion;biological regulation;cell adhesion;cellular process;response to abiotic stimulus;response to chemical stimulus;response to endogenous stimulus;response to external stimulus;response to stimulus	cell part;cytoplasm;extracellular space		Completeproteome;Referenceproteome			6527100	4	1.99062	M0R979	Protein Thbs1 (Fragment)	Thbs1	>tr|M0R979|M0R979_RAT Protein Thbs1 (Fragment) OS=Rattus norvegicus GN=Thbs1 PE=4 SV=1
binding;calcium ion binding;catalytic activity;cation binding;endopeptidase activity;hydrolase activity;ion binding;lipid binding;metal ion binding;peptidase activity;peptidase activity, acting on L-amino acid peptides;phospholipid binding;serine hydrolase activity;serine-type endopeptidase activity;serine-type peptidase activity	biological regulation;coagulation;macromolecule metabolic process;metabolic process;multicellular organismal process;primary metabolic process;protein metabolic process;proteolysis;regulation of body fluid levels	cell part;extracellular region;intracellular membrane-bounded organelle;intracellular organelle;membrane;organelle	Complement and coagulation cascades	Bloodcoagulation;Calcium;Cleavageonpairofbasicresidues;Completeproteome;Disulfidebond;EGF-likedomain;Gamma-carboxyglutamicacid;Glycoprotein;Hemostasis;Hydrolase;Hydroxylation;Protease;Referenceproteome;Repeat;Secreted;Serineprotease;Signal;Zymogen			5251400	1	2.41476	Q63207		F10	>sp|Q63207|FA10_RAT Coagulation factor X OS=Rattus norvegicus GN=F10 PE=2 SV=1
