# Supplementary material for: Proteomic Dissection of Nanotopography-Sensitive Mechanotransductive Signaling Hubs that Foster Neuronal Differentiation in PC12 Cells
Source: Front Cell Neurosci. 2018 Jan 4;11:417. doi: 10.3389/fncel.2017.00417 (PMC5758595; doi:10.3389/fncel.2017.00417)
Supplement: Table S3 — Proteins differently expressed comparing ns-Zr15vsPLL. List of the proteins annotated with Perseus software. Categorical annotation was supplied in form of Gene Ontology (GO) biological process (BP), molecular function (MF), cellular component (CC), keywords as well as in participation in a KEGG pathway, Reactome and molecular complexes (CORUM). X = proteins differentially expressed in the same manner in ns-Zr15vsflat-Zr and ns-Zr15vsPLL. In gray, proteins differentially expressed in the same manner in NGFvsPLL and ns-Zr15vsPLL. [file Table3.xlsx]

## Sheet: M29
GOMF name	GOBP slim name	GOCC slim name	KEGG name	Keywords	Corum	Reactome	Razor + unique peptides	welch Difference	Protein IDs	Protein names	Gene names	Comparison ns-Zr15vsflat-Zr with ns-Zr15vsPLL	Fasta headers
actin binding;actin monomer binding;binding;cytoskeletal protein binding;protein binding	anatomical structure development;biological regulation;cell development;cellular component organization;cellular process;cytoskeleton organization;developmental process;organelle organization;regulation of organelle organization	cell part;cytoplasm;cytoskeleton;intracellular non-membrane-bounded organelle;intracellular organelle;organelle		Acetylation;Actin-binding;Completeproteome;Cytoplasm;Cytoskeleton;Phosphoprotein;Referenceproteome			1	-3.79609	P63312	Thymosin beta-10	Tmsb10	X	>sp|P63312|TYB10_RAT Thymosin beta-10 OS=Rattus norvegicus GN=Tmsb10 PE=2 SV=2
	biological regulation;cell differentiation;cellular process;developmental process;multicellular organismal process	cell body;cell part;cell projection;cytoplasmic membrane-bounded vesicle;extracellular region;intracellular membrane-bounded organelle;intracellular organelle;membrane;neuron projection;neuronal cell body;organelle;vesicle		Cleavageonpairofbasicresidues;Completeproteome;Cytoplasmicvesicle;Directproteinsequencing;Growthfactor;Pyrrolidonecarboxylicacid;Referenceproteome;Secreted;Signal			4	-1.98755	F1LP80;P20156;M0RDR2	Neurosecretory protein VGF	Vgf		>tr|F1LP80|F1LP80_RAT Neurosecretory protein VGF OS=Rattus norvegicus GN=LOC100909521 PE=4 SV=2;>sp|P20156|VGF_RAT Neurosecretory protein VGF OS=Rattus norvegicus GN=Vgf PE=1 SV=3;>tr|M0RDR2|M0RDR2_RAT Protein LOC100909521 OS=Rattus norvegicus GN=LOC100909
binding;catalytic activity;cysteine-type endopeptidase activity;cysteine-type peptidase activity;endopeptidase activity;hydrolase activity;peptidase activity;peptidase activity, acting on L-amino acid peptides;peptide binding;protein binding;protein self-association	anatomical structure development;autophagy;biological regulation;catabolic process;cellular metabolic process;cellular process;developmental process;macromolecule metabolic process;metabolic process;multicellular organismal process;primary metabolic process;protein metabolic process;proteolysis;response to abiotic stimulus;response to chemical stimulus;response to endogenous stimulus;response to …	cell part;cytoplasmic membrane-bounded vesicle;extracellular space;intracellular membrane-bounded organelle;intracellular non-membrane-bounded organelle;intracellular organelle;lysosome;membrane;mitochondrion;nucleolus;organelle;plasma membrane;vacuole;vesicle	Antigen processing and presentation;Lysosome	3D-structure;Completeproteome;Directproteinsequencing;Disulfidebond;Glycoprotein;Hydrolase;Lysosome;Protease;Referenceproteome;Secreted;Signal;Thiolprotease;Zymogen			2	-1.82048	P00787;Q6IN22	Cathepsin B	Ctsb	X	>sp|P00787|CATB_RAT Cathepsin B OS=Rattus norvegicus GN=Ctsb PE=1 SV=2;>tr|Q6IN22|Q6IN22_RAT Cathepsin B OS=Rattus norvegicus GN=Ctsb PE=2 SV=1
binding;cation binding;ion binding;metal ion binding;transition metal ion binding;zinc ion binding		cell part;intracellular membrane-bounded organelle;intracellular organelle;nucleus;organelle		Completeproteome;Metal-binding;Methyltransferase;Nucleus;Referenceproteome;Transferase;Zinc;Zinc-finger			1	-1.59084	F1LXK8	Protein Kmt2d (Histone-lysine N-methyltransferase)	LOC100362634	X	>tr|F1LXK8|F1LXK8_RAT Protein Kmt2d OS=Rattus norvegicus GN=Kmt2d PE=4 SV=2
antioxidant activity;catalytic activity;disulfide oxidoreductase activity;electron carrier activity;oxidoreductase activity;oxidoreductase activity, acting on a sulfur group of donors;oxidoreductase activity, acting on a sulfur group of donors, NAD or NADP as acceptor;oxidoreductase activity, acting on NADH or NADPH;peptide disulfide oxidoreductase activity;protein disulfide oxidoreductase activi…	biological regulation;biosynthetic process;cellular homeostasis;cellular metabolic process;cellular nitrogen compound metabolic process;cellular process;drug metabolic process;generation of precursor metabolites and energy;glycerol ether metabolic process;homeostatic process;macromolecule metabolic process;metabolic process;nitrogen compound metabolic process;nucleobase-containing compound metabo…	cell body;cell part;cell projection;cytosol;extracellular region;intracellular membrane-bounded organelle;intracellular organelle;mitochondrion;neuron projection;neuronal cell body;nucleus;organelle		Acetylation;Activator;Completeproteome;Cytoplasm;Directproteinsequencing;Disulfidebond;Electrontransport;Nucleus;Redox-activecenter;Referenceproteome;Secreted;S-nitrosylation;Transcription;Transcriptionregulation;Transport			4	-1.47791	P11232;R4GNK3	Thioredoxin	Txn	X	>sp|P11232|THIO_RAT Thioredoxin OS=Rattus norvegicus GN=Txn PE=1 SV=2;>tr|R4GNK3|R4GNK3_RAT Thioredoxin (Fragment) OS=Rattus norvegicus GN=Txn1 PE=4 SV=1
adenyl nucleotide binding;adenyl ribonucleotide binding;aminoacyl-tRNA ligase activity;ATP binding;binding;catalytic activity;ligase activity;ligase activity, forming aminoacyl-tRNA and related compounds;ligase activity, forming carbon-oxygen bonds;nucleic acid binding;nucleotide binding;purine nucleotide binding;purine ribonucleoside triphosphate binding;purine ribonucleotide binding;ribonucleot…	amine metabolic process;cellular amino acid metabolic process;cellular ketone metabolic process;cellular metabolic process;cellular nitrogen compound metabolic process;cellular process;macromolecule metabolic process;metabolic process;nitrogen compound metabolic process;nucleobase-containing compound metabolic process;organic acid metabolic process;primary metabolic process;RNA metabolic process;…	cell part;cytoplasm;intracellular membrane-bounded organelle;intracellular organelle;nucleus;organelle	Aminoacyl-tRNA biosynthesis	Acetylation;Aminoacyl-tRNAsynthetase;ATP-binding;Completeproteome;Cytoplasm;Ligase;Nucleotide-binding;Proteinbiosynthesis;Referenceproteome;RNA-binding;tRNA-binding			4	-1.4192	Q4KM49	Tyrosine--tRNA ligase, cytoplasmic (YARS)	Yars		>sp|Q4KM49|SYYC_RAT Tyrosine--tRNA ligase, cytoplasmic OS=Rattus norvegicus GN=Yars PE=2 SV=3
endopeptidase inhibitor activity;endopeptidase regulator activity;enzyme inhibitor activity;enzyme regulator activity;peptidase inhibitor activity;peptidase regulator activity;serine-type endopeptidase inhibitor activity	amine metabolic process;carbohydrate metabolic process;macromolecule metabolic process;metabolic process;nitrogen compound metabolic process;polysaccharide metabolic process;primary metabolic process			Completeproteome;Referenceproteome			5	-1.32253	B2RYM3;CON__Q0VCM5	Inter-alpha trypsin inhibitor, heavy chain 1	Itih1	X	>tr|B2RYM3|B2RYM3_RAT Inter-alpha trypsin inhibitor, heavy chain 1 (Predicted), isoform CRA_a OS=Rattus norvegicus GN=Itih1 PE=2 SV=1
binding;catalytic activity;cation binding;ferric iron binding;ion binding;iron ion binding;metal ion binding;oxidoreductase activity;transition metal ion binding	biological regulation;cellular homeostasis;cellular ion homeostasis;cellular process;establishment of localization;homeostatic process;ion transport;response to chemical stimulus;response to stimulus;transport	cell part;cytoplasm;macromolecular complex;protein complex	Mineral absorption;Porphyrin and chlorophyll metabolism	Completeproteome;Directproteinsequencing;Iron;Ironstorage;Metal-binding;Referenceproteome			5	-1.21926	Q7TP54;D4A8D3;P02793;M0R5T8;M0R6L9;M0R597;M0RCS3;F1M5T1;D3ZUZ5;D4ADM5	Ferritin;Ferritin light chain 1	Fam65b;Ftl;Ftl1		>tr|Q7TP54|Q7TP54_RAT Ab2-162 OS=Rattus norvegicus GN=Fam65b PE=2 SV=1;>tr|D4A8D3|D4A8D3_RAT Ferritin OS=Rattus norvegicus GN=LOC100363177 PE=3 SV=1;>sp|P02793|FRIL1_RAT Ferritin light chain 1 OS=Rattus norvegicus GN=Ftl1 PE=1 SV=3;>tr|M0R5T8|M0R5T8_RAT Fe
binding;selenium binding	response to chemical stimulus;response to stimulus	extracellular region		Completeproteome;Directproteinsequencing;Disulfidebond;Glycoprotein;Phosphoprotein;Referenceproteome;Secreted;Selenium;Selenocysteine;Signal			2	-1.18024	P25236	Selenoprotein P;Selenoprotein Se-P10;Selenoprotein Se-P6;Selenoprotein Se-P2;Selenoprotein Se-P1	Sepp1		>sp|P25236|SEPP1_RAT Selenoprotein P OS=Rattus norvegicus GN=Sepp1 PE=1 SV=2
binding;endopeptidase inhibitor activity;endopeptidase regulator activity;enzyme inhibitor activity;enzyme regulator activity;peptidase inhibitor activity;peptidase regulator activity;protein binding;receptor binding;serine-type endopeptidase inhibitor activity	biological regulation;response to chemical stimulus;response to endogenous stimulus;response to external stimulus;response to extracellular stimulus;response to stimulus;response to stress	extracellular space	Complement and coagulation cascades	Acutephase;Baitregion;Completeproteome;Disulfidebond;Glycoprotein;Proteaseinhibitor;Referenceproteome;Secreted;Serineproteaseinhibitor;Signal;Thioesterbond			3	-1.13526	M0R9G2;P06238	Alpha-2-macroglobulin	A2m	X	>tr|M0R9G2|M0R9G2_RAT Protein LOC100911545 OS=Rattus norvegicus GN=LOC100911545 PE=4 SV=1;>sp|P06238|A2MG_RAT Alpha-2-macroglobulin OS=Rattus norvegicus GN=A2m PE=2 SV=2
binding;DNA binding;nucleic acid binding;nucleic acid binding transcription factor activity;sequence-specific DNA binding transcription factor activity	anatomical structure development;anatomical structure formation involved in morphogenesis;anatomical structure morphogenesis;biological regulation;biosynthetic process;blood circulation;cell development;cellular component assembly;cellular component organization;cellular homeostasis;cellular metabolic process;cellular nitrogen compound metabolic process;cellular process;circulatory system process…	cell part;macromolecular complex;protein complex;transcription factor complex	Cell cycle;TGF-beta signaling pathway	Completeproteome;DNA-binding;Nucleus;Referenceproteome;Transcription;Transcriptionregulation			1	-0.943095	D4A9V4	Protein E2f4	LOC100360427	X	>tr|D4A9V4|D4A9V4_RAT Protein E2f4 OS=Rattus norvegicus GN=E2f4 PE=3 SV=1
adenyl nucleotide binding;adenyl ribonucleotide binding;ATP binding;ATPase activity;ATPase activity, coupled;ATP-dependent helicase activity;binding;catalytic activity;helicase activity;hydrolase activity;hydrolase activity, acting on acid anhydrides;hydrolase activity, acting on acid anhydrides, in phosphorus-containing anhydrides;nucleic acid binding;nucleoside-triphosphatase activity;nucleotid…	cellular metabolic process;cellular nitrogen compound metabolic process;cellular process;establishment of localization;macromolecule metabolic process;metabolic process;mRNA metabolic process;mRNA processing;nitrogen compound metabolic process;nuclear transport;nucleobase-containing compound metabolic process;nucleobase-containing compound transport;nucleocytoplasmic transport;primary metabolic p…	cell part;cytoplasm;intracellular membrane-bounded organelle;intracellular organelle;nucleus;organelle		Acetylation;ATP-binding;Completeproteome;Cytoplasm;Helicase;Hydrolase;mRNAprocessing;mRNAsplicing;Nucleotide-binding;Nucleus;Phosphoprotein;Referenceproteome			1	-0.926191	Q5U216	ATP-dependent RNA helicase DDX39A	Ddx39a		>sp|Q5U216|DX39A_RAT ATP-dependent RNA helicase DDX39A OS=Rattus norvegicus GN=Ddx39a PE=2 SV=1
binding;catalytic activity;cation binding;copper ion binding;ferroxidase activity;ion binding;metal ion binding;oxidoreductase activity;oxidoreductase activity, oxidizing metal ions;oxidoreductase activity, oxidizing metal ions, oxygen as acceptor;transition metal ion binding	aging;anatomical structure development;biological regulation;cellular homeostasis;cellular ion homeostasis;cellular process;developmental process;establishment of localization;homeostatic process;ion transport;response to chemical stimulus;response to external stimulus;response to extracellular stimulus;response to stimulus;transmembrane transport;transport	cell part;extracellular space	Porphyrin and chlorophyll metabolism	Completeproteome;Copper;Coppertransport;Disulfidebond;Glycoprotein;Iontransport;Metal-binding;Oxidoreductase;Referenceproteome;Repeat;Secreted;Signal;Transport			3	-0.821836	G3V7K3;P13635	Ceruloplasmin	Cp		>tr|G3V7K3|G3V7K3_RAT Ceruloplasmin OS=Rattus norvegicus GN=Cp PE=4 SV=1;>sp|P13635|CERU_RAT Ceruloplasmin OS=Rattus norvegicus GN=Cp PE=1 SV=3
endopeptidase inhibitor activity;endopeptidase regulator activity;enzyme inhibitor activity;enzyme regulator activity;peptidase inhibitor activity;peptidase regulator activity	biological regulation;immune system process;macromolecule metabolic process;metabolic process;primary metabolic process;protein metabolic process;response to stimulus;response to stress	extracellular space		Completeproteome;Disulfidebond;Referenceproteome;Secreted			13	-0.797894	M0RBF1;M0RBJ7	Complement C3	C3		>tr|M0RBF1|M0RBF1_RAT Complement C3 OS=Rattus norvegicus GN=C3 PE=4 SV=1;>tr|M0RBJ7|M0RBJ7_RAT Complement C3 OS=Rattus norvegicus GN=C3 PE=4 SV=1
adenyl nucleotide binding;adenyl ribonucleotide binding;ATP binding;binding;catalytic activity;kinase activity;nucleotide binding;phosphotransferase activity, alcohol group as acceptor;protein kinase activity;purine nucleotide binding;purine ribonucleoside triphosphate binding;purine ribonucleotide binding;ribonucleotide binding;transferase activity;transferase activity, transferring phosphorus-c…				Completeproteome;Referenceproteome			1	-0.754139	M0R685;D3ZSS4;D4ADQ0;D3Z875;D3Z888	Ulk4	Ulk4	X	>tr|M0R685|M0R685_RAT Protein Ulk4 OS=Rattus norvegicus GN=Ulk4 PE=4 SV=1;>tr|D3ZSS4|D3ZSS4_RAT Protein Ulk4 OS=Rattus norvegicus GN=Ulk4 PE=4 SV=2;>tr|D4ADQ0|D4ADQ0_RAT Protein Ulk4 OS=Rattus norvegicus GN=Ulk4 PE=4 SV=2;>tr|D3Z875|D3Z875_RAT Protein Ulk4
	anatomical structure development;biological regulation;cell differentiation;cellular component disassembly;cellular component organization;cellular process;cytoskeleton organization;developmental process;organelle organization;protein depolymerization;regulation of organelle organization;response to stimulus;signal transduction	cell part;cell projection;cytoplasm;endosome;Golgi apparatus;intracellular membrane-bounded organelle;intracellular organelle;macromolecular complex;membrane;neuron projection;organelle;protein complex;site of polarized growth;vesicle	MAPK signaling pathway	Acetylation;Cellprojection;Coiledcoil;Completeproteome;Cytoplasm;Cytoskeleton;Developmentalprotein;Differentiation;Directproteinsequencing;Endosome;Golgiapparatus;Lipoprotein;Membrane;Microtubule;Neurogenesis;Palmitate;Phosphoprotein;Referenceproteome;Ublconjugation			4	-0.708866	P13668;A0A096MK73;P21818	Stathmin	Stmn1		>sp|P13668|STMN1_RAT Stathmin OS=Rattus norvegicus GN=Stmn1 PE=1 SV=2;>tr|A0A096MK73|A0A096MK73_RAT Stathmin OS=Rattus norvegicus GN=Stmn1 PE=4 SV=1
		cell part;intracellular membrane-bounded organelle;intracellular organelle;nucleus;organelle		Acetylation;Completeproteome;Nucleus;Phosphoprotein;Referenceproteome			1	-0.674257	Q6AXU6	Hematological and neurological expressed 1 protein	Hn1	X	>sp|Q6AXU6|HN1_RAT Hematological and neurological expressed 1 protein OS=Rattus norvegicus GN=Hn1 PE=2 SV=3
binding;DNA binding;nucleic acid binding;nucleotide binding;RNA binding;sequence-specific DNA binding;telomeric DNA binding		cell part;cytoplasm;intracellular non-membrane-bounded organelle;intracellular organelle;macromolecular complex;nucleolus;organelle;ribonucleoprotein complex	Pathogenic Escherichia coli infection	Acetylation;Completeproteome;Cytoplasm;DNA-binding;Methylation;Nucleus;Phosphoprotein;Referenceproteome;Repeat;RNA-binding			12	-0.659701	Q5U328;P13383	Nucleolin	Ncl	X	>tr|Q5U328|Q5U328_RAT Nucleolin OS=Rattus norvegicus GN=Ncl PE=1 SV=1;>sp|P13383|NUCL_RAT Nucleolin OS=Rattus norvegicus GN=Ncl PE=1 SV=3
binding;DNA binding;nucleic acid binding;nucleotide binding;RNA binding;single-stranded DNA binding;structure-specific DNA binding	cellular metabolic process;cellular nitrogen compound metabolic process;cellular process;establishment of localization;macromolecule metabolic process;metabolic process;mRNA metabolic process;mRNA processing;nitrogen compound metabolic process;nuclear transport;nucleobase-containing compound metabolic process;nucleobase-containing compound transport;nucleocytoplasmic transport;primary metabolic p…	cell part;cytoplasm;macromolecular complex;nucleoplasm;ribonucleoprotein complex;spliceosomal complex	Spliceosome	Acetylation;Completeproteome;Cytoplasm;Directproteinsequencing;Isopeptidebond;Methylation;mRNAprocessing;mRNAsplicing;mRNAtransport;Nucleus;Phosphoprotein;Referenceproteome;Repeat;Ribonucleoprotein;RNA-binding;Spliceosome;Transport;Ublconjugation			9	-0.639285	F7FEZ6;P04256;M0R584;F1M6M1;D4A2D2;F1LUF2;F1M6C7;D4ACJ7	Heterogeneous nuclear ribonucleoprotein A1	Hnrnpa1	X	>tr|F7FEZ6|F7FEZ6_RAT Heterogeneous nuclear ribonucleoprotein A1 OS=Rattus norvegicus GN=Hnrnpa1 PE=4 SV=1;>sp|P04256|ROA1_RAT Heterogeneous nuclear ribonucleoprotein A1 OS=Rattus norvegicus GN=Hnrnpa1 PE=1 SV=3
binding;DNA binding;nucleic acid binding	cellular component assembly;cellular component organization;cellular macromolecular complex assembly;cellular process;chromatin organization;chromosome organization;macromolecular complex assembly;organelle organization	cell part;intracellular membrane-bounded organelle;intracellular organelle;macromolecular complex;nucleosome;nucleus;organelle		Chromosome;Completeproteome;DNA-binding;Nucleus;Referenceproteome			6	-0.621261	M0R7B4	Protein LOC684828	LOC684828		>tr|M0R7B4|M0R7B4_RAT Protein LOC684828 OS=Rattus norvegicus GN=LOC684828 PE=3 SV=1
catalytic activity;dolichyl-diphosphooligosaccharide-protein glycotransferase activity;oligosaccharyl transferase activity;transferase activity;transferase activity, transferring glycosyl groups;transferase activity, transferring hexosyl groups	carbohydrate metabolic process;cellular metabolic process;cellular process;establishment of localization;macromolecule metabolic process;macromolecule modification;metabolic process;peptide transport;primary metabolic process;protein glycosylation;protein metabolic process;protein modification process;transport	cell part;cytoplasmic membrane-bounded vesicle;endoplasmic reticulum;intracellular membrane-bounded organelle;intracellular organelle;membrane;organelle;vesicle	N-Glycan biosynthesis;Protein processing in endoplasmic reticulum;Various types of N-glycan biosynthesis	Acetylation;Completeproteome;Endoplasmicreticulum;Glycoprotein;Glycosyltransferase;Membrane;Referenceproteome;Signal;Transferase;Transmembrane;Transmembranehelix			2	-0.613272	Q6P7A7;P07153	Dolichyl-diphosphooligosaccharide--protein glycosyltransferase subunit 1	Rpn1		>tr|Q6P7A7|Q6P7A7_RAT Dolichyl-diphosphooligosaccharide--protein glycosyltransferase subunit 1 OS=Rattus norvegicus GN=Rpn1 PE=2 SV=1;>sp|P07153|RPN1_RAT Dolichyl-diphosphooligosaccharide--protein glycosyltransferase subunit 1 OS=Rattus norvegicus GN=Rpn1
adenyl nucleotide binding;adenyl ribonucleotide binding;ATP binding;binding;catalytic activity;DNA binding;kinase activity;nucleic acid binding;nucleotide binding;phosphotransferase activity, alcohol group as acceptor;protein kinase activity;protein serine/threonine kinase activity;purine nucleotide binding;purine ribonucleoside triphosphate binding;purine ribonucleotide binding;ribonucleotide bi…	biological regulation;cellular component assembly;cellular component organization;cellular macromolecular complex assembly;cellular process;chromatin organization;chromosome organization;macromolecular complex assembly;organelle organization;response to stimulus;signal transduction	cell part;cytoplasm;cytosol;endoplasmic reticulum;intracellular membrane-bounded organelle;intracellular organelle;nucleoplasm;nucleus;organelle		Acetylation;Alternativesplicing;ATP-binding;Chaperone;Completeproteome;Cytoplasm;Directproteinsequencing;DNA-binding;Endoplasmicreticulum;Isopeptidebond;Kinase;Methylation;Nucleotide-binding;Nucleus;Phosphoprotein;Referenceproteome;Serine/threonine-proteinkinase;Transferase;Ublconjugation			4	-0.584893	D3ZC07;Q63945;Q63945-2;F6Q1X3;D4ADL2;P80349	Protein SET	Pkn3;Set		>tr|D3ZC07|D3ZC07_RAT Protein Pkn3 OS=Rattus norvegicus GN=Pkn3 PE=3 SV=2;>sp|Q63945|SET_RAT Protein SET OS=Rattus norvegicus GN=Set PE=2 SV=2;>sp|Q63945-2|SET_RAT Isoform 2 of Protein SET OS=Rattus norvegicus GN=Set;>tr|F6Q1X3|F6Q1X3_RAT Protein LOC317165
binding;carbohydrate binding;cation binding;extracellular matrix structural constituent;glycosaminoglycan binding;heparin binding;ion binding;mercury ion binding;metal ion binding;pattern binding;polysaccharide binding;structural molecule activity;transition metal ion binding	anatomical structure formation involved in morphogenesis;biological adhesion;biological regulation;cell activation;cell adhesion;cell motility;cellular component movement;cellular component organization;cellular homeostasis;cellular process;developmental process;extracellular matrix organization;extracellular structure organization;homeostatic process;locomotion;multicellular organismal process;r…	extracellular region;extracellular space		Acutephase;Alternativesplicing;Angiogenesis;Celladhesion;Cellshape;Completeproteome;Directproteinsequencing;Disulfidebond;Extracellularmatrix;Glycoprotein;Heparin-binding;Isopeptidebond;Phosphoprotein;Pyrrolidonecarboxylicacid;Referenceproteome;Repeat;Secreted;Signal;Sulfation			17	-0.537054	P04937;P04937-3;P04937-2;P04937-4;A0A096P6L8;F1LST1	Fibronectin	Fn1	X	>sp|P04937|FINC_RAT Fibronectin OS=Rattus norvegicus GN=Fn1 PE=1 SV=2;>sp|P04937-3|FINC_RAT Isoform 3 of Fibronectin OS=Rattus norvegicus GN=Fn1;>sp|P04937-2|FINC_RAT Isoform 2 of Fibronectin OS=Rattus norvegicus GN=Fn1;>sp|P04937-4|FINC_RAT Isoform 4 of F
binding;carbohydrate binding;endopeptidase inhibitor activity;endopeptidase regulator activity;enzyme inhibitor activity;enzyme regulator activity;glycosaminoglycan binding;heparin binding;pattern binding;peptidase inhibitor activity;peptidase regulator activity;polysaccharide binding;serine-type endopeptidase inhibitor activity	biological regulation;coagulation;multicellular organismal process;regulation of body fluid levels		Complement and coagulation cascades	Bloodcoagulation;Completeproteome;Glycoprotein;Hemostasis;Heparin-binding;Proteaseinhibitor;Referenceproteome;Repeat;Serineproteaseinhibitor;Signal;Sulfation			3	-0.427656	Q64268;CON__ENSEMBL:ENSBTAP00000018574	Heparin cofactor 2	Serpind1	X	>sp|Q64268|HEP2_RAT Heparin cofactor 2 OS=Rattus norvegicus GN=Serpind1 PE=2 SV=1
catalytic activity;disulfide oxidoreductase activity;electron carrier activity;intramolecular oxidoreductase activity;intramolecular oxidoreductase activity, interconverting keto- and enol-groups;intramolecular oxidoreductase activity, transposing S-S bonds;isomerase activity;oxidoreductase activity;oxidoreductase activity, acting on a sulfur group of donors;protein disulfide isomerase activity;p…	biological regulation;cellular homeostasis;cellular metabolic process;cellular process;glycerol ether metabolic process;homeostatic process;macromolecule metabolic process;metabolic process;primary metabolic process;protein folding;protein metabolic process;small molecule metabolic process	cell part;cell surface;cytoplasmic membrane-bounded vesicle;intracellular membrane-bounded organelle;intracellular organelle;organelle;vesicle	Antigen processing and presentation;Protein processing in endoplasmic reticulum	Completeproteome;Directproteinsequencing;Disulfidebond;Endoplasmicreticulum;Isomerase;Redox-activecenter;Referenceproteome;Repeat;Signal			17	-0.194593	P11598	Protein disulfide-isomerase A3	Pdia3	X	>sp|P11598|PDIA3_RAT Protein disulfide-isomerase A3 OS=Rattus norvegicus GN=Pdia3 PE=1 SV=2
adenyl nucleotide binding;adenyl ribonucleotide binding;ADP binding;alkali metal ion binding;ATP binding;binding;catalytic activity;cation binding;ion binding;kinase activity;magnesium ion binding;metal ion binding;nucleotide binding;phosphotransferase activity, alcohol group as acceptor;potassium ion binding;purine nucleotide binding;purine ribonucleoside triphosphate binding;purine ribonucleoti…	alcohol metabolic process;anatomical structure development;anatomical structure morphogenesis;biosynthetic process;carbohydrate metabolic process;catabolic process;cellular ketone metabolic process;cellular metabolic process;cellular nitrogen compound metabolic process;cellular process;developmental process;generation of precursor metabolites and energy;growth;heterocycle metabolic process;metabo…	cell part;cytoplasm;cytosol;intracellular membrane-bounded organelle;intracellular organelle;nucleus;organelle	Carbon fixation in photosynthetic organisms;Glycolysis / Gluconeogenesis;Insulin signaling pathway;Maturity onset diabetes of the young;Purine metabolism;Pyruvate metabolism;Type II diabetes mellitus	Acetylation;Allostericenzyme;Alternativesplicing;ATP-binding;Completeproteome;Cytoplasm;Directproteinsequencing;Glycolysis;Hydroxylation;Kinase;Magnesium;Metal-binding;Nucleotide-binding;Nucleus;Phosphoprotein;Potassium;Pyruvate;Referenceproteome;Transferase;Ublconjugation	K(ATP) macromolecular complex (Kir6.2, Pkm2, Gapdh, Tpi1)		29	0.28212	P11980-2;P11980;M0R4B8;M0RD14;M0RBT1;M0R5T1;D3ZH80;P12928;P12928-2;D4ADU8	Pyruvate kinase isozymes M1/M2	Pkm2		>sp|P11980-2|KPYM_RAT Isoform M2 of Pyruvate kinase PKM OS=Rattus norvegicus GN=Pkm;>sp|P11980|KPYM_RAT Pyruvate kinase PKM OS=Rattus norvegicus GN=Pkm PE=1 SV=3;>tr|M0R4B8|M0R4B8_RAT Pyruvate kinase OS=Rattus norvegicus PE=3 SV=1;>tr|M0RD14|M0RD14_RAT Pyr
actin binding;binding;cytoskeletal protein binding;protein binding	anatomical structure development;cell communication;cell motility;cellular component assembly;cellular component movement;cellular component organization;cellular process;cytoskeleton organization;developmental process;locomotion;organelle organization;response to external stimulus;response to extracellular stimulus;response to stimulus	cell part;cell projection;cytoplasm;cytosol;filopodium;membrane;microvillus;neuron projection;plasma membrane;site of polarized growth		Acetylation;Actin-binding;Celljunction;Cellprojection;Completeproteome;Cytoplasm;Cytoskeleton;Phosphoprotein;Referenceproteome			8	0.29285	P85845	Fascin	Fscn1	X	>sp|P85845|FSCN1_RAT Fascin OS=Rattus norvegicus GN=Fscn1 PE=1 SV=2
	anatomical structure morphogenesis;cell morphogenesis;cell motility;cellular component morphogenesis;cellular component movement;cellular component organization;cellular membrane organization;cellular process;cytoskeleton organization;developmental process;endocytosis;establishment of localization;locomotion;membrane invagination;membrane organization;organelle organization;transport;vesicle-medi…	cell part;cytoskeleton;intracellular non-membrane-bounded organelle;intracellular organelle;membrane;organelle;plasma membrane		Acetylation;Actin-binding;Cellmembrane;Completeproteome;Directproteinsequencing;Membrane;Phosphoprotein;Referenceproteome			13	0.344429	Q08163	Adenylyl cyclase-associated protein 1	Cap1	X	>sp|Q08163|CAP1_RAT Adenylyl cyclase-associated protein 1 OS=Rattus norvegicus GN=Cap1 PE=1 SV=3
binding;enzyme binding;phosphatase binding;protein binding;protein phosphatase 2A binding;protein phosphatase binding;structural constituent of cytoskeleton;structural constituent of eye lens;structural molecule activity	aging;anatomical structure development;anatomical structure morphogenesis;biological regulation;cell development;cell differentiation;cellular component assembly;cellular component organization;cellular process;cytoskeleton organization;developmental process;growth;organelle organization;response to abiotic stimulus;response to chemical stimulus;response to endogenous stimulus;response to externa…	cell body;cell leading edge;cell part;cell projection;cytoplasm;cytoskeleton;cytosol;intracellular membrane-bounded organelle;intracellular non-membrane-bounded organelle;intracellular organelle;macromolecular complex;membrane;microbody;mitochondrion;neuron projection;neuronal cell body;organelle;peroxisome;plasma membrane;protein complex;synapse	Amyotrophic lateral sclerosis (ALS);Arrhythmogenic right ventricular cardiomyopathy (ARVC);Dilated cardiomyopathy;Hypertrophic cardiomyopathy (HCM)	Acetylation;ADP-ribosylation;Coiledcoil;Completeproteome;Cytoplasm;Developmentalprotein;Differentiation;Directproteinsequencing;Glycoprotein;Intermediatefilament;Muscleprotein;Neurogenesis;Nitration;Nucleus;Phosphoprotein;Referenceproteome;Repeat	Iqgap1-Actb-Vim complex		21	0.355151	G3V8C3;P31000;F1M7P4;P48675;Q6P725;P21807;P16884;F1LRZ7;P12839;G3V8Q2;P23565	Vimentin	Vim		>tr|G3V8C3|G3V8C3_RAT Vimentin OS=Rattus norvegicus GN=Vim PE=3 SV=1;>sp|P31000|VIME_RAT Vimentin OS=Rattus norvegicus GN=Vim PE=1 SV=2
adenyl deoxyribonucleotide binding;adenyl nucleotide binding;adenyl ribonucleotide binding;ATP binding;binding;CTP binding;dATP binding;deoxyribonucleotide binding;GTP binding;guanyl nucleotide binding;guanyl ribonucleotide binding;nucleotide binding;purine deoxyribonucleotide binding;purine nucleotide binding;purine ribonucleoside triphosphate binding;purine ribonucleotide binding;pyrimidine nuc…	anatomical structure development;biological regulation;cellular component organization;cellular metabolic process;cellular process;developmental process;macromolecule metabolic process;metabolic process;primary metabolic process;protein folding;protein metabolic process;regulation of protein modification process;regulation of transport;response to abiotic stimulus;response to chemical stimulus;re…	cell part;cell surface;cytoplasmic membrane-bounded vesicle;cytosol;intracellular membrane-bounded organelle;intracellular organelle;macromolecular complex;mitochondrion;organelle;protein complex;vesicle	Antigen processing and presentation;NOD-like receptor signaling pathway;Pathways in cancer;Plant-pathogen interaction;Progesterone-mediated oocyte maturation;Prostate cancer;Protein processing in endoplasmic reticulum	Acetylation;ATP-binding;Chaperone;Completeproteome;Cytoplasm;Directproteinsequencing;Glycoprotein;Nucleotide-binding;Phosphoprotein;Referenceproteome;S-nitrosylation;Stressresponse;Ublconjugation	Cx43/Gja1-Tom20-Hsp90ab complex		26	0.383326	P34058;F1LTA7;F1M2F7;F1LYW7	Heat shock protein HSP 90-beta	Hsp90ab1		>sp|P34058|HS90B_RAT Heat shock protein HSP 90-beta OS=Rattus norvegicus GN=Hsp90ab1 PE=1 SV=4
				Completeproteome;Referenceproteome			41	0.459751	M0R9D5	Protein Ahnak	Ahnak		>tr|M0R9D5|M0R9D5_RAT Protein Ahnak OS=Rattus norvegicus GN=Ahnak PE=1 SV=1
binding;catalytic activity;cation binding;coenzyme binding;cofactor binding;ion binding;malate dehydrogenase (oxaloacetate-decarboxylating) (NADP+) activity;malate dehydrogenase (oxaloacetate-decarboxylating) activity;malate dehydrogenase activity;malic enzyme activity;manganese ion binding;metal ion binding;NAD binding;NADP binding;nucleotide binding;oxidoreductase activity;oxidoreductase activi…	cellular ketone metabolic process;cellular metabolic process;cellular process;metabolic process;organic acid metabolic process;response to chemical stimulus;response to endogenous stimulus;response to stimulus;small molecule metabolic process	cell part;cytosol	Carbon fixation in photosynthetic organisms;Pyruvate metabolism	Completeproteome;Cytoplasm;Directproteinsequencing;Metal-binding;NADP;Oxidoreductase;Referenceproteome;Ublconjugation			4	0.50837	F1LQQ1;P13697	Malic enzyme	Me1		>tr|F1LQQ1|F1LQQ1_RAT Malic enzyme (Fragment) OS=Rattus norvegicus GN=Me1 PE=3 SV=2;>sp|P13697|MAOX_RAT NADP-dependent malic enzyme OS=Rattus norvegicus GN=Me1 PE=1 SV=2
G-protein coupled receptor activity;molecular transducer activity;olfactory receptor activity;receptor activity;signal transducer activity;signaling receptor activity;transmembrane signaling receptor activity	detection of stimulus;response to chemical stimulus;response to stimulus	cell part		Cellmembrane;Completeproteome;G-proteincoupledreceptor;Membrane;Olfaction;Receptor;Referenceproteome;Sensorytransduction;Transducer;Transmembrane;Transmembranehelix			1	0.541918	M0R4M2	Olfactory receptor	Olfr1320		>tr|M0R4M2|M0R4M2_RAT Olfactory receptor OS=Rattus norvegicus GN=Olfr1320 PE=3 SV=1
binding;K6-linked polyubiquitin binding;polyubiquitin binding;protein binding;small conjugating protein binding;ubiquitin binding	biological regulation;regulation of protein modification process	cell body;cell part;cell projection;cytoplasm;intracellular membrane-bounded organelle;intracellular organelle;macromolecular complex;neuron projection;neuronal cell body;nucleus;organelle;proteasome complex;protein complex		Coiledcoil;Completeproteome;Cytoplasm;Phosphoprotein;Referenceproteome			1	0.548924	Q499N6	UBX domain-containing protein 1	Ubxn1		>sp|Q499N6|UBXN1_RAT UBX domain-containing protein 1 OS=Rattus norvegicus GN=Ubxn1 PE=3 SV=2
structural constituent of cytoskeleton;structural molecule activity	biological adhesion;biological regulation;cell adhesion;cell junction organization;cellular component assembly;cellular component organization;cellular process;cytoskeleton organization;organelle organization	cell part;cell projection;centrosome;cytoskeleton;intracellular membrane-bounded organelle;intracellular non-membrane-bounded organelle;intracellular organelle;membrane;microtubule organizing center;organelle;plasma membrane	Focal adhesion	Completeproteome;Referenceproteome			15	0.549268	G3V852	Protein Tln1	Tln1		>tr|G3V852|G3V852_RAT Protein Tln1 OS=Rattus norvegicus GN=Tln1 PE=1 SV=1
binding;carbon-oxygen lyase activity;catalytic activity;cation binding;hydro-lyase activity;ion binding;lead ion binding;lyase activity;metal ion binding;porphobilinogen synthase activity;transition metal ion binding;zinc ion binding	biosynthetic process;cellular aromatic compound metabolic process;cellular metabolic process;cellular nitrogen compound metabolic process;cellular process;cofactor metabolic process;heterocycle metabolic process;metabolic process;nitrogen compound metabolic process;pigment metabolic process;response to abiotic stimulus;response to biotic stimulus;response to chemical stimulus;response to drug;res…	cell part;cytosol;extracellular space	Porphyrin and chlorophyll metabolism	Allostericenzyme;Completeproteome;Directproteinsequencing;Hemebiosynthesis;Lyase;Metal-binding;Porphyrinbiosynthesis;Referenceproteome;Zinc			6	0.569478	P06214;M0RDE7	Delta-aminolevulinic acid dehydratase	Alad		>sp|P06214|HEM2_RAT Delta-aminolevulinic acid dehydratase OS=Rattus norvegicus GN=Alad PE=1 SV=1
catalytic activity;purine-nucleoside phosphorylase activity;transferase activity;transferase activity, transferring glycosyl groups;transferase activity, transferring pentosyl groups	biosynthetic process;cellular metabolic compound salvage;cellular metabolic process;cellular nitrogen compound metabolic process;cellular process;heterocycle metabolic process;metabolic process;nitrogen compound metabolic process;nucleobase-containing compound metabolic process;nucleobase-containing small molecule metabolic process;nucleoside metabolic process;primary metabolic process;purine-con…	cell part;cytoplasm;cytoskeleton;extracellular region;intracellular membrane-bounded organelle;intracellular non-membrane-bounded organelle;intracellular organelle;nucleus;organelle	Nicotinate and nicotinamide metabolism;Purine metabolism;Pyrimidine metabolism	Acetylation;Completeproteome;Cytoplasm;Cytoskeleton;Glycosyltransferase;Referenceproteome;Transferase			2	0.597732	P85973;D3ZXK9	Purine nucleoside phosphorylase	Pnp	X	>sp|P85973|PNPH_RAT Purine nucleoside phosphorylase OS=Rattus norvegicus GN=Pnp PE=1 SV=1;>tr|D3ZXK9|D3ZXK9_RAT Purine nucleoside phosphorylase (Fragment) OS=Rattus norvegicus GN=Pnp PE=4 SV=2
binding;nucleic acid binding;RNA binding;structural constituent of ribosome;structural molecule activity	biosynthetic process;cellular component assembly;cellular component organization;cellular macromolecular complex assembly;cellular metabolic process;cellular nitrogen compound metabolic process;cellular process;macromolecular complex assembly;macromolecule metabolic process;metabolic process;nitrogen compound metabolic process;nucleobase-containing compound metabolic process;primary metabolic pro…	cell part;intracellular non-membrane-bounded organelle;intracellular organelle;macromolecular complex;organelle;ribonucleoprotein complex;ribosome;small ribosomal subunit	Ribosome	Completeproteome;Phosphoprotein;Referenceproteome;Ribonucleoprotein;Ribosomalprotein			2	0.61237	P13471;Q6PDV6	40S ribosomal protein S14	Rps14		>sp|P13471|RS14_RAT 40S ribosomal protein S14 OS=Rattus norvegicus GN=Rps14 PE=2 SV=3;>tr|Q6PDV6|Q6PDV6_RAT 40S ribosomal protein S14 OS=Rattus norvegicus GN=Rps14 PE=2 SV=1
[acyl-carrier-protein] S-acetyltransferase activity;[acyl-carrier-protein] S-malonyltransferase activity;3-hydroxyacyl-[acyl-carrier-protein] dehydratase activity;3-hydroxyoctanoyl-[acyl-carrier-protein] dehydratase activity;3-hydroxypalmitoyl-[acyl-carrier-protein] dehydratase activity;3-oxoacyl-[acyl-carrier-protein] reductase (NADPH) activity;3-oxoacyl-[acyl-carrier-protein] synthase activity;…	biosynthetic process;cellular ketone metabolic process;cellular lipid metabolic process;cellular metabolic process;cellular process;cofactor metabolic process;lipid metabolic process;metabolic process;organic acid metabolic process;primary metabolic process;small molecule metabolic process	cell part;cytoplasmic membrane-bounded vesicle;Golgi apparatus;intracellular membrane-bounded organelle;intracellular organelle;membrane;mitochondrion;organelle;plasma membrane;vesicle	Fatty acid biosynthesis;Insulin signaling pathway	3D-structure;Acetylation;Completeproteome;Cytoplasm;Fattyacidbiosynthesis;Fattyacidmetabolism;Hydrolase;Lipidbiosynthesis;Lipidmetabolism;Lyase;Multifunctionalenzyme;NAD;NADP;Oxidoreductase;Phosphopantetheine;Phosphoprotein;Pyridoxalphosphate;Referenceproteome;Transferase			16	0.661978	P12785	Fatty acid synthase	Fasn		>sp|P12785|FAS_RAT Fatty acid synthase OS=Rattus norvegicus GN=Fasn PE=1 SV=3
binding;calcium ion binding;calcium-dependent phospholipid binding;cation binding;ion binding;lipid binding;metal ion binding;phospholipid binding	biological regulation;coagulation;multicellular organismal process;regulation of body fluid levels			Annexin;Bloodcoagulation;Calcium;Calcium/phospholipid-binding;Completeproteome;Directproteinsequencing;Hemostasis;Metal-binding;Referenceproteome;Repeat			6	0.678424	Q4FZU6	Annexin A8	Anxa8		>sp|Q4FZU6|ANXA8_RAT Annexin A8 OS=Rattus norvegicus GN=Anxa8 PE=1 SV=1
binding;catalytic activity;dolichyl-diphosphooligosaccharide-protein glycotransferase activity;oligosaccharyl transferase activity;ribonucleoprotein binding;ribosome binding;transferase activity;transferase activity, transferring glycosyl groups;transferase activity, transferring hexosyl groups	aging;carbohydrate metabolic process;cellular metabolic process;cellular process;developmental process;macromolecule metabolic process;macromolecule modification;metabolic process;peptidyl-amino acid modification;primary metabolic process;protein glycosylation;protein metabolic process;protein modification process;response to chemical stimulus;response to drug;response to stimulus	cell part;endoplasmic reticulum;intracellular membrane-bounded organelle;intracellular organelle;macromolecular complex;membrane;nucleus;organelle;protein complex	N-Glycan biosynthesis;Protein processing in endoplasmic reticulum;Various types of N-glycan biosynthesis	Completeproteome;Endoplasmicreticulum;Glycoprotein;Glycosyltransferase;Isopeptidebond;Membrane;Referenceproteome;Signal;Transferase;Transmembrane;Transmembranehelix;Ublconjugation			7	0.685157	P25235	Dolichyl-diphosphooligosaccharide--protein glycosyltransferase subunit 2	Rpn2		>sp|P25235|RPN2_RAT Dolichyl-diphosphooligosaccharide--protein glycosyltransferase subunit 2 OS=Rattus norvegicus GN=Rpn2 PE=2 SV=2
binding;DNA binding;mRNA 3'-UTR binding;mRNA binding;nucleic acid binding;RNA binding;single-stranded DNA binding;structure-specific DNA binding	anatomical structure development;anatomical structure morphogenesis;biological regulation;biosynthetic process;cellular metabolic process;cellular nitrogen compound metabolic process;cellular process;developmental process;embryo development;macromolecule metabolic process;metabolic process;multicellular organismal process;nitrogen compound metabolic process;nucleobase-containing compound metaboli…	cell part;cytoplasm;intracellular membrane-bounded organelle;intracellular organelle;macromolecular complex;nucleus;organelle;polysome;ribonucleoprotein complex	Tight junction	Alternativesplicing;Completeproteome;Cytoplasm;DNA-binding;Nucleus;Phosphoprotein;Referenceproteome;Repressor;Transcription;Transcriptionregulation			4	0.748252	F1MA18;Q62764;D4A0L4;Q62764-2	Y-box-binding protein 3	Csda	X	>tr|F1MA18|F1MA18_RAT Y-box-binding protein 3 OS=Rattus norvegicus GN=Ybx3 PE=4 SV=1;>sp|Q62764|YBOX3_RAT Y-box-binding protein 3 OS=Rattus norvegicus GN=Ybx3 PE=2 SV=1;>tr|D4A0L4|D4A0L4_RAT Y-box-binding protein 3 OS=Rattus norvegicus GN=Ybx3 PE=4 SV=2;>s
adenyl nucleotide binding;adenyl ribonucleotide binding;ATP binding;binding;catalytic activity;hydrolase activity;hydrolase activity, acting on acid anhydrides;hydrolase activity, acting on acid anhydrides, in phosphorus-containing anhydrides;nucleoside-triphosphatase activity;nucleotide binding;purine nucleotide binding;purine ribonucleoside triphosphate binding;purine ribonucleotide binding;pyr…	biological regulation;catabolic process;macromolecule metabolic process;metabolic process;primary metabolic process;protein catabolic process;protein metabolic process	cell part;intracellular membrane-bounded organelle;intracellular organelle;macromolecular complex;membrane;nucleus;organelle;plasma membrane;proteasome complex;protein complex	Proteasome	ATP-binding;Completeproteome;Nucleotide-binding;Referenceproteome			3	0.759332	G3V6W6	Protein Psmc6	LOC100365869		>tr|G3V6W6|G3V6W6_RAT Protein Psmc6 OS=Rattus norvegicus GN=Psmc6 PE=3 SV=1
		cell part;cytosol;endosome;intracellular membrane-bounded organelle;intracellular organelle;organelle		Completeproteome;Referenceproteome			5	0.800036	G3V8A5	Vacuolar protein sorting-associated protein 35	Vps35		>tr|G3V8A5|G3V8A5_RAT Vacuolar protein sorting-associated protein 35 OS=Rattus norvegicus GN=Vps35 PE=3 SV=1
binding;GTP binding;guanyl nucleotide binding;guanyl ribonucleotide binding;nucleotide binding;purine nucleotide binding;purine ribonucleoside triphosphate binding;purine ribonucleotide binding;ribonucleotide binding	biological regulation;cellular process;establishment of localization;Golgi vesicle transport;protein transport;response to stimulus;signal transduction;transport;vesicle-mediated transport	cell body;cell part;Golgi apparatus;intracellular membrane-bounded organelle;intracellular organelle;membrane;neuronal cell body;organelle		Acetylation;Completeproteome;Endoplasmicreticulum;ER-Golgitransport;Golgiapparatus;GTP-binding;Lipoprotein;Nucleotide-binding;Phosphoprotein;Prenylation;Proteintransport;Referenceproteome;Transport	Rab1-GTP-GM130 complex;Rab1-GTP-GM130-GRASP65 complex;Rab1-GTP-p115 complex		3	0.824451	E9PU16;Q6NYB7	Ras-related protein Rab-1A	Rab1;Rab1A		>tr|E9PU16|E9PU16_RAT Ras-related protein Rab-1A OS=Rattus norvegicus GN=Rab1 PE=3 SV=1;>sp|Q6NYB7|RAB1A_RAT Ras-related protein Rab-1A OS=Rattus norvegicus GN=Rab1A PE=1 SV=3
binding;DNA binding;nucleic acid binding;nucleic acid binding transcription factor activity;protein binding;protein dimerization activity;sequence-specific DNA binding;sequence-specific DNA binding transcription factor activity	alcohol metabolic process;biological regulation;carbohydrate metabolic process;cellular metabolic process;cellular process;metabolic process;primary metabolic process;regulation of transport;small molecule metabolic process	cell part;cytoplasm;intracellular membrane-bounded organelle;intracellular non-membrane-bounded organelle;intracellular organelle;nucleolus;nucleus;organelle		Acetylation;Completeproteome;Cytoplasm;Phosphoprotein;Referenceproteome			1	0.835074	Q5XIM5;Q6QI67	Protein CDV3 homolog	Cdv3;LOC499235		>sp|Q5XIM5|CDV3_RAT Protein CDV3 homolog OS=Rattus norvegicus GN=Cdv3 PE=2 SV=1;>tr|Q6QI67|Q6QI67_RAT LRRGT00141 OS=Rattus norvegicus GN=LOC499235 PE=2 SV=1
binding;calcium ion binding;catalytic activity;cation binding;ion binding;kinase activity;metal ion binding;nucleic acid binding;RNA binding;transferase activity;transferase activity, transferring phosphorus-containing groups	biological regulation;carbohydrate metabolic process;cellular component assembly;cellular component organization;macromolecular complex assembly;metabolic process;oligosaccharide metabolic process;primary metabolic process;protein complex assembly	cell part;membrane;plasma membrane	Protein processing in endoplasmic reticulum	Calcium;Completeproteome;Kinase;Referenceproteome;Transferase			3	0.839502	B1WC34	Protein Prkcsh	Prkcsh		>tr|B1WC34|B1WC34_RAT Protein Prkcsh OS=Rattus norvegicus GN=Prkcsh PE=2 SV=1
binding;cation binding;ion binding;metal ion binding;transition metal ion binding;zinc ion binding	biological regulation;cellular component assembly;cellular component organization;cellular process;cytoskeleton organization;organelle organization;regulation of organelle organization	cell part;cytoplasm;membrane;plasma membrane		Completeproteome;LIMdomain;Metal-binding;Referenceproteome;Zinc			1	0.842592	F1LR10	Epithelial protein lost in neoplasm	Lima1		>tr|F1LR10|F1LR10_RAT Epithelial protein lost in neoplasm OS=Rattus norvegicus GN=Lima1 PE=1 SV=2
binding;nucleic acid binding;RNA binding;rRNA binding;structural constituent of ribosome;structural molecule activity	biological regulation;biosynthetic process;cellular metabolic process;cellular process;macromolecule metabolic process;metabolic process;primary metabolic process;protein metabolic process;regulation of translation;ribosome biogenesis;translation	cell part;cytosol;intracellular non-membrane-bounded organelle;intracellular organelle;macromolecular complex;organelle;ribonucleoprotein complex;ribosome;small ribosomal subunit	Ribosome	Acetylation;Completeproteome;Cytoplasm;Directproteinsequencing;Referenceproteome;Ribonucleoprotein;Ribosomalprotein;RNA-binding;rRNA-binding			4	0.880544	D3ZM33;P62271;M0R5K9;D3ZAU6;D3ZII2;F1M6D1;D4AA93	40S ribosomal protein S18	LOC100362298;Rps18;RGD1561919;RGD1562404		>tr|D3ZM33|D3ZM33_RAT Protein LOC100362298 (Fragment) OS=Rattus norvegicus GN=LOC100362298 PE=3 SV=2;>sp|P62271|RS18_RAT 40S ribosomal protein S18 OS=Rattus norvegicus GN=Rps18 PE=1 SV=3;>tr|M0R5K9|M0R5K9_RAT Protein LOC100912024 (Fragment) OS=Rattus norve
binding;nucleic acid binding;nucleotide binding;RNA binding;translation factor activity, nucleic acid binding;translation initiation factor activity	biological regulation;cellular process;regulation of translation;translational initiation	cell part;macromolecular complex;protein complex	RNA transport	Acetylation;Completeproteome;Cytoplasm;Initiationfactor;Phosphoprotein;Proteinbiosynthesis;Referenceproteome;Repeat;RNA-binding;WDrepeat			4	0.959727	Q4G061	Eukaryotic translation initiation factor 3 subunit B	Eif3b		>sp|Q4G061|EIF3B_RAT Eukaryotic translation initiation factor 3 subunit B OS=Rattus norvegicus GN=Eif3b PE=1 SV=1
catalytic activity;disulfide oxidoreductase activity;electron carrier activity;oxidoreductase activity;oxidoreductase activity, acting on a sulfur group of donors;protein disulfide oxidoreductase activity	biological regulation;cellular homeostasis;cellular metabolic process;cellular process;generation of precursor metabolites and energy;glycerol ether metabolic process;homeostatic process;metabolic process;small molecule metabolic process	cell part;cytoplasm;intracellular membrane-bounded organelle;intracellular organelle;macromolecular complex;nucleus;organelle;proteasome complex;protein complex		Completeproteome;Cytoplasm;Directproteinsequencing;Disulfidebond;Electrontransport;Nucleus;Phosphoprotein;Proteasome;Redox-activecenter;Referenceproteome;Transport			6	1.02124	Q920J4	Thioredoxin-like protein 1	Txnl1	X	>sp|Q920J4|TXNL1_RAT Thioredoxin-like protein 1 OS=Rattus norvegicus GN=Txnl1 PE=1 SV=3
catalytic activity;hydrolase activity;hydrolase activity, acting on ester bonds;phosphatase activity;phosphoprotein phosphatase activity;phosphoric ester hydrolase activity;protein serine/threonine phosphatase activity	biological regulation;cellular metabolic process;cellular process;macromolecule metabolic process;macromolecule modification;metabolic process;phosphorus metabolic process;primary metabolic process;protein dephosphorylation;protein metabolic process;protein modification process;regulation of cell cycle	cell part;intracellular membrane-bounded organelle;intracellular organelle;nucleus;organelle		Completeproteome;Hydrolase;Magnesium;Metal-binding;Proteinphosphatase;Referenceproteome			1	1.12943	F1LNI5	Ppm1g (Protein phosphatase 1G)	Ppm1g		>tr|F1LNI5|F1LNI5_RAT Protein Ppm1g OS=Rattus norvegicus GN=Ppm1g PE=3 SV=2
catalytic activity;methyltransferase activity;RNA methyltransferase activity;S-adenosylmethionine-dependent methyltransferase activity;transferase activity;transferase activity, transferring one-carbon groups;tRNA (cytosine) methyltransferase activity;tRNA (cytosine-5-)-methyltransferase activity;tRNA methyltransferase activity		cell part;cytoplasm;intracellular non-membrane-bounded organelle;intracellular organelle;nucleolus;organelle		Completeproteome;Referenceproteome			1	1.18258	D4A3S8	NOL1/NOP2/Sun domain family, member 2	Nsun2		>tr|D4A3S8|D4A3S8_RAT NOL1/NOP2/Sun domain family, member 2 (Predicted) OS=Rattus norvegicus GN=Nsun2 PE=4 SV=1
catalytic activity;endopeptidase activity;hydrolase activity;peptidase activity;peptidase activity, acting on L-amino acid peptides;serine hydrolase activity;serine-type endopeptidase activity;serine-type peptidase activity	biological regulation;macromolecule metabolic process;metabolic process;primary metabolic process;protein metabolic process;proteolysis	cell part;cytosol;extracellular matrix;extracellular region		Completeproteome;Cytoplasm;Growthfactorbinding;Hydrolase;Protease;Referenceproteome;Secreted;Serineprotease;Signal			7	1.24811	Q9QZK5	Serine protease HTRA1	Htra1		>sp|Q9QZK5|HTRA1_RAT Serine protease HTRA1 OS=Rattus norvegicus GN=Htra1 PE=2 SV=1
binding;catalytic activity;cis-trans isomerase activity;cytokine receptor binding;drug binding;FK506 binding;isomerase activity;macrolide binding;peptidyl-prolyl cis-trans isomerase activity;protein binding;receptor binding;transforming growth factor beta receptor binding;type I transforming growth factor beta receptor binding	anatomical structure formation involved in morphogenesis;anatomical structure morphogenesis;biological regulation;cell activation;cell proliferation;cellular homeostasis;cellular ion homeostasis;cellular metabolic process;cellular process;developmental process;establishment of localization;homeostatic process;immune system process;ion transport;macromolecule metabolic process;metabolic process;mu…	cell part;cytosol;membrane		Completeproteome;Cytoplasm;Isomerase;Phosphoprotein;Referenceproteome;Rotamase	FKBP12-FK506 complex;M1 mAChR-TRPC6-multiprotein complex		1	1.5611	Q62658	Peptidyl-prolyl cis-trans isomerase FKBP1A	Fkbp1a	X	>sp|Q62658|FKB1A_RAT Peptidyl-prolyl cis-trans isomerase FKBP1A OS=Rattus norvegicus GN=Fkbp1a PE=1 SV=3
binding;cation binding;DNA binding;ion binding;metal ion binding;nucleic acid binding;RNA binding;single-stranded DNA binding;single-stranded RNA binding;structure-specific DNA binding;transition metal ion binding;zinc ion binding	biological regulation;biosynthetic process;cellular metabolic process;cellular nitrogen compound metabolic process;cellular process;macromolecule metabolic process;metabolic process;nitrogen compound metabolic process;nucleobase-containing compound metabolic process;primary metabolic process;RNA metabolic process	cell part;cytosol;endoplasmic reticulum;intracellular membrane-bounded organelle;intracellular organelle;nucleus;organelle		Completeproteome;Cytoplasm;DNA-binding;Endoplasmicreticulum;Metal-binding;Referenceproteome;Repeat;Repressor;Transcription;Transcriptionregulation;Zinc;Zinc-finger			1	1.56464	P62634	Cellular nucleic acid-binding protein	Cnbp	X	>sp|P62634|CNBP_RAT Cellular nucleic acid-binding protein OS=Rattus norvegicus GN=Cnbp PE=2 SV=1
binding;calcium ion binding;catalytic activity;cation binding;endopeptidase activity;hydrolase activity;ion binding;lipid binding;metal ion binding;peptidase activity;peptidase activity, acting on L-amino acid peptides;phospholipid binding;serine hydrolase activity;serine-type endopeptidase activity;serine-type peptidase activity	biological regulation;coagulation;macromolecule metabolic process;metabolic process;multicellular organismal process;primary metabolic process;protein metabolic process;proteolysis;regulation of body fluid levels	cell part;extracellular region;intracellular membrane-bounded organelle;intracellular organelle;membrane;organelle	Complement and coagulation cascades	Bloodcoagulation;Calcium;Cleavageonpairofbasicresidues;Completeproteome;Disulfidebond;EGF-likedomain;Gamma-carboxyglutamicacid;Glycoprotein;Hemostasis;Hydrolase;Hydroxylation;Protease;Referenceproteome;Repeat;Secreted;Serineprotease;Signal;Zymogen			1	1.60303	Q63207	Coagulation factor X;Factor X light chain;Factor X heavy chain;Activated factor Xa heavy chain	F10		>sp|Q63207|FA10_RAT Coagulation factor X OS=Rattus norvegicus GN=F10 PE=2 SV=1
structural constituent of ribosome;structural molecule activity	biosynthetic process;cellular metabolic process;cellular process;macromolecule metabolic process;metabolic process;primary metabolic process;protein metabolic process;translation	cell part;macromolecular complex;ribonucleoprotein complex	Ribosome	Completeproteome;Directproteinsequencing;Phosphoprotein;Referenceproteome;Ribonucleoprotein;Ribosomalprotein			1	2.03314	P84100	60S ribosomal protein L19	Rpl19	X	>sp|P84100|RL19_RAT 60S ribosomal protein L19 OS=Rattus norvegicus GN=Rpl19 PE=1 SV=1
binding;calcium ion binding;cation binding;cytokine binding;growth factor binding;ion binding;metal ion binding;protein binding;transforming growth factor beta binding	biological adhesion;biological regulation;cell adhesion;cellular process;response to abiotic stimulus;response to chemical stimulus;response to endogenous stimulus;response to external stimulus;response to stimulus	cell part;cytoplasm;extracellular space		Completeproteome;Referenceproteome			4	2.04107	M0R979	Protein Thbs1	Thbs1		>tr|M0R979|M0R979_RAT Protein Thbs1 (Fragment) OS=Rattus norvegicus GN=Thbs1 PE=4 SV=1
structural constituent of ribosome;structural molecule activity	biosynthetic process;cellular metabolic process;cellular process;macromolecule metabolic process;metabolic process;primary metabolic process;protein metabolic process;translation	cell part;intracellular non-membrane-bounded organelle;intracellular organelle;macromolecular complex;organelle;ribonucleoprotein complex;ribosome	Ribosome	Completeproteome;Directproteinsequencing;Phosphoprotein;Referenceproteome;Ribonucleoprotein;Ribosomalprotein			3	2.10847	P61314;D3ZF52;D3ZXA2;M0R6I6	60S ribosomal protein L15;Ribosomal protein L15	Rpl15;RGD1565767;RGD1565131	X	>sp|P61314|RL15_RAT 60S ribosomal protein L15 OS=Rattus norvegicus GN=Rpl15 PE=1 SV=2;>tr|D3ZF52|D3ZF52_RAT Ribosomal protein L15 OS=Rattus norvegicus GN=RGD1565767 PE=3 SV=1;>tr|D3ZXA2|D3ZXA2_RAT Ribosomal protein L15 OS=Rattus norvegicus GN=RGD1565131 PE
	cell differentiation;cellular process;developmental process;multicellular organismal development;multicellular organismal process	cell part;membrane		Completeproteome;Developmentalprotein;Differentiation;Membrane;Mitochondrion;Mitochondrionoutermembrane;Referenceproteome;Spermatogenesis;Transitpeptide			1	2.29659	Q920Q3	Spermatogenesis-associated protein 19, mitochondrial	Spata19		>sp|Q920Q3|SPT19_RAT Spermatogenesis-associated protein 19, mitochondrial OS=Rattus norvegicus GN=Spata19 PE=2 SV=1
binding;cation binding;ion binding;metal ion binding;structural constituent of ribosome;structural molecule activity	biosynthetic process;cellular metabolic process;cellular process;macromolecule metabolic process;metabolic process;primary metabolic process;protein metabolic process;translation	cell part;intracellular non-membrane-bounded organelle;intracellular organelle;macromolecular complex;organelle;ribonucleoprotein complex;ribosome		Completeproteome;Metal-binding;Referenceproteome;Ribonucleoprotein;Ribosomalprotein;Zinc;Zinc-finger			1	2.37902	P61515	Putative 60S ribosomal protein L37a	Rpl37a-ps1	X	>sp|P61515|RL37P_RAT Putative 60S ribosomal protein L37a OS=Rattus norvegicus GN=Rpl37a-ps1 PE=5 SV=2
