# Supplementary material for: Proteomic Dissection of Nanotopography-Sensitive Mechanotransductive Signaling Hubs that Foster Neuronal Differentiation in PC12 Cells
Source: Front Cell Neurosci. 2018 Jan 4;11:417. doi: 10.3389/fncel.2017.00417 (PMC5758595; doi:10.3389/fncel.2017.00417)
Supplement: Table S4 — Proteins expressed only in NGF (with respect to the comparison PLL, NGF, ns-Zr15). List of the proteins annotated with Perseus software. Categorical annotation was supplied in form of Gene Ontology (GO) biological process (BP), molecular function (MF), cellular component (CC), keywords as well as in participation in a KEGG pathway and molecular complexes (CORUM). [file Table4.XLS]

## Sheet: M26_NGFonly
GOMF name	GOBP slim name	GOCC slim name	KEGG name	Keywords	Corum	Protein IDs	Protein names	Gene names	Fasta headers
		cell part;intracellular non-membrane-bounded organelle;intracellular organelle;organelle		Completeproteome;Referenceproteome;SH3domain		A0A096MK15;F1M1J2	Protein Neb	Neb	>tr|A0A096MK15|A0A096MK15_RAT Protein Neb OS=Rattus norvegicus GN=Neb PE=4 SV=1;>tr|F1M1J2|F1M1J2_RAT Protein Neb (Fragment) OS=Rattus norvegicus GN=Neb PE=4 SV=2
		cell part;intracellular membrane-bounded organelle;intracellular organelle;mitochondrion;organelle		Completeproteome;Mitochondrion;Referenceproteome		B0BN94	Protein FAM136A	Fam136a	>sp|B0BN94|F136A_RAT Protein FAM136A OS=Rattus norvegicus GN=Fam136a PE=1 SV=1
cargo receptor activity;receptor activity;scavenger receptor activity		cell part;membrane		Completeproteome;Disulfidebond;Referenceproteome		D3Z9U2	CD163 antigen (Predicted)	Cd163	>tr|D3Z9U2|D3Z9U2_RAT CD163 antigen (Predicted) OS=Rattus norvegicus GN=Cd163 PE=4 SV=1
adenyl nucleotide binding;adenyl ribonucleotide binding;ATP binding;binding;catalytic activity;hydrolase activity;hydrolase activity, acting on acid anhydrides;hydrolase activity, acting on acid anhydrides, in phosphorus-containing anhydrides;microtubule motor activity;motor activity;nucleoside-triphosphatase activity;nucleotide binding;purine nucleotide binding;purine ribonucleoside triphosphate…	cellular component movement;cellular process	cell part;macromolecular complex;protein complex		ATP-binding;Completeproteome;Microtubule;Motorprotein;Nucleotide-binding;Referenceproteome		E9PTK6	Protein Kifc2;Kinesin-like protein	KIFC2	>tr|E9PTK6|E9PTK6_RAT Protein Kifc2 OS=Rattus norvegicus GN=Kifc2 PE=3 SV=1
aromatase activity;binding;catalytic activity;cation binding;electron carrier activity;heme binding;ion binding;iron ion binding;metal ion binding;monooxygenase activity;oxidoreductase activity;oxidoreductase activity, acting on paired donors, with incorporation or reduction of molecular oxygen;oxidoreductase activity, acting on paired donors, with incorporation or reduction of molecular oxygen, …	anatomical structure development;developmental process	cell part;membrane	Drug metabolism - cytochrome P450	Completeproteome;Endoplasmicreticulum;Heme;Iron;Membrane;Metal-binding;Microsome;Monooxygenase;Oxidoreductase;Referenceproteome		F1LMN4;P12938	Cytochrome P450 2D3	Cyp2d3	>tr|F1LMN4|F1LMN4_RAT Cytochrome P450 2D3 OS=Rattus norvegicus GN=Cyp2d3 PE=3 SV=2;>sp|P12938|CP2D3_RAT Cytochrome P450 2D3 OS=Rattus norvegicus GN=Cyp2d3 PE=2 SV=2
	catabolic process;cell differentiation;cellular component assembly;cellular component organization;cellular macromolecular complex assembly;cellular metabolic process;cellular process;developmental process;macromolecular complex assembly;macromolecule metabolic process;metabolic process;primary metabolic process;protein complex assembly;protein metabolic process;proteolysis;proteolysis involved i…	cell part;cytosol;intracellular membrane-bounded organelle;intracellular organelle;macromolecular complex;nucleus;organelle;protein complex	Proteasome	Acetylation;Completeproteome;Cytoplasm;Nucleus;Phosphoprotein;Proteasome;Referenceproteome		D3Z950;F1LMZ8	26S proteasome non-ATPase regulatory subunit 11	Psmd11	>tr|D3Z950|D3Z950_RAT 26S proteasome non-ATPase regulatory subunit 11 OS=Rattus norvegicus GN=Psmd11 PE=4 SV=1;>sp|F1LMZ8|PSD11_RAT 26S proteasome non-ATPase regulatory subunit 11 OS=Rattus norvegicus GN=Psmd11 PE=3 SV=2
binding;nucleic acid binding;RNA binding;structural constituent of ribosome;structural molecule activity	biosynthetic process;cellular component assembly;cellular component organization;cellular macromolecular complex assembly;cellular metabolic process;cellular process;macromolecular complex assembly;macromolecule metabolic process;metabolic process;primary metabolic process;protein metabolic process;ribonucleoprotein complex assembly;translation	cell part;macromolecular complex;ribonucleoprotein complex;small ribosomal subunit	Ribosome	Acetylation;Completeproteome;Directproteinsequencing;Referenceproteome;Ribonucleoprotein;Ribosomalprotein		P62845;F1M2V2	40S ribosomal protein S15	Rps15	>sp|P62845|RS15_RAT 40S ribosomal protein S15 OS=Rattus norvegicus GN=Rps15 PE=1 SV=2;>tr|F1M2V2|F1M2V2_RAT Uncharacterized protein (Fragment) OS=Rattus norvegicus PE=3 SV=2
enzyme activator activity;enzyme regulator activity;GTPase activator activity;GTPase regulator activity;nucleoside-triphosphatase regulator activity;Ran GTPase activator activity;Ras GTPase activator activity;small GTPase regulator activity	biological regulation;cellular process;response to stimulus;signal transduction			Completeproteome;Referenceproteome		F1MAA5	Protein Rangap1;Ran GTPase-activating protein 1	Rangap1	>tr|F1MAA5|F1MAA5_RAT Protein Rangap1 OS=Rattus norvegicus GN=Rangap1 PE=4 SV=2
carboxylic ester hydrolase activity;catalytic activity;hydrolase activity;hydrolase activity, acting on ester bonds;lipase activity;lysophospholipase activity;phospholipase activity	alcohol metabolic process;amine metabolic process;cellular lipid metabolic process;cellular metabolic process;cellular nitrogen compound metabolic process;cellular process;lipid metabolic process;metabolic process;nitrogen compound metabolic process;primary metabolic process;small molecule metabolic process			Completeproteome;Referenceproteome		M0R715	Protein Pnpla6	Pnpla6	>tr|M0R715|M0R715_RAT Protein Pnpla6 OS=Rattus norvegicus GN=Pnpla6 PE=4 SV=1
	cellular metabolic process;cellular process;macromolecule metabolic process;metabolic process;primary metabolic process;protein folding;protein metabolic process	cell part;macromolecular complex;protein complex		Completeproteome;Referenceproteome		M0R919	Protein Vbp1	Vbp1	>tr|M0R919|M0R919_RAT Protein Vbp1 OS=Rattus norvegicus GN=Vbp1 PE=4 SV=1
binding;catalytic activity;endopeptidase activity;hydrolase activity;lipopolysaccharide binding;peptidase activity;peptidase activity, acting on L-amino acid peptides;threonine-type endopeptidase activity;threonine-type peptidase activity	biological regulation;catabolic process;cellular metabolic process;cellular process;macromolecule metabolic process;metabolic process;primary metabolic process;protein metabolic process;proteolysis;proteolysis involved in cellular protein catabolic process	cell part;cytoplasm;intracellular membrane-bounded organelle;intracellular organelle;macromolecular complex;nucleus;organelle;protein complex	Proteasome	Acetylation;Completeproteome;Cytoplasm;Directproteinsequencing;Glycoprotein;Hydrolase;Immunity;Isopeptidebond;Nucleus;Phosphoprotein;Protease;Proteasome;Referenceproteome;Threonineprotease;Ublconjugation		P18420	Proteasome subunit alpha type-1	Psma1	>sp|P18420|PSA1_RAT Proteasome subunit alpha type-1 OS=Rattus norvegicus GN=Psma1 PE=1 SV=2
binding;catalytic activity;cation binding;coenzyme binding;cofactor binding;ion binding;isocitrate dehydrogenase (NADP+) activity;isocitrate dehydrogenase activity;magnesium ion binding;metal ion binding;NAD binding;nucleotide binding;oxidoreductase activity;oxidoreductase activity, acting on CH-OH group of donors;oxidoreductase activity, acting on the CH-OH group of donors, NAD or NADP as accept…	carbohydrate metabolic process;catabolic process;cellular aldehyde metabolic process;cellular ketone metabolic process;cellular metabolic process;cellular process;cofactor metabolic process;metabolic process;organic acid metabolic process;primary metabolic process;small molecule metabolic process	cell part;membrane	Carbon fixation pathways in prokaryotes;Citrate cycle (TCA cycle);Glutathione metabolism;Peroxisome	Acetylation;Completeproteome;Directproteinsequencing;Glyoxylatebypass;Magnesium;Manganese;Metal-binding;Mitochondrion;NADP;Oxidoreductase;Referenceproteome;Transitpeptide;Tricarboxylicacidcycle		P56574	Isocitrate dehydrogenase [NADP], mitochondrial	Idh2	>sp|P56574|IDHP_RAT Isocitrate dehydrogenase [NADP], mitochondrial OS=Rattus norvegicus GN=Idh2 PE=1 SV=2
binding;nucleic acid binding;RNA binding		cell part;cytoplasm		Completeproteome;Lipoprotein;Referenceproteome		Q3KRF2	High density lipoprotein binding protein (Vigilin)	Hdlbp	>tr|Q3KRF2|Q3KRF2_RAT High density lipoprotein binding protein (Vigilin) OS=Rattus norvegicus GN=Hdlbp PE=2 SV=1
		cell part;cytoplasm	Endocytosis	Completeproteome;Referenceproteome		Q4KM55	Protein Vta1	Vta1	>tr|Q4KM55|Q4KM55_RAT Protein Vta1 OS=Rattus norvegicus GN=Vta1 PE=2 SV=1
				Coiledcoil;Completeproteome;Referenceproteome		Q5XIJ8	Coiled-coil domain-containing protein 65	Ccdc65	>sp|Q5XIJ8|CCD65_RAT Coiled-coil domain-containing protein 65 OS=Rattus norvegicus GN=Ccdc65 PE=2 SV=1
binding;catalytic activity;protein binding;protein C-terminus binding;receptor binding	metabolic process	cell part;cytoplasm;intracellular membrane-bounded organelle;intracellular organelle;macromolecular complex;organelle;protein complex		Alternativesplicing;Completeproteome;Cytoplasm;Cytoskeleton;Microtubule;Referenceproteome;Repeat;WDrepeat		Q6P6T4;Q6P6T4-2	Echinoderm microtubule-associated protein-like 2	Eml2	>sp|Q6P6T4|EMAL2_RAT Echinoderm microtubule-associated protein-like 2 OS=Rattus norvegicus GN=Eml2 PE=1 SV=1;>sp|Q6P6T4-2|EMAL2_RAT Isoform 2 of Echinoderm microtubule-associated protein-like 2 OS=Rattus norvegicus GN=Eml2
binding;carbohydrate binding;glycosaminoglycan binding;heparin binding;pattern binding;polysaccharide binding	biological regulation;cellular component organization;cellular process;extracellular matrix organization;extracellular structure organization	extracellular matrix;proteinaceous extracellular matrix		Coiledcoil;Completeproteome;Extracellularmatrix;Glycoprotein;Phosphoprotein;Referenceproteome;Secreted;Signal		Q6QD51	Coiled-coil domain-containing protein 80	Ccdc80	>sp|Q6QD51|CCD80_RAT Coiled-coil domain-containing protein 80 OS=Rattus norvegicus GN=Ccdc80 PE=1 SV=1
	anatomical structure formation involved in morphogenesis;biological adhesion;cell adhesion;cellular process;developmental process;multicellular organismal process	cell part		Alternativesplicing;Celladhesion;Cellmembrane;Completeproteome;Disulfidebond;Glycoprotein;Immunoglobulindomain;Membrane;Phosphoprotein;Referenceproteome;Repeat;Signal;Transmembrane;Transmembranehelix		Q9EPF2;Q9EPF2-2	Cell surface glycoprotein MUC18	Mcam	>sp|Q9EPF2|MUC18_RAT Cell surface glycoprotein MUC18 OS=Rattus norvegicus GN=Mcam PE=1 SV=2;>sp|Q9EPF2-2|MUC18_RAT Isoform 2 of Cell surface glycoprotein MUC18 OS=Rattus norvegicus GN=Mcam
binding;carbohydrate binding;fibronectin binding;glycosaminoglycan binding;growth factor activity;heparin binding;pattern binding;polysaccharide binding;protein binding;receptor binding	aging;anatomical structure development;anatomical structure formation involved in morphogenesis;biological adhesion;biological regulation;biosynthetic process;cell adhesion;cell differentiation;cell motility;cell proliferation;cellular component movement;cellular metabolic process;cellular nitrogen compound metabolic process;cellular process;developmental process;DNA metabolic process;DNA replica…	cell cortex;cell part;cytosol;extracellular matrix;extracellular space;Golgi apparatus;intracellular membrane-bounded organelle;intracellular organelle;organelle;proteinaceous extracellular matrix		Celladhesion;Completeproteome;Disulfidebond;DNAsynthesis;Extracellularmatrix;Heparin-binding;Referenceproteome;Secreted;Signal		Q9R1E9	Connective tissue growth factor	Ctgf	>sp|Q9R1E9|CTGF_RAT Connective tissue growth factor OS=Rattus norvegicus GN=Ctgf PE=2 SV=1
