# Supplementary material for: Proteomic Dissection of Nanotopography-Sensitive Mechanotransductive Signaling Hubs that Foster Neuronal Differentiation in PC12 Cells
Source: Front Cell Neurosci. 2018 Jan 4;11:417. doi: 10.3389/fncel.2017.00417 (PMC5758595; doi:10.3389/fncel.2017.00417)
Supplement: Table S5 — Proteins expressed only in ns-Zr15. List of the proteins annotated with Perseus software. Categorical annotation was supplied in form of Gene Ontology (GO) biological process (BP), molecular function (MF), cellular component (CC), keywords as well as in participation in a KEGG pathway and molecular complexes (CORUM). Proteins that are of particular interest regarding a potential connection of IAC/mechanotransductive signaling and neuronal differentiation processes in the nanotopography-induced setting are marked in gray. [file Table5.XLS]

## Sheet: M26_Zonly
GOMF name	GOBP slim name	GOCC slim name	KEGG name	Keywords	Corum	Protein IDs	Protein names	Gene names	Fasta headers
	biological regulation	cell part;macromolecular complex;ribonucleoprotein complex;spliceosomal complex		Completeproteome;Referenceproteome		B1WC49	Api5 protein	Api5	>tr|B1WC49|B1WC49_RAT Api5 protein OS=Rattus norvegicus GN=Api5 PE=2 SV=1
endopeptidase inhibitor activity;endopeptidase regulator activity;enzyme inhibitor activity;enzyme regulator activity;peptidase inhibitor activity;peptidase regulator activity;serine-type endopeptidase inhibitor activity	biological regulation	cell part;cytoplasm;cytosol		Completeproteome;Referenceproteome		D3ZHB5	Protein Serpinb8	Serpinb8	>tr|D3ZHB5|D3ZHB5_RAT Protein Serpinb8 OS=Rattus norvegicus GN=Serpinb8 PE=3 SV=1
				Completeproteome;Referenceproteome		D3ZJ65	Protein Fam69c	Fam69c	>tr|D3ZJ65|D3ZJ65_RAT Protein Fam69c OS=Rattus norvegicus GN=Fam69c PE=4 SV=2
	biological regulation;cellular process;response to stimulus;signal transduction	cell part;endoplasmic reticulum;intracellular membrane-bounded organelle;intracellular organelle;membrane;organelle		Completeproteome;Referenceproteome		D3ZTY0	Protein Cnih4	Cnih4	>tr|D3ZTY0|D3ZTY0_RAT Protein Cnih4 OS=Rattus norvegicus GN=Cnih4 PE=4 SV=1
active transmembrane transporter activity;adenyl nucleotide binding;adenyl ribonucleotide binding;ATP binding;ATPase activity;ATPase activity, coupled;ATPase activity, coupled to movement of substances;ATPase activity, coupled to transmembrane movement of ions;ATPase activity, coupled to transmembrane movement of substances;binding;catalytic activity;cation transmembrane transporter activity;cati…	cellular process;establishment of localization;hydrogen transport;ion transport;transmembrane transport;transport	cell part;macromolecular complex;protein complex	Collecting duct acid secretion;Epithelial cell signaling in Helicobacter pylori infection;Oxidative phosphorylation;Phagosome;Rheumatoid arthritis;Vibrio cholerae infection	Completeproteome;Hydrogeniontransport;Iontransport;Referenceproteome;Transport		D4A133;M0RBP6	Protein Atp6v1a	Atp6v1a	>tr|D4A133|D4A133_RAT Protein Atp6v1a OS=Rattus norvegicus GN=Atp6v1a PE=3 SV=1;>tr|M0RBP6|M0RBP6_RAT Uncharacterized protein OS=Rattus norvegicus PE=3 SV=1
adenyl nucleotide binding;adenyl ribonucleotide binding;ATP binding;binding;catalytic activity;cation binding;enzyme binding;GTPase binding;GTP-Rho binding;ion binding;kinase activity;lipid binding;metal ion binding;nucleotide binding;phospholipid binding;phosphotransferase activity, alcohol group as acceptor;protein binding;protein kinase activity;protein serine/threonine kinase activity;purine …	biological adhesion;biological regulation;cell adhesion;cell death;cellular component assembly;cellular component organization;cellular metabolic process;cellular nitrogen compound metabolic process;cellular process;chromosome organization;cytoskeleton organization;death;DNA metabolic process;DNA packaging;macromolecule metabolic process;membrane docking;metabolic process;nitrogen compound metabo…	bleb;cell part;cell projection;cytoplasm;intracellular membrane-bounded organelle;intracellular non-membrane-bounded organelle;intracellular organelle;membrane;microtubule organizing center;nucleus;organelle;plasma membrane	Axon guidance;Chemokine signaling pathway;Focal adhesion;Leukocyte transendothelial migration;Pathogenic Escherichia coli infection;Regulation of actin cytoskeleton;Shigellosis;TGF-beta signaling pathway;Vascular smooth muscle contraction;Wnt signaling pathway	3D-structure;Acetylation;Alternativesplicing;Apoptosis;ATP-binding;Cellmembrane;Cellprojection;Coiledcoil;Completeproteome;Cytoplasm;Cytoskeleton;Golgiapparatus;Kinase;Magnesium;Membrane;Metal-binding;Nucleotide-binding;Nucleus;Phosphoprotein;Referenceproteome;Serine/threonine-proteinkinase;Transferase;Zinc;Zinc-finger	Rock1-Pfn2 complex	Q62868;D4A5S0;Q63644;F1LQT3	Rho-associated protein kinase 2;Rho-associated protein kinase 1	Rock2;Rock1	>sp|Q62868|ROCK2_RAT Rho-associated protein kinase 2 OS=Rattus norvegicus GN=Rock2 PE=1 SV=2;>tr|D4A5S0|D4A5S0_RAT Rho-associated protein kinase OS=Rattus norvegicus GN=Rock1 PE=3 SV=2;>sp|Q63644|ROCK1_RAT Rho-associated protein kinase 1 OS=Rattus norvegic
binding;calcium ion binding;carbohydrate binding;cation binding;glycosaminoglycan binding;hyaluronic acid binding;ion binding;metal ion binding;pattern binding;polysaccharide binding	biological adhesion;cell adhesion;cellular process			Completeproteome;Disulfidebond;EGF-likedomain;Lectin;Referenceproteome;Repeat		D4A8Y6	Versican core protein (Fragment)	Vcan	>tr|D4A8Y6|D4A8Y6_RAT Versican core protein (Fragment) OS=Rattus norvegicus GN=Vcan PE=4 SV=2
	biological regulation;biosynthetic process;cellular component organization;cellular metabolic process;cellular nitrogen compound metabolic process;cellular process;chromatin modification;chromatin organization;chromosome organization;endosome transport;establishment of localization;histone modification;macromolecule metabolic process;macromolecule modification;metabolic process;nitrogen compound …	cell part;chromatin remodeling complex;Golgi apparatus;histone methyltransferase complex;intracellular membrane-bounded organelle;intracellular organelle;macromolecular complex;organelle;protein complex		Acetylation;Chromatinregulator;Completeproteome;Golgiapparatus;Nucleus;Referenceproteome;Transcription;Transcriptionregulation		G3V946;Q8K3E7	Protein dpy-30 homolog	Dpy30	>tr|G3V946|G3V946_RAT AIP1, isoform CRA_a OS=Rattus norvegicus GN=Dpy30 PE=4 SV=1;>sp|Q8K3E7|DPY30_RAT Protein dpy-30 homolog OS=Rattus norvegicus GN=Dpy30 PE=1 SV=1
	establishment of localization;transport			Completeproteome;Referenceproteome		M0RD63;M0R5Q3;M0R920	Protein Ranbp3	Ranbp3	>tr|M0RD63|M0RD63_RAT Protein Ranbp3 OS=Rattus norvegicus GN=Ranbp3 PE=4 SV=1;>tr|M0R5Q3|M0R5Q3_RAT Protein Ranbp3 OS=Rattus norvegicus GN=Ranbp3 PE=4 SV=1;>tr|M0R920|M0R920_RAT Protein Ranbp3 OS=Rattus norvegicus GN=Ranbp3 PE=4 SV=1
G-protein coupled receptor activity;molecular transducer activity;receptor activity;signal transducer activity;signaling receptor activity;transmembrane signaling receptor activity		cell part		Cellmembrane;Completeproteome;G-proteincoupledreceptor;Membrane;Receptor;Referenceproteome;Transducer;Transmembrane;Transmembranehelix		M0R9L8	Vom2r77	Protein Vom2r77	>tr|M0R9L8|M0R9L8_RAT Protein Vom2r77 OS=Rattus norvegicus GN=Vom2r77 PE=4 SV=1
G-protein coupled receptor activity;molecular transducer activity;olfactory receptor activity;receptor activity;signal transducer activity;signaling receptor activity;transmembrane signaling receptor activity	detection of stimulus;response to chemical stimulus;response to stimulus	cell part		Cellmembrane;Completeproteome;G-proteincoupledreceptor;Membrane;Olfaction;Receptor;Referenceproteome;Sensorytransduction;Transducer;Transmembrane;Transmembranehelix		M0RA21	Olfactory receptor	Olr716	>tr|M0RA21|M0RA21_RAT Olfactory receptor OS=Rattus norvegicus GN=Olr716 PE=3 SV=1
acyl-CoA dehydrogenase activity;acyl-CoA oxidase activity;binding;carboxylic acid binding;catalytic activity;coenzyme binding;cofactor binding;fatty acid binding;fatty-acyl-CoA binding;flavin adenine dinucleotide binding;lipid binding;long-chain-acyl-CoA dehydrogenase activity;monocarboxylic acid binding;oxidoreductase activity;oxidoreductase activity, acting on the CH-CH group of donors;oxidored…	amine metabolic process;biological regulation;catabolic process;cellular amino acid metabolic process;cellular component assembly;cellular component organization;cellular ketone metabolic process;cellular lipid metabolic process;cellular metabolic process;cellular nitrogen compound metabolic process;cellular process;homeostatic process;lipid metabolic process;macromolecular complex assembly;metab…	cell part;membrane	Fatty acid metabolism;PPAR signaling pathway	Completeproteome;Directproteinsequencing;FAD;Fattyacidmetabolism;Flavoprotein;Lipidmetabolism;Mitochondrion;Oxidoreductase;Referenceproteome;Transitpeptide		P15650	Long-chain specific acyl-CoA dehydrogenase, mitochondrial	Acadl	>sp|P15650|ACADL_RAT Long-chain specific acyl-CoA dehydrogenase, mitochondrial OS=Rattus norvegicus GN=Acadl PE=1 SV=1
binding;catalytic activity;GTP binding;GTPase activity;guanyl nucleotide binding;guanyl ribonucleotide binding;hydrolase activity;hydrolase activity, acting on acid anhydrides;hydrolase activity, acting on acid anhydrides, in phosphorus-containing anhydrides;nucleoside-triphosphatase activity;nucleotide binding;purine nucleotide binding;purine ribonucleoside triphosphate binding;purine ribonucleo…	cell motility;cellular component assembly;cellular component movement;cellular component organization;cellular macromolecular complex assembly;cellular process;locomotion;macromolecular complex assembly;protein complex assembly;protein polymerization	cell part;cytoplasm;macromolecular complex;membrane;plasma membrane;protein complex	Gap junction;Pathogenic Escherichia coli infection;Phagosome	Completeproteome;Cytoplasm;Cytoskeleton;Directproteinsequencing;GTP-binding;Microtubule;Nucleotide-binding;Phosphoprotein;Referenceproteome		P85108;Q3KRE8	Tubulin beta-2A chain;Tubulin beta-2B chain	Tubb2a;Tubb2b	>sp|P85108|TBB2A_RAT Tubulin beta-2A chain OS=Rattus norvegicus GN=Tubb2a PE=1 SV=1;>sp|Q3KRE8|TBB2B_RAT Tubulin beta-2B chain OS=Rattus norvegicus GN=Tubb2b PE=1 SV=1
binding;carboxylic acid binding;fatty acid binding;G-protein coupled receptor activity;lipid binding;molecular transducer activity;monocarboxylic acid binding;receptor activity;signal transducer activity;signaling receptor activity;taste receptor activity;transmembrane signaling receptor activity	biological regulation;cellular process;establishment of localization;hormone transport;regulation of transport;secretion;transport	cell part;cytoplasmic membrane-bounded vesicle;intracellular membrane-bounded organelle;intracellular organelle;membrane;organelle;plasma membrane;vesicle		Cellmembrane;Completeproteome;Glycoprotein;G-proteincoupledreceptor;Lipid-binding;Membrane;Receptor;Referenceproteome;Transducer;Transmembrane;Transmembranehelix		Q2AC31	Omega-3 fatty acid receptor 1	O3far1	>sp|Q2AC31|FFAR4_RAT Free fatty acid receptor 4 OS=Rattus norvegicus GN=Ffar4 PE=2 SV=1
binding;cation binding;ion binding;metal ion binding;nucleic acid binding;nucleotide binding;RNA binding;transition metal ion binding;zinc ion binding	cellular metabolic process;cellular nitrogen compound metabolic process;cellular process;macromolecule metabolic process;metabolic process;mRNA metabolic process;mRNA processing;nitrogen compound metabolic process;nucleobase-containing compound metabolic process;primary metabolic process;RNA metabolic process;RNA processing;RNA splicing	cell part;macromolecular complex;ribonucleoprotein complex;spliceosomal complex	Shigellosis;Spliceosome	Acetylation;Alternativesplicing;Completeproteome;Metal-binding;mRNAprocessing;mRNAsplicing;Nucleus;Referenceproteome;Repeat;RNA-binding;Spliceosome;Zinc;Zinc-finger		Q3KR55;Q7TP17	Splicing factor U2AF 26 kDa subunit	LOC687575;U2af1l4	>tr|Q3KR55|Q3KR55_RAT Protein U2af1 OS=Rattus norvegicus GN=U2af1 PE=2 SV=1;>sp|Q7TP17|U2AF4_RAT Splicing factor U2AF 26 kDa subunit OS=Rattus norvegicus GN=U2af1l4 PE=2 SV=1
acetyltransferase activity;binding;catalytic activity;cation binding;histone acetyltransferase activity;ion binding;lysine N-acetyltransferase activity;metal ion binding;N-acetyltransferase activity;N-acyltransferase activity;transferase activity;transferase activity, transferring acyl groups;transferase activity, transferring acyl groups other than amino-acyl groups;transition metal ion binding;…	biological regulation;biosynthetic process;cellular component organization;cellular metabolic process;cellular nitrogen compound metabolic process;cellular process;chromatin modification;chromatin organization;chromosome organization;histone modification;macromolecule metabolic process;macromolecule modification;metabolic process;nitrogen compound metabolic process;nucleobase-containing compound …	cell part;macromolecular complex;protein complex		Acetylation;Chromatinregulator;Completeproteome;Growthregulation;Metal-binding;Nucleus;Referenceproteome;Transcription;Transcriptionregulation;Zinc;Zinc-finger		Q498T3	Inhibitor of growth protein 3	Ing3	>sp|Q498T3|ING3_RAT Inhibitor of growth protein 3 OS=Rattus norvegicus GN=Ing3 PE=2 SV=1
binding;DNA binding;nucleic acid binding;protein binding;protein N-terminus binding;single-stranded DNA binding;structure-specific DNA binding	biological regulation;biosynthetic process;cellular metabolic process;cellular nitrogen compound metabolic process;cellular process;DNA metabolic process;DNA recombination;DNA repair;DNA replication;macromolecule metabolic process;metabolic process;nitrogen compound metabolic process;nucleobase-containing compound metabolic process;primary metabolic process;regulation of DNA metabolic process;res…	cell part;macromolecular complex;protein complex	DNA replication;Homologous recombination;Mismatch repair;Nucleotide excision repair	Acetylation;Completeproteome;DNAdamage;DNArecombination;DNArepair;DNAreplication;Nucleus;Phosphoprotein;Referenceproteome		Q63528	Replication protein A 32 kDa subunit	Rpa2	>sp|Q63528|RFA2_RAT Replication protein A 32 kDa subunit OS=Rattus norvegicus GN=Rpa2 PE=2 SV=2
aminoacylase activity;binding;catalytic activity;cation binding;hydrolase activity;hydrolase activity, acting on carbon-nitrogen (but not peptide) bonds;hydrolase activity, acting on carbon-nitrogen (but not peptide) bonds, in linear amides;ion binding;metal ion binding;metallopeptidase activity;peptidase activity;peptidase activity, acting on L-amino acid peptides	amine metabolic process;catabolic process;cellular amino acid metabolic process;cellular ketone metabolic process;cellular metabolic process;cellular nitrogen compound metabolic process;cellular process;macromolecule metabolic process;metabolic process;nitrogen compound metabolic process;organic acid metabolic process;primary metabolic process;protein catabolic process;protein metabolic process;p…	cell part;cytoplasm	Arginine and proline metabolism	Completeproteome;Cytoplasm;Directproteinsequencing;Hydrolase;Metal-binding;Referenceproteome;Zinc		Q6AYS7	Aminoacylase-1A	Acy1a	>sp|Q6AYS7|ACY1A_RAT Aminoacylase-1A OS=Rattus norvegicus GN=Acy1a PE=1 SV=1
binding;carboxylic acid binding;catalytic activity;coenzyme binding;cofactor binding;dihydrolipoyl dehydrogenase activity;flavin adenine dinucleotide binding;lipoamide binding;lipoic acid binding;NAD binding;nucleotide binding;oxidoreductase activity;oxidoreductase activity, acting on a sulfur group of donors;oxidoreductase activity, acting on a sulfur group of donors, NAD or NADP as acceptor;oxi…	aging;biological regulation;biosynthetic process;cellular amide metabolic process;cellular homeostasis;cellular ketone metabolic process;cellular lipid metabolic process;cellular metabolic process;cellular nitrogen compound metabolic process;cellular process;cofactor metabolic process;developmental process;heterocycle metabolic process;homeostatic process;lipid metabolic process;metabolic process…	cell part;intracellular membrane-bounded organelle;intracellular organelle;macromolecular complex;mitochondrion;organelle;oxoglutarate dehydrogenase complex;protein complex;pyruvate dehydrogenase complex	Citrate cycle (TCA cycle);Glycine, serine and threonine metabolism;Glycolysis / Gluconeogenesis;Pyruvate metabolism;Valine, leucine and isoleucine degradation	Acetylation;Completeproteome;Directproteinsequencing;Disulfidebond;FAD;Flavoprotein;Mitochondrion;NAD;Oxidoreductase;Phosphoprotein;Redox-activecenter;Referenceproteome;Transitpeptide		Q6P6R2	Dihydrolipoyl dehydrogenase, mitochondrial	Dld	>sp|Q6P6R2|DLDH_RAT Dihydrolipoyl dehydrogenase, mitochondrial OS=Rattus norvegicus GN=Dld PE=1 SV=1
