# Supplementary material for: Proteomic Dissection of Nanotopography-Sensitive Mechanotransductive Signaling Hubs that Foster Neuronal Differentiation in PC12 Cells
Source: Front Cell Neurosci. 2018 Jan 4;11:417. doi: 10.3389/fncel.2017.00417 (PMC5758595; doi:10.3389/fncel.2017.00417)
Supplement: Table S6 — Proteins expressed only in PLL. List of the proteins annotated with Perseus software. Categorical annotation was supplied in form of Gene Ontology (GO) biological process (BP), molecular function (MF), cellular component (CC), keywords as well as in participation in a KEGG pathway and molecular complexes (CORUM). [file Table6.XLS]

## Sheet: M26_PLLonly
GOMF name	GOBP slim name	GOCC slim name	KEGG name	Keywords	Corum	Protein IDs	Protein names	Gene names	Fasta headers
adenyl nucleotide binding;adenyl ribonucleotide binding;ATP binding;binding;catalytic activity;kinase activity;nucleotide binding;phosphotransferase activity, alcohol group as acceptor;protein kinase activity;protein serine/threonine kinase activity;purine nucleotide binding;purine ribonucleoside triphosphate binding;purine ribonucleotide binding;ribonucleotide binding;transferase activity;transf…	biological regulation;cell growth;cellular metabolic process;cellular process;developmental process;growth;macromolecule metabolic process;macromolecule modification;metabolic process;phosphorus metabolic process;primary metabolic process;protein metabolic process;protein modification process;protein phosphorylation;response to external stimulus;response to extracellular stimulus;response to star…	cell part;membrane	mTOR signaling pathway;Regulation of autophagy	ATP-binding;Completeproteome;Nucleotide-binding;Referenceproteome		D3Z9J7	Protein Ulk2	Ulk2	>tr|D3Z9J7|D3Z9J7_RAT Protein Ulk2 OS=Rattus norvegicus GN=Ulk2 PE=4 SV=1
				Completeproteome;Referenceproteome;Repeat		D3ZB51	Protein Igsf9b	Igsf9b	>tr|D3ZB51|D3ZB51_RAT Protein Igsf9b OS=Rattus norvegicus GN=Igsf9b PE=4 SV=1
endopeptidase inhibitor activity;endopeptidase regulator activity;enzyme inhibitor activity;enzyme regulator activity;peptidase inhibitor activity;peptidase regulator activity;serine-type endopeptidase inhibitor activity	amine metabolic process;carbohydrate metabolic process;macromolecule metabolic process;metabolic process;nitrogen compound metabolic process;polysaccharide metabolic process;primary metabolic process	cell part;cytoplasm;membrane;plasma membrane		Completeproteome;Referenceproteome		Q5EBC0;D3ZFC6	Inter alpha-trypsin inhibitor, heavy chain 4	Itih4	>tr|Q5EBC0|Q5EBC0_RAT Inter alpha-trypsin inhibitor, heavy chain 4 OS=Rattus norvegicus GN=Itih4 PE=2 SV=1;>tr|D3ZFC6|D3ZFC6_RAT Protein Itih4 OS=Rattus norvegicus GN=Itih4 PE=4 SV=2
binding;calcium ion binding;cation binding;enzyme activator activity;enzyme regulator activity;ion binding;metal ion binding;peptidase activator activity;peptidase regulator activity	cellular component organization;cellular process;extracellular matrix organization;extracellular structure organization	extracellular space		Completeproteome;Disulfidebond;EGF-likedomain;Referenceproteome;Repeat		D3ZQ25	Fibulin-1	Fbln1	>tr|D3ZQ25|D3ZQ25_RAT Fibulin-1 OS=Rattus norvegicus GN=Fbln1 PE=3 SV=1
active transmembrane transporter activity;amine transmembrane transporter activity;amino acid transmembrane transporter activity;carboxylic acid transmembrane transporter activity;organic acid transmembrane transporter activity;substrate-specific transmembrane transporter activity;substrate-specific transporter activity;transmembrane transporter activity;transporter activity		cell part		Completeproteome;Membrane;Referenceproteome;Transmembrane		D3ZSU3	Protein Slc7a14	Slc7a14	>tr|D3ZSU3|D3ZSU3_RAT Protein Slc7a14 OS=Rattus norvegicus GN=Slc7a14 PE=4 SV=2
		cell part		Completeproteome;Membrane;Referenceproteome;Transmembrane;Transmembranehelix		D3ZU40	Protein Tmem104;Transmembrane protein 104	Tmem104	>tr|D3ZU40|D3ZU40_RAT Protein Tmem104 OS=Rattus norvegicus GN=Tmem104 PE=4 SV=1
catalytic activity;hydrolase activity;hydrolase activity, acting on glycosyl bonds;hydrolase activity, hydrolyzing O-glycosyl compounds;lysozyme activity	catabolic process;macromolecule metabolic process;metabolic process			Completeproteome;Disulfidebond;Referenceproteome		D4ABW7	Lysozyme a	Lyzl4	>tr|D4ABW7|D4ABW7_RAT Lysozyme a OS=Rattus norvegicus GN=Lyzl4 PE=2 SV=1
	anatomical structure development;anatomical structure morphogenesis;biological regulation;biosynthetic process;cell division;cellular component organization;cellular metabolic process;cellular nitrogen compound metabolic process;cellular process;developmental process;macromolecule metabolic process;metabolic process;mitosis;multicellular organismal process;nitrogen compound metabolic process;nucl…	cell part;intracellular membrane-bounded organelle;intracellular organelle;nucleus;organelle		Biologicalrhythms;Cellcycle;Celldivision;Completeproteome;Developmentalprotein;DNAdamage;Mitosis;Nucleus;Phosphoprotein;Referenceproteome;Transcription;Transcriptionregulation		E9PTS7;Q9Z2Y1	Protein timeless homolog	Timeless	>tr|E9PTS7|E9PTS7_RAT Protein timeless homolog OS=Rattus norvegicus GN=Timeless PE=4 SV=2;>sp|Q9Z2Y1|TIM_RAT Protein timeless homolog OS=Rattus norvegicus GN=Timeless PE=1 SV=1
	behavior;biological regulation;cell proliferation;cellular component organization;cellular membrane organization;cellular process;developmental process;endocytosis;establishment of localization;membrane invagination;membrane organization;multicellular organismal process;response to chemical stimulus;response to endogenous stimulus;response to stimulus;transport;vesicle-mediated transport	cell part;cell surface;extracellular space;intracellular membrane-bounded organelle;intracellular organelle;mitochondrion;organelle		Completeproteome;Cytokine;Directproteinsequencing;Disulfidebond;Glycoprotein;Referenceproteome;Repeat;Secreted;Signal		G3V8V1;P23785;F1LMP7	Granulins;Acrogranin;Granulin-1;Granulin-2;Granulin-3;Granulin-4;Granulin-5;Granulin-6;Granulin-7	Grn	>tr|G3V8V1|G3V8V1_RAT Granulin, isoform CRA_c OS=Rattus norvegicus GN=Grn PE=4 SV=1;>sp|P23785|GRN_RAT Granulins OS=Rattus norvegicus GN=Grn PE=1 SV=3;>tr|F1LMP7|F1LMP7_RAT Granulins OS=Rattus norvegicus GN=Grn PE=4 SV=1
				Completeproteome;Phosphoprotein;Referenceproteome;Repeat;TPRrepeat		F1LRV7;Q68FQ7	RNA polymerase II-associated protein 3	Rpap3	>tr|F1LRV7|F1LRV7_RAT RNA polymerase II-associated protein 3 OS=Rattus norvegicus GN=Rpap3 PE=4 SV=2;>sp|Q68FQ7|RPAP3_RAT RNA polymerase II-associated protein 3 OS=Rattus norvegicus GN=Rpap3 PE=2 SV=1
				Completeproteome;Referenceproteome		F1LY66	Protein Gm9733	Gm9733	>tr|F1LY66|F1LY66_RAT Uncharacterized protein (Fragment) OS=Rattus norvegicus PE=4 SV=2
	cellular component organization;cellular process;Golgi organization;organelle organization	cell part;membrane		Completeproteome;Golgiapparatus;Lipoprotein;Membrane;Methylation;Myristate;Palmitate;Phosphoprotein;Referenceproteome		Q9R064;F6T071	Golgi reassembly-stacking protein 2	Gorasp2	>sp|Q9R064|GORS2_RAT Golgi reassembly-stacking protein 2 OS=Rattus norvegicus GN=Gorasp2 PE=1 SV=3;>tr|F6T071|F6T071_RAT Golgi reassembly-stacking protein 2 (Fragment) OS=Rattus norvegicus GN=Gorasp2 PE=4 SV=1
binding;catalytic activity;cation binding;hydrolase activity;hydrolase activity, acting on ester bonds;insulin receptor binding;ion binding;metal ion binding;phosphatase activity;phosphoprotein phosphatase activity;phosphoric ester hydrolase activity;protein binding;protein complex binding;protein tyrosine phosphatase activity;receptor binding;transition metal ion binding;zinc ion binding	biological regulation;cellular component organization;cellular process;cytoskeleton organization;organelle organization;regulation of transport;response to chemical stimulus;response to endogenous stimulus;response to stimulus;response to stress;signal transduction	cell part;cytosol;endosome;intracellular membrane-bounded organelle;intracellular organelle;membrane;organelle;plasma membrane;vesicle	Adherens junction;Insulin signaling pathway	Acetylation;Completeproteome;Endoplasmicreticulum;Hydrolase;Membrane;Phosphoprotein;Proteinphosphatase;Referenceproteome;S-nitrosylation	Irs1-Grb2-Ptpn1 complex	P20417	Tyrosine-protein phosphatase non-receptor type 1	Ptpn1	>sp|P20417|PTN1_RAT Tyrosine-protein phosphatase non-receptor type 1 OS=Rattus norvegicus GN=Ptpn1 PE=1 SV=1
				Coiledcoil;Completeproteome;Referenceproteome		Q3ZAV0	Coiled-coil domain-containing protein 60	Ccdc60	>sp|Q3ZAV0|CCD60_RAT Coiled-coil domain-containing protein 60 OS=Rattus norvegicus GN=Ccdc60 PE=2 SV=1
catalytic activity;intramolecular oxidoreductase activity;intramolecular oxidoreductase activity, interconverting aldoses and ketoses;isomerase activity;S-methyl-5-thioribose-1-phosphate isomerase activity	amine metabolic process;biosynthetic process;cellular amino acid metabolic process;cellular ketone metabolic process;cellular metabolic compound salvage;cellular metabolic process;cellular nitrogen compound metabolic process;cellular process;cofactor metabolic process;heterocycle metabolic process;metabolic process;nitrogen compound metabolic process;nucleobase-containing compound metabolic proce…	cell part;cytoplasm;intracellular membrane-bounded organelle;intracellular organelle;nucleus;organelle	Cysteine and methionine metabolism	Amino-acidbiosynthesis;Completeproteome;Cytoplasm;Isomerase;Methioninebiosynthesis;Nucleus;Referenceproteome		Q5HZE4	Methylthioribose-1-phosphate isomerase	Mri1	>sp|Q5HZE4|MTNA_RAT Methylthioribose-1-phosphate isomerase OS=Rattus norvegicus GN=Mri1 PE=2 SV=1
binding;chromatin binding;chromatin DNA binding;DNA binding;nucleic acid binding;nucleosomal DNA binding;nucleosome binding;structure-specific DNA binding		cell part;intracellular membrane-bounded organelle;intracellular organelle;nucleus;organelle		Completeproteome;Referenceproteome		Q5U1W8	High-mobility group nucleosome binding domain 1	Hmgn1	>tr|Q5U1W8|Q5U1W8_RAT High-mobility group nucleosome binding domain 1 OS=Rattus norvegicus GN=LOC100911295 PE=2 SV=1
adenyl nucleotide binding;adenyl ribonucleotide binding;aminoacyl-tRNA ligase activity;ATP binding;binding;catalytic activity;ligase activity;ligase activity, forming aminoacyl-tRNA and related compounds;ligase activity, forming carbon-oxygen bonds;nucleotide binding;purine nucleotide binding;purine ribonucleoside triphosphate binding;purine ribonucleotide binding;ribonucleotide binding;threonine…	amine metabolic process;cellular amino acid metabolic process;cellular ketone metabolic process;cellular metabolic process;cellular nitrogen compound metabolic process;cellular process;macromolecule metabolic process;metabolic process;nitrogen compound metabolic process;nucleobase-containing compound metabolic process;organic acid metabolic process;primary metabolic process;RNA metabolic process;…	cell part;cytoplasm;cytoskeleton;intracellular non-membrane-bounded organelle;intracellular organelle;organelle	Aminoacyl-tRNA biosynthesis	Acetylation;Aminoacyl-tRNAsynthetase;ATP-binding;Completeproteome;Cytoplasm;Isopeptidebond;Ligase;Nucleotide-binding;Phosphoprotein;Proteinbiosynthesis;Referenceproteome;Ublconjugation		Q5XHY5	Threonine--tRNA ligase, cytoplasmic	Tars	>sp|Q5XHY5|SYTC_RAT Threonine--tRNA ligase, cytoplasmic OS=Rattus norvegicus GN=Tars PE=2 SV=1
binding;nucleic acid binding;RNA binding	anatomical structure development;cell differentiation;cellular process;developmental process	cell part;cytoplasm		Acetylation;Completeproteome;Cytoplasm;Developmentalprotein;Differentiation;Methylation;Myogenesis;Phosphoprotein;Referenceproteome;Repeat;RNA-binding		Q5XI81	Fragile X mental retardation syndrome-related protein 1	Fxr1	>sp|Q5XI81|FXR1_RAT Fragile X mental retardation syndrome-related protein 1 OS=Rattus norvegicus GN=Fxr1 PE=2 SV=1
binding;cation binding;DNA binding;double-stranded DNA binding;ion binding;metal ion binding;nucleic acid binding;protein binding;protein kinase A binding;protein kinase A regulatory subunit binding;structure-specific DNA binding;transition metal ion binding;zinc ion binding	cellular component organization;cellular metabolic process;cellular nitrogen compound metabolic process;cellular process;chromosome organization;DNA metabolic process;DNA packaging;macromolecule metabolic process;metabolic process;nitrogen compound metabolic process;nucleobase-containing compound metabolic process;organelle organization;primary metabolic process	cell part;chromosome;Golgi apparatus;intracellular membrane-bounded organelle;intracellular non-membrane-bounded organelle;intracellular organelle;mitochondrion;nucleus;organelle		Completeproteome;DNA-binding;Metal-binding;Nucleus;Phosphoprotein;Referenceproteome;Repeat;Zinc;Zinc-finger		Q63014	A-kinase anchor protein 8	Akap8	>sp|Q63014|AKAP8_RAT A-kinase anchor protein 8 OS=Rattus norvegicus GN=Akap8 PE=2 SV=1
antioxidant activity;catalytic activity;disulfide oxidoreductase activity;glutathione dehydrogenase (ascorbate) activity;glutathione disulfide oxidoreductase activity;glutathione transferase activity;methylarsonate reductase activity;oxidoreductase activity;oxidoreductase activity, acting on a sulfur group of donors;oxidoreductase activity, acting on a sulfur group of donors, quinone or similar c…	biosynthetic process;catabolic process;cellular ketone metabolic process;cellular metabolic process;cellular process;metabolic process;organic acid metabolic process;response to chemical stimulus;response to stimulus;small molecule metabolic process;vitamin metabolic process;xenobiotic metabolic process	cell body;cell part;cell projection;cytoplasm;cytosol;membrane;neuron projection	Drug metabolism - cytochrome P450;Glutathione metabolism;Metabolism of xenobiotics by cytochrome P450	Acetylation;Completeproteome;Cytoplasm;Directproteinsequencing;Oxidoreductase;Referenceproteome;Transferase		Q6AXR6;Q9Z339;A0A096MJ04	Glutathione S-transferase omega-1	Gsto1	>tr|Q6AXR6|Q6AXR6_RAT Glutathione S-transferase omega 1 OS=Rattus norvegicus GN=Gsto1 PE=2 SV=1;>sp|Q9Z339|GSTO1_RAT Glutathione S-transferase omega-1 OS=Rattus norvegicus GN=Gsto1 PE=1 SV=2;>tr|A0A096MJ04|A0A096MJ04_RAT Glutathione S-transferase omega 1,
G-protein coupled receptor activity;molecular transducer activity;olfactory receptor activity;receptor activity;signal transducer activity;signaling receptor activity;transmembrane signaling receptor activity	detection of stimulus;response to chemical stimulus;response to stimulus	cell part;membrane;plasma membrane	Olfactory transduction	Cellmembrane;Completeproteome;G-proteincoupledreceptor;Membrane;Olfaction;Receptor;Referenceproteome;Sensorytransduction;Transducer;Transmembrane;Transmembranehelix		Q6MFX4	Olfactory receptor	Olr1746	>tr|Q6MFX4|Q6MFX4_RAT Olfactory receptor OS=Rattus norvegicus GN=Olr1746 PE=3 SV=1
		cell part;endoplasmic reticulum;intracellular membrane-bounded organelle;intracellular organelle;membrane;organelle;vesicle		Completeproteome;Receptor;Referenceproteome		Q6P6T3	Interferon gamma receptor 1	Ifngr1	>tr|Q6P6T3|Q6P6T3_RAT Interferon gamma receptor 1 OS=Rattus norvegicus GN=Ifngr1 PE=2 SV=1
adenyl nucleotide binding;adenyl ribonucleotide binding;ATP binding;ATPase activity;ATPase activity, coupled;binding;catalytic activity;chromatin binding;chromatin DNA binding;DNA binding;DNA topoisomerase (ATP-hydrolyzing) activity;DNA topoisomerase activity;DNA topoisomerase type I activity;DNA-dependent ATPase activity;hydrolase activity;hydrolase activity, acting on acid anhydrides;hydrolase …	anatomical structure morphogenesis;biosynthetic process;cellular component organization;cellular metabolic process;cellular nitrogen compound metabolic process;cellular process;chromatin modification;chromatin organization;chromosome organization;chromosome segregation;developmental process;DNA metabolic process;DNA replication;macromolecule metabolic process;metabolic process;nitrogen compound m…	cell part;intracellular non-membrane-bounded organelle;intracellular organelle;macromolecular complex;nucleolus;nucleoplasm;organelle;protein complex		Acetylation;ATP-binding;Completeproteome;DNA-binding;Isomerase;Isopeptidebond;Nucleotide-binding;Nucleus;Phosphoprotein;Referenceproteome;Topoisomerase;Ublconjugation		Q9WUL0	DNA topoisomerase 1	Top1	>sp|Q9WUL0|TOP1_RAT DNA topoisomerase 1 OS=Rattus norvegicus GN=Top1 PE=2 SV=1
