# Supplementary material for: Proteomic Dissection of Nanotopography-Sensitive Mechanotransductive Signaling Hubs that Foster Neuronal Differentiation in PC12 Cells
Source: Front Cell Neurosci. 2018 Jan 4;11:417. doi: 10.3389/fncel.2017.00417 (PMC5758595; doi:10.3389/fncel.2017.00417)
Supplement: Table S7 — Proteins differently expressed comparing ns-Zr25vsns-Zr15. List of the proteins annotated with Perseus software. Categorical annotation was supplied in form of Gene Ontology (GO) biological process (BP), molecular function (MF), cellular component (CC), keywords as well as in participation in a KEGG pathway and molecular complexes (CORUM). [file Table7.XLS]

## Sheet: M18_15vs25
Corum	GOMF name	GOBP slim name	GOCC slim name	KEGG name	Keywords	Razor + unique peptides	welch Difference	Protein IDs	Majority protein IDs	Protein names	Gene names	Fasta headers
	actin binding;actin monomer binding;binding;cytoskeletal protein binding;protein binding	anatomical structure development;biological regulation;cell development;cellular component organization;cellular process;cytoskeleton organization;developmental process;organelle organization;regulation of organelle organization	cell part;cytoplasm;cytoskeleton;intracellular non-membrane-bounded organelle;intracellular organelle;organelle		Acetylation;Actin-binding;Completeproteome;Cytoplasm;Cytoskeleton;Phosphoprotein;Referenceproteome	1	-3.58447	P63312	P63312	Thymosin beta-10	Tmsb10	>sp|P63312|TYB10_RAT Thymosin beta-10 OS=Rattus norvegicus GN=Tmsb10 PE=2 SV=2
	binding;catalytic activity;GTP binding;GTPase activity;guanyl nucleotide binding;guanyl ribonucleotide binding;hydrolase activity;hydrolase activity, acting on acid anhydrides;hydrolase activity, acting on acid anhydrides, in phosphorus-containing anhydrides;nucleoside-triphosphatase activity;nucleotide binding;purine nucleotide binding;purine ribonucleoside triphosphate binding;purine ribonucleo…	cellular component assembly;cellular component organization;cellular macromolecular complex assembly;cellular process;macromolecular complex assembly;protein complex assembly;protein polymerization	cell part;cytoplasm;macromolecular complex;protein complex		Completeproteome;Cytoplasm;Cytoskeleton;GTP-binding;Microtubule;Nucleotide-binding;Referenceproteome	1	-1.95769	F1LUM5	F1LUM5	Protein Tubal3	Tubal3	>tr|F1LUM5|F1LUM5_RAT Protein Tubal3 OS=Rattus norvegicus GN=Tubal3 PE=3 SV=2
	binding;carbohydrate binding;cholesterol transporter activity;glycosaminoglycan binding;heparin binding;lipid binding;lipid transporter activity;pattern binding;phospholipid binding;polysaccharide binding;sterol transporter activity;substrate-specific transporter activity;transporter activity	alcohol metabolic process;anatomical structure development;anatomical structure morphogenesis;biological regulation;biosynthetic process;catabolic process;cell motility;cellular component movement;cellular component organization;cellular lipid metabolic process;cellular metabolic process;cellular process;developmental process;embryo development;establishment of localization;glycerol ether metabol…	cell part;cytoplasm;endoplasmic reticulum;intracellular membrane-bounded organelle;intracellular organelle;macromolecular complex;membrane;organelle	Fat digestion and absorption;Vitamin digestion and absorption	Acetylation;Atherosclerosis;Cholesterolmetabolism;Chylomicron;Completeproteome;Cytoplasm;Disulfidebond;Glycoprotein;Heparin-binding;LDL;Lipidmetabolism;Lipidtransport;Lipoprotein;Palmitate;Referenceproteome;RNAediting;Secreted;Signal;Steroidmetabolism;Sterolmetabolism;Transport;VLDL	3	-1.72152	Q7TMA5;F1M6Z1;CON__ENSEMBL:ENSBTAP00000032840	Q7TMA5;F1M6Z1	Apolipoprotein B-100;Apolipoprotein B-48	Apob	>sp|Q7TMA5|APOB_RAT Apolipoprotein B-100 OS=Rattus norvegicus GN=Apob PE=1 SV=1;>tr|F1M6Z1|F1M6Z1_RAT Apolipoprotein B-100 OS=Rattus norvegicus GN=Apob PE=4 SV=1
	binding;cation binding;ion binding;metal ion binding;transition metal ion binding;zinc ion binding		cell part;intracellular membrane-bounded organelle;intracellular organelle;nucleus;organelle		Completeproteome;Metal-binding;Methyltransferase;Nucleus;Referenceproteome;Transferase;Zinc;Zinc-finger	1	-1.38682	F1LXK8	F1LXK8	Protein Kmt2d;Histone-lysine N-methyltransferase	LOC100362634	>tr|F1LXK8|F1LXK8_RAT Protein Kmt2d OS=Rattus norvegicus GN=Kmt2d PE=4 SV=2
	endopeptidase inhibitor activity;endopeptidase regulator activity;enzyme inhibitor activity;enzyme regulator activity;peptidase inhibitor activity;peptidase regulator activity;serine-type endopeptidase inhibitor activity	amine metabolic process;carbohydrate metabolic process;macromolecule metabolic process;metabolic process;nitrogen compound metabolic process;polysaccharide metabolic process;primary metabolic process			Completeproteome;Referenceproteome	2	-1.26312	D3ZFH5	D3ZFH5	Protein Itih2	Itih2	>tr|D3ZFH5|D3ZFH5_RAT Protein Itih2 OS=Rattus norvegicus GN=Itih2 PE=4 SV=2
			cell part;intracellular membrane-bounded organelle;intracellular organelle;nucleus;organelle		Acetylation;Completeproteome;Nucleus;Phosphoprotein;Referenceproteome	2	-1.15677	Q6AXU6	Q6AXU6	Hematological and neurological expressed 1 protein	Hn1	>sp|Q6AXU6|HN1_RAT Hematological and neurological expressed 1 protein OS=Rattus norvegicus GN=Hn1 PE=2 SV=3
					Completeproteome;Referenceproteome	2	-0.983842	D3ZNX2;D3Z896	D3ZNX2;D3Z896	Protein Casc5	Casc5	>tr|D3ZNX2|D3ZNX2_RAT Protein Casc5 OS=Rattus norvegicus GN=Casc5 PE=4 SV=2;>tr|D3Z896|D3Z896_RAT Protein LOC100911204 OS=Rattus norvegicus GN=LOC100911204 PE=4 SV=1
	antioxidant activity;catalytic activity;disulfide oxidoreductase activity;electron carrier activity;oxidoreductase activity;oxidoreductase activity, acting on a sulfur group of donors;oxidoreductase activity, acting on a sulfur group of donors, NAD or NADP as acceptor;oxidoreductase activity, acting on NADH or NADPH;peptide disulfide oxidoreductase activity;protein disulfide oxidoreductase activi…	biological regulation;biosynthetic process;cellular homeostasis;cellular metabolic process;cellular nitrogen compound metabolic process;cellular process;drug metabolic process;generation of precursor metabolites and energy;glycerol ether metabolic process;homeostatic process;macromolecule metabolic process;metabolic process;nitrogen compound metabolic process;nucleobase-containing compound metabo…	cell body;cell part;cell projection;cytosol;extracellular region;intracellular membrane-bounded organelle;intracellular organelle;mitochondrion;neuron projection;neuronal cell body;nucleus;organelle		Acetylation;Activator;Completeproteome;Cytoplasm;Directproteinsequencing;Disulfidebond;Electrontransport;Nucleus;Redox-activecenter;Referenceproteome;Secreted;S-nitrosylation;Transcription;Transcriptionregulation;Transport	5	-0.967325	P11232;R4GNK3	P11232;R4GNK3	Thioredoxin	Txn	>sp|P11232|THIO_RAT Thioredoxin OS=Rattus norvegicus GN=Txn PE=1 SV=2;>tr|R4GNK3|R4GNK3_RAT Thioredoxin (Fragment) OS=Rattus norvegicus GN=Txn1 PE=4 SV=1
	biliverdin reductase activity;catalytic activity;flavin reductase activity;oxidoreductase activity;oxidoreductase activity, acting on the CH-CH group of donors;oxidoreductase activity, acting on the CH-CH group of donors, NAD or NADP as acceptor;oxidoreductase activity, acting on the CH-NH group of donors;oxidoreductase activity, acting on the CH-NH group of donors, NAD or NADP as acceptor	catabolic process;cellular metabolic process;cellular nitrogen compound metabolic process;cellular process;cofactor metabolic process;heterocycle metabolic process;metabolic process;nitrogen compound metabolic process;pigment metabolic process	cell part;cytosol;intracellular membrane-bounded organelle;intracellular organelle;membrane;nucleus;organelle;plasma membrane	Porphyrin and chlorophyll metabolism;Riboflavin metabolism	Completeproteome;Referenceproteome	2	-0.800925	B5DF65	B5DF65	Biliverdin reductase B (Flavin reductase (NADPH))	LOC681468	>tr|B5DF65|B5DF65_RAT Biliverdin reductase B (Flavin reductase (NADPH)) OS=Rattus norvegicus GN=Blvrb PE=2 SV=1
Iqgap1-Cdh1-Ctnnb1-Cdh2 complex	binding;calcium ion binding;cation binding;ion binding;metal ion binding	anatomical structure development;anatomical structure formation involved in morphogenesis;biological adhesion;biological regulation;cell adhesion;cell differentiation;cell junction organization;cellular component assembly;cellular component organization;cellular localization;cellular membrane organization;cellular process;developmental process;homeostatic process;localization;macromolecular compl…	apical part of cell;cell part;cell surface;cytoplasm;cytoskeleton;endosome;Golgi apparatus;intracellular membrane-bounded organelle;intracellular non-membrane-bounded organelle;intracellular organelle;macromolecular complex;membrane;organelle;plasma membrane;protein complex	Adherens junction;Bacterial invasion of epithelial cells;Bladder cancer;Cell adhesion molecules (CAMs);Endometrial cancer;Melanoma;Pathogenic Escherichia coli infection;Pathways in cancer;Thyroid cancer	Calcium;Celladhesion;Celljunction;Cellmembrane;Cleavageonpairofbasicresidues;Completeproteome;Disulfidebond;Endosome;Glycoprotein;Golgiapparatus;Membrane;Metal-binding;Phosphoprotein;Referenceproteome;Repeat;Signal;Transmembrane;Transmembranehelix;Ublconjugation	1	-0.731575	Q9R0T4	Q9R0T4	Cadherin-1;E-Cad/CTF1;E-Cad/CTF2;E-Cad/CTF3	Cdh1	>sp|Q9R0T4|CADH1_RAT Cadherin-1 OS=Rattus norvegicus GN=Cdh1 PE=1 SV=1
Arf1-Ap1g1-Ap1b1 complex	binding;GTP binding;guanyl nucleotide binding;guanyl ribonucleotide binding;nucleotide binding;purine nucleotide binding;purine ribonucleoside triphosphate binding;purine ribonucleotide binding;ribonucleotide binding	anatomical structure development;biological regulation;cellular process;developmental process;establishment of localization;protein transport;response to stimulus;response to stress;signal transduction;transport;vesicle-mediated transport	cell part;Golgi apparatus;intracellular;intracellular membrane-bounded organelle;intracellular organelle;membrane;organelle;plasma membrane	Vibrio cholerae infection	3D-structure;Completeproteome;Cytoplasm;ER-Golgitransport;Golgiapparatus;GTP-binding;Lipoprotein;Myristate;Nucleotide-binding;Proteintransport;Referenceproteome;Transport	4	-0.67555	P61206;P84079;M0R3K0;P84082;P84083;P61751	P61206;P84079;M0R3K0;P84082;P84083;P61751	ADP-ribosylation factor 3;ADP-ribosylation factor 1;ADP-ribosylation factor 2;ADP-ribosylation factor 5;ADP-ribosylation factor 4	Arf3;Arf1;Arf2;Arf5;Arf4	>sp|P61206|ARF3_RAT ADP-ribosylation factor 3 OS=Rattus norvegicus GN=Arf3 PE=1 SV=2;>sp|P84079|ARF1_RAT ADP-ribosylation factor 1 OS=Rattus norvegicus GN=Arf1 PE=1 SV=2;>tr|M0R3K0|M0R3K0_RAT Uncharacterized protein OS=Rattus norvegicus GN=LOC100912045 PE=
		biological regulation;cellular homeostasis;cellular ion homeostasis;cellular process;homeostatic process;immune system process;response to stimulus	cell part;macromolecular complex;protein complex		Completeproteome;Disulfidebond;Referenceproteome	1	-0.662175	F1M7F8	F1M7F8	Oxidation resistance protein 1	C7	>tr|F1M7F8|F1M7F8_RAT Oxidation resistance protein 1 (Fragment) OS=Rattus norvegicus GN=C7 PE=4 SV=2
	binding;carbohydrate binding;cation binding;extracellular matrix structural constituent;glycosaminoglycan binding;heparin binding;ion binding;mercury ion binding;metal ion binding;pattern binding;polysaccharide binding;structural molecule activity;transition metal ion binding	anatomical structure formation involved in morphogenesis;biological adhesion;biological regulation;cell activation;cell adhesion;cell motility;cellular component movement;cellular component organization;cellular homeostasis;cellular process;developmental process;extracellular matrix organization;extracellular structure organization;homeostatic process;locomotion;multicellular organismal process;r…	extracellular region;extracellular space		Acutephase;Alternativesplicing;Angiogenesis;Celladhesion;Cellshape;Completeproteome;Directproteinsequencing;Disulfidebond;Extracellularmatrix;Glycoprotein;Heparin-binding;Isopeptidebond;Phosphoprotein;Pyrrolidonecarboxylicacid;Referenceproteome;Repeat;Secreted;Signal;Sulfation	19	-0.662	P04937;P04937-3;P04937-2;P04937-4;A0A096P6L8;F1LST1	P04937;P04937-3;P04937-2;P04937-4;A0A096P6L8;F1LST1	Fibronectin;Anastellin	Fn1	>sp|P04937|FINC_RAT Fibronectin OS=Rattus norvegicus GN=Fn1 PE=1 SV=2;>sp|P04937-3|FINC_RAT Isoform 3 of Fibronectin OS=Rattus norvegicus GN=Fn1;>sp|P04937-2|FINC_RAT Isoform 2 of Fibronectin OS=Rattus norvegicus GN=Fn1;>sp|P04937-4|FINC_RAT Isoform 4 of F
	binding;carbohydrate binding;endopeptidase inhibitor activity;endopeptidase regulator activity;enzyme inhibitor activity;enzyme regulator activity;glycosaminoglycan binding;heparin binding;pattern binding;peptidase inhibitor activity;peptidase regulator activity;polysaccharide binding;serine-type endopeptidase inhibitor activity	biological regulation;coagulation;multicellular organismal process;regulation of body fluid levels		Complement and coagulation cascades	Bloodcoagulation;Completeproteome;Glycoprotein;Hemostasis;Heparin-binding;Proteaseinhibitor;Referenceproteome;Repeat;Serineproteaseinhibitor;Signal;Sulfation	4	-0.595275	Q64268	Q64268	Heparin cofactor 2	Serpind1	>sp|Q64268|HEP2_RAT Heparin cofactor 2 OS=Rattus norvegicus GN=Serpind1 PE=2 SV=1
	binding;catalytic activity;cell surface binding;endopeptidase activity;hydrolase activity;peptidase activity;peptidase activity, acting on L-amino acid peptides;serine hydrolase activity;serine-type endopeptidase activity;serine-type peptidase activity	anatomical structure development;anatomical structure morphogenesis;biological regulation;cell death;cell differentiation;cell motility;cellular component disassembly;cellular component movement;cellular component organization;cellular homeostasis;cellular process;coagulation;death;developmental process;extracellular matrix organization;extracellular structure organization;growth;homeostatic proc…	cell part;extracellular space;intracellular membrane-bounded organelle;intracellular organelle;organelle	Complement and coagulation cascades;Neuroactive ligand-receptor interaction;Staphylococcus aureus infection	Bloodcoagulation;Cleavageonpairofbasicresidues;Completeproteome;Disulfidebond;Fibrinolysis;Hemostasis;Hydrolase;Kringle;Phosphoprotein;Protease;Referenceproteome;Repeat;Secreted;Serineprotease;Signal;Tissueremodeling;Zymogen	4	-0.58035	Q01177	Q01177	Plasminogen;Plasmin heavy chain A;Activation peptide;Angiostatin;Plasmin heavy chain A, short form;Plasmin light chain B	Plg	>sp|Q01177|PLMN_RAT Plasminogen OS=Rattus norvegicus GN=Plg PE=2 SV=2
	endopeptidase inhibitor activity;endopeptidase regulator activity;enzyme inhibitor activity;enzyme regulator activity;peptidase inhibitor activity;peptidase regulator activity	biological regulation;immune system process;macromolecule metabolic process;metabolic process;primary metabolic process;protein metabolic process;response to stimulus;response to stress	extracellular space		Completeproteome;Disulfidebond;Referenceproteome;Secreted	19	-0.562224	M0RBF1;M0RBJ7	M0RBF1;M0RBJ7	Complement C3	C3	>tr|M0RBF1|M0RBF1_RAT Complement C3 OS=Rattus norvegicus GN=C3 PE=4 SV=1;>tr|M0RBJ7|M0RBJ7_RAT Complement C3 OS=Rattus norvegicus GN=C3 PE=4 SV=1
	adenyl nucleotide binding;adenyl ribonucleotide binding;ATP binding;binding;catalytic activity;eukaryotic translation initiation factor 2alpha kinase activity;kinase activity;nucleotide binding;phosphotransferase activity, alcohol group as acceptor;protein kinase activity;protein serine/threonine kinase activity;purine nucleotide binding;purine ribonucleoside triphosphate binding;purine ribonucle…	anatomical structure development;biological regulation;biosynthetic process;cell death;cell development;cell differentiation;cellular component assembly;cellular component organization;cellular metabolic process;cellular process;death;developmental process;endoplasmic reticulum organization;establishment of localization;hormone transport;macromolecular complex assembly;macromolecule metabolic pro…	cell;cell part;membrane	Hepatitis C;Measles;Protein processing in endoplasmic reticulum	ADP-ribosylation;ATP-binding;Completeproteome;Endoplasmicreticulum;Glycoprotein;Kinase;Membrane;Nucleotide-binding;Phosphoprotein;Referenceproteome;Serine/threonine-proteinkinase;Signal;Stressresponse;Transferase;Translationregulation;Transmembrane;Transmembranehelix;Unfoldedproteinresponse	1	-0.492867	Q9Z1Z1	Q9Z1Z1	Eukaryotic translation initiation factor 2-alpha kinase 3	Eif2ak3	>sp|Q9Z1Z1|E2AK3_RAT Eukaryotic translation initiation factor 2-alpha kinase 3 OS=Rattus norvegicus GN=Eif2ak3 PE=1 SV=1
	binding;DNA binding;enzyme binding;lipid binding;NF-kappaB binding;nucleic acid binding;phosphatidylinositol binding;phosphatidylinositol-3,4,5-trisphosphate binding;phospholipid binding;protein binding;RNA binding;rRNA binding;transcription factor binding;unfolded protein binding	aging;biological regulation;cell growth;cellular component assembly;cellular component organization;cellular homeostasis;cellular localization;cellular metabolic process;cellular nitrogen compound metabolic process;cellular process;developmental process;DNA metabolic process;DNA repair;establishment of localization;growth;homeostatic process;localization;macromolecular complex assembly;macromolec…	cell part;centrosome;cytoplasm;cytosol;intracellular non-membrane-bounded organelle;intracellular organelle;macromolecular complex;microtubule organizing center;nucleolus;organelle;ribonucleoprotein complex;small ribosomal subunit		Acetylation;ADP-ribosylation;Alternativesplicing;Chaperone;Completeproteome;Cytoplasm;Cytoskeleton;Directproteinsequencing;Disulfidebond;DNA-binding;Isopeptidebond;Nucleus;Phosphoprotein;Referenceproteome;RNA-binding;Ublconjugation	9	-0.43885	P13084;P13084-2;F7FKF2;D3ZP59;D3ZXI2	P13084;P13084-2	Nucleophosmin	Npm1	>sp|P13084|NPM_RAT Nucleophosmin OS=Rattus norvegicus GN=Npm1 PE=1 SV=1;>sp|P13084-2|NPM_RAT Isoform B23.2 of Nucleophosmin OS=Rattus norvegicus GN=Npm1
AQP2-binding multiprotein force generator complex	binding;calcium ion binding;cation binding;ion binding;metal ion binding;nucleoside binding	biological regulation;cellular component assembly;cellular component organization;cellular process;cytoskeleton organization;establishment of localization;organelle organization;protein transport;regulation of transport;response to chemical stimulus;response to stimulus;response to stress;transport	cell part;cell projection;cytoskeleton;cytosol;intracellular membrane-bounded organelle;intracellular non-membrane-bounded organelle;intracellular organelle;macromolecular complex;nucleus;organelle;protein complex;pseudopodium;ribonucleoprotein complex	Adherens junction;Amoebiasis;Arrhythmogenic right ventricular cardiomyopathy (ARVC);Focal adhesion;Leukocyte transendothelial migration;Regulation of actin cytoskeleton;Systemic lupus erythematosus;Tight junction	Acetylation;Actin-binding;Calcium;Completeproteome;Cytoplasm;Metal-binding;Nucleus;Proteintransport;Referenceproteome;Repeat;Transport	35	0.179925	Q9QXQ0	Q9QXQ0	Alpha-actinin-4	Actn4	>sp|Q9QXQ0|ACTN4_RAT Alpha-actinin-4 OS=Rattus norvegicus GN=Actn4 PE=1 SV=2
		biological regulation;regulation of organelle organization	cell part;Golgi apparatus;intracellular membrane-bounded organelle;intracellular organelle;macromolecular complex;organelle;protein complex		Alternativesplicing;Calmodulin-binding;Completeproteome;Cytoplasm;Cytoskeleton;Directproteinsequencing;Golgiapparatus;Lipoprotein;Microtubule;Palmitate;Phosphoprotein;Referenceproteome;Repeat	2	0.295683	Q63560;Q63560-2	Q63560;Q63560-2	Microtubule-associated protein 6	Map6	>sp|Q63560|MAP6_RAT Microtubule-associated protein 6 OS=Rattus norvegicus GN=Map6 PE=1 SV=1;>sp|Q63560-2|MAP6_RAT Isoform 2 of Microtubule-associated protein 6 OS=Rattus norvegicus GN=Map6
	catalytic activity;disulfide oxidoreductase activity;electron carrier activity;intramolecular oxidoreductase activity;intramolecular oxidoreductase activity, interconverting keto- and enol-groups;intramolecular oxidoreductase activity, transposing S-S bonds;isomerase activity;oxidoreductase activity;oxidoreductase activity, acting on a sulfur group of donors;oxidoreductase activity, acting on pai…	amine metabolic process;biological regulation;cellular amino acid metabolic process;cellular homeostasis;cellular ketone metabolic process;cellular metabolic process;cellular nitrogen compound metabolic process;cellular process;glycerol ether metabolic process;heterocycle metabolic process;homeostatic process;macromolecule metabolic process;macromolecule modification;metabolic process;nitrogen co…	cell part;cell surface;cytoplasmic membrane-bounded vesicle;intracellular membrane-bounded organelle;intracellular organelle;membrane;organelle;plasma membrane;vesicle	Protein processing in endoplasmic reticulum	Cellmembrane;Chaperone;Completeproteome;Directproteinsequencing;Disulfidebond;Endoplasmicreticulum;Isomerase;Membrane;Redox-activecenter;Referenceproteome;Repeat;Signal	17	0.31095	P04785	P04785	Protein disulfide-isomerase	P4hb	>sp|P04785|PDIA1_RAT Protein disulfide-isomerase OS=Rattus norvegicus GN=P4hb PE=1 SV=2
	antioxidant activity;binding;catalytic activity;hydrolase activity;identical protein binding;mRNA binding;nucleic acid binding;oxidoreductase activity;oxidoreductase activity, acting on peroxide as acceptor;peptidase activity;peroxidase activity;protein binding;protein dimerization activity;protein homodimerization activity;RNA binding	autophagy;biological regulation;catabolic process;cellular component organization;cellular metabolic process;cellular process;macromolecule metabolic process;metabolic process;mitochondrion organization;organelle organization;primary metabolic process;protein metabolic process;proteolysis;regulation of protein stability;regulation of transport;response to chemical stimulus;response to drug;respon…	cell part;cell projection;cytosol;intracellular membrane-bounded organelle;intracellular organelle;mitochondrion;neuron projection;nucleus;organelle	Parkinson's disease	Autophagy;Chaperone;Completeproteome;Cytoplasm;Directproteinsequencing;Fertilization;Hydrolase;Inflammatoryresponse;Isopeptidebond;Mitochondrion;Nucleus;Oxidation;Phosphoprotein;Protease;Referenceproteome;RNA-binding;Stressresponse;Tumorsuppressor;Ublconjugation;Zymogen	3	0.4206	O88767	O88767	Protein DJ-1	Park7	>sp|O88767|PARK7_RAT Protein DJ-1 OS=Rattus norvegicus GN=Park7 PE=1 SV=1
	binding;catalytic activity;GTP binding;GTPase activity;guanyl nucleotide binding;guanyl ribonucleotide binding;hydrolase activity;hydrolase activity, acting on acid anhydrides;hydrolase activity, acting on acid anhydrides, in phosphorus-containing anhydrides;nucleoside-triphosphatase activity;nucleotide binding;protein binding;protein complex binding;purine nucleotide binding;purine ribonucleosid…	cellular component assembly;cellular component organization;cellular macromolecular complex assembly;cellular process;cytoskeleton organization;macromolecular complex assembly;organelle assembly;organelle organization;protein complex assembly;protein polymerization	cell body;cell part;cytoplasm;macromolecular complex;membrane;plasma membrane;protein complex	Gap junction;Pathogenic Escherichia coli infection;Phagosome	Acetylation;Alternativesplicing;Completeproteome;Cytoplasm;Cytoskeleton;Directproteinsequencing;GTP-binding;Isopeptidebond;Methylation;Microtubule;Nucleotide-binding;Phosphoprotein;Referenceproteome;S-nitrosylation;Ublconjugation	5	0.62665	P69897;P69897-2	P69897;P69897-2	Tubulin beta-5 chain	Tubb5	>sp|P69897|TBB5_RAT Tubulin beta-5 chain OS=Rattus norvegicus GN=Tubb5 PE=1 SV=1;>sp|P69897-2|TBB5_RAT Isoform 2 of Tubulin beta-5 chain OS=Rattus norvegicus GN=Tubb5
	binding;nucleic acid binding;nucleotide binding;RNA binding;translation factor activity, nucleic acid binding;translation initiation factor activity	biological regulation;cellular process;regulation of translation;translational initiation	cell part;macromolecular complex;protein complex	RNA transport	Acetylation;Completeproteome;Cytoplasm;Initiationfactor;Phosphoprotein;Proteinbiosynthesis;Referenceproteome;Repeat;RNA-binding;WDrepeat	7	0.708724	Q4G061	Q4G061	Eukaryotic translation initiation factor 3 subunit B	Eif3b	>sp|Q4G061|EIF3B_RAT Eukaryotic translation initiation factor 3 subunit B OS=Rattus norvegicus GN=Eif3b PE=1 SV=1
	binding;carbon-carbon lyase activity;carboxylic acid binding;carboxy-lyase activity;catalytic activity;cofactor binding;L-aspartate:2-oxoglutarate aminotransferase activity;L-cysteine:2-oxoglutarate aminotransferase activity;L-phenylalanine aminotransferase activity;L-phenylalanine:2-oxoglutarate aminotransferase activity;lyase activity;phosphatidylserine decarboxylase activity;pyridoxal phosphat…	alcohol metabolic process;amine metabolic process;biological regulation;biosynthetic process;carbohydrate metabolic process;catabolic process;cellular amino acid metabolic process;cellular ketone metabolic process;cellular metabolic process;cellular nitrogen compound metabolic process;cellular process;homeostatic process;metabolic process;nitrogen compound metabolic process;organic acid metabolic…	cell part;cytosol;intracellular membrane-bounded organelle;intracellular organelle;lysosome;organelle;vacuole	Alanine, aspartate and glutamate metabolism;Arginine and proline metabolism;Cysteine and methionine metabolism;Phenylalanine metabolism;Phenylalanine, tyrosine and tryptophan biosynthesis;Tyrosine metabolism	Amino-acidbiosynthesis;Aminotransferase;Completeproteome;Cytoplasm;Directproteinsequencing;Phosphoprotein;Pyridoxalphosphate;Referenceproteome;Transferase	8	0.709875	P13221	P13221	Aspartate aminotransferase, cytoplasmic	Got1	>sp|P13221|AATC_RAT Aspartate aminotransferase, cytoplasmic OS=Rattus norvegicus GN=Got1 PE=1 SV=3
	benzodiazepine receptor binding;binding;carboxylic acid binding;coenzyme binding;cofactor binding;fatty acid binding;fatty-acyl-CoA binding;lipid binding;monocarboxylic acid binding;protein binding;receptor binding	anatomical structure development;biological regulation;biosynthetic process;cell communication;cell proliferation;cellular lipid metabolic process;cellular metabolic process;cellular process;cofactor metabolic process;developmental process;establishment of localization;glycerol ether metabolic process;lipid metabolic process;metabolic process;molting cycle;multicellular organismal process;primary…	cell part;cytoplasmic membrane-bounded vesicle;endoplasmic reticulum;extracellular space;Golgi apparatus;intracellular membrane-bounded organelle;intracellular non-membrane-bounded organelle;intracellular organelle;membrane;mitochondrion;nucleus;organelle;plasma membrane;vesicle	PPAR signaling pathway	Acetylation;Completeproteome;Directproteinsequencing;Endoplasmicreticulum;Golgiapparatus;Lipid-binding;Phosphoprotein;Referenceproteome;Transport	2	0.7692	Q6TXF3;P11030;M0RDC5	Q6TXF3;P11030;M0RDC5	Acyl-CoA-binding protein;Triakontatetraneuropeptide;Octadecaneuropeptide	LOC679040;Dbi	>tr|Q6TXF3|Q6TXF3_RAT Acyl-CoA-binding protein OS=Rattus norvegicus GN=Dbi PE=2 SV=1;>sp|P11030|ACBP_RAT Acyl-CoA-binding protein OS=Rattus norvegicus GN=Dbi PE=1 SV=3;>tr|M0RDC5|M0RDC5_RAT Acyl-CoA-binding protein (Fragment) OS=Rattus norvegicus GN=Dbi PE
			cell part;macromolecular complex;ribonucleoprotein complex;spliceosomal complex	Spliceosome	Completeproteome;Referenceproteome	1	0.844225	D4A5T1	D4A5T1	Splicing factor 3B subunit 5	Sf3b5	>tr|D4A5T1|D4A5T1_RAT Protein Sf3b5 OS=Rattus norvegicus GN=Sf3b5 PE=4 SV=1
	catalytic activity;endopeptidase activity;hydrolase activity;peptidase activity;peptidase activity, acting on L-amino acid peptides;serine hydrolase activity;serine-type endopeptidase activity;serine-type peptidase activity	biological regulation;macromolecule metabolic process;metabolic process;primary metabolic process;protein metabolic process;proteolysis	cell part;cytosol;extracellular matrix;extracellular region		Completeproteome;Cytoplasm;Growthfactorbinding;Hydrolase;Protease;Referenceproteome;Secreted;Serineprotease;Signal	9	1.07175	Q9QZK5	Q9QZK5	Serine protease HTRA1	Htra1	>sp|Q9QZK5|HTRA1_RAT Serine protease HTRA1 OS=Rattus norvegicus GN=Htra1 PE=2 SV=1
	binding;nucleic acid binding;nucleotide binding;RNA binding	cellular component assembly;cellular component organization;cellular macromolecular complex assembly;cellular process;developmental process;embryo development;macromolecular complex assembly;multicellular organismal process;muscle contraction;ribonucleoprotein complex assembly	cell part;macromolecular complex;ribonucleoprotein complex;spliceosomal complex		Completeproteome;Referenceproteome	5	1.18528	D4A9L2	D4A9L2	Protein Srsf1	Srsf1	>tr|D4A9L2|D4A9L2_RAT Protein Srsf1 OS=Rattus norvegicus GN=Srsf1 PE=4 SV=1
	binding;calcium ion binding;cation binding;ion binding;metal ion binding	biological adhesion;cell adhesion;cellular process	cell part;membrane;plasma membrane		Calcium;Celladhesion;Completeproteome;Disulfidebond;EGF-likedomain;Membrane;Referenceproteome;Repeat;Transmembrane	1	1.60853	D3ZEH1	D3ZEH1	Protein Fat4	Fat4	>tr|D3ZEH1|D3ZEH1_RAT Protein Fat4 OS=Rattus norvegicus GN=Fat4 PE=4 SV=2
	catalytic activity;endopeptidase activity;hydrolase activity;peptidase activity;peptidase activity, acting on L-amino acid peptides;serine hydrolase activity;serine-type endopeptidase activity;serine-type peptidase activity	biological regulation;cell death;cellular process;death;macromolecule metabolic process;metabolic process;primary metabolic process;protein metabolic process;proteolysis	cell part;endosome;intracellular membrane-bounded organelle;intracellular organelle;organelle	Allograft rejection;Autoimmune thyroid disease;Graft-versus-host disease;Natural killer cell mediated cytotoxicity;Type I diabetes mellitus	3D-structure;Apoptosis;Completeproteome;Cytolysis;Directproteinsequencing;Disulfidebond;Hydrolase;Protease;Referenceproteome;Serineprotease;Signal;Zymogen	1	2.00434	P18291	P18291	Granzyme B	Gzmb	>sp|P18291|GRAB_RAT Granzyme B OS=Rattus norvegicus GN=Gzmb PE=1 SV=1
