# Supplementary material for: Proteomic Dissection of Nanotopography-Sensitive Mechanotransductive Signaling Hubs that Foster Neuronal Differentiation in PC12 Cells
Source: Front Cell Neurosci. 2018 Jan 4;11:417. doi: 10.3389/fncel.2017.00417 (PMC5758595; doi:10.3389/fncel.2017.00417)
Supplement: Table S8 — Proteins differently expressed comparing ns-Zr25vsNGF. List of the proteins annotated with Perseus software. Categorical annotation was supplied in form of Gene Ontology (GO) biological process (BP), molecular function (MF), cellular component (CC), keywords as well as in participation in a KEGG pathway, Reactome and molecular complexes (CORUM). Proteins found to be upregulated in ns-Zr25vsNGF and also up-regulated in the comparison ns-Zr15vsNGF or ns-Zr15vsPLL are marked in gray. [file Table8.XLS]

## Sheet: TableS3B_M28_25vsNGF
Corum	GOMF name	GOBP slim name	GOCC slim name	KEGG name	Keywords	Razor + unique peptides	welch Difference	Protein IDs	Majority protein IDs	Protein names	Gene names	Fasta headers
	active transmembrane transporter activity;amine transmembrane transporter activity;amino acid transmembrane transporter activity;carboxylic acid transmembrane transporter activity;cation transmembrane transporter activity;cation:amino acid symporter activity;gamma-aminobutyric acid:sodium symporter activity;inorganic cation transmembrane transporter activity;ion transmembrane transporter activity…	amine transport;amino acid transport;behavior;biological regulation;cellular component assembly;cellular component organization;establishment of localization;macromolecular complex assembly;multicellular organismal process;neurological system process;organic acid transport;protein complex assembly;regulation of transport;response to chemical stimulus;response to endogenous stimulus;response to st…	cell part;cell projection;cell surface;membrane;neuron projection;plasma membrane		Cellmembrane;Completeproteome;Directproteinsequencing;Glycoprotein;Membrane;Neurotransmittertransport;Referenceproteome;Symport;Transmembrane;Transmembranehelix;Transport	1	0.254601	P23978	P23978	Sodium- and chloride-dependent GABA transporter 1	Slc6a1	>sp|P23978|SC6A1_RAT Sodium- and chloride-dependent GABA transporter 1 OS=Rattus norvegicus GN=Slc6a1 PE=1 SV=1
	binding;nucleic acid binding;RNA binding;rRNA binding;structural constituent of ribosome;structural molecule activity	biological regulation;biosynthetic process;cellular metabolic process;cellular process;macromolecule metabolic process;metabolic process;primary metabolic process;protein metabolic process;regulation of translation;ribosome biogenesis;translation	cell part;cytosol;intracellular non-membrane-bounded organelle;intracellular organelle;macromolecular complex;organelle;ribonucleoprotein complex;ribosome;small ribosomal subunit	Ribosome	Acetylation;Completeproteome;Cytoplasm;Directproteinsequencing;Referenceproteome;Ribonucleoprotein;Ribosomalprotein;RNA-binding;rRNA-binding	5	0.2739	D3ZM33;P62271;M0R5K9;D3ZAU6;D3ZII2;F1M6D1;D4AA93	D3ZM33;P62271;M0R5K9;D3ZAU6;D3ZII2	40S ribosomal protein S18	LOC100362298;Rps18;RGD1561919;RGD1562404	>tr|D3ZM33|D3ZM33_RAT Protein LOC100362298 (Fragment) OS=Rattus norvegicus GN=LOC100362298 PE=3 SV=2;>sp|P62271|RS18_RAT 40S ribosomal protein S18 OS=Rattus norvegicus GN=Rps18 PE=1 SV=3;>tr|M0R5K9|M0R5K9_RAT Protein LOC100912024 (Fragment) OS=Rattus norve
Cx43/Gja1-Tom20-Hsp90ab complex	adenyl deoxyribonucleotide binding;adenyl nucleotide binding;adenyl ribonucleotide binding;ATP binding;binding;CTP binding;dATP binding;deoxyribonucleotide binding;GTP binding;guanyl nucleotide binding;guanyl ribonucleotide binding;nucleotide binding;purine deoxyribonucleotide binding;purine nucleotide binding;purine ribonucleoside triphosphate binding;purine ribonucleotide binding;pyrimidine nuc…	anatomical structure development;biological regulation;cellular component organization;cellular metabolic process;cellular process;developmental process;macromolecule metabolic process;metabolic process;primary metabolic process;protein folding;protein metabolic process;regulation of protein modification process;regulation of transport;response to abiotic stimulus;response to chemical stimulus;re…	cell part;cell surface;cytoplasmic membrane-bounded vesicle;cytosol;intracellular membrane-bounded organelle;intracellular organelle;macromolecular complex;mitochondrion;organelle;protein complex;vesicle	Antigen processing and presentation;NOD-like receptor signaling pathway;Pathways in cancer;Plant-pathogen interaction;Progesterone-mediated oocyte maturation;Prostate cancer;Protein processing in endoplasmic reticulum	Acetylation;ATP-binding;Chaperone;Completeproteome;Cytoplasm;Directproteinsequencing;Glycoprotein;Nucleotide-binding;Phosphoprotein;Referenceproteome;S-nitrosylation;Stressresponse;Ublconjugation	30	0.3019	P34058;F1LTA7;F1M2F7;F1LYW7	P34058	Heat shock protein HSP 90-beta	Hsp90ab1	>sp|P34058|HS90B_RAT Heat shock protein HSP 90-beta OS=Rattus norvegicus GN=Hsp90ab1 PE=1 SV=4
	binding;calcium ion binding;catalytic activity;cation binding;disulfide oxidoreductase activity;electron carrier activity;intramolecular oxidoreductase activity;intramolecular oxidoreductase activity, interconverting keto- and enol-groups;intramolecular oxidoreductase activity, transposing S-S bonds;ion binding;isomerase activity;metal ion binding;oxidoreductase activity;oxidoreductase activity, …	biological adhesion;biological regulation;cell adhesion;cellular homeostasis;cellular process;glycerol ether metabolic process;homeostatic process;metabolic process;small molecule metabolic process	cell part;cytoplasmic membrane-bounded vesicle;intracellular membrane-bounded organelle;intracellular organelle;membrane;organelle;plasma membrane;vesicle	Protein processing in endoplasmic reticulum	Calcium;Cellmembrane;Chaperone;Completeproteome;Directproteinsequencing;Disulfidebond;Endoplasmicreticulum;Isomerase;Membrane;Phosphoprotein;Redox-activecenter;Referenceproteome;Repeat;Signal	10	0.3129	Q63081	Q63081	Protein disulfide-isomerase A6	Pdia6	>sp|Q63081|PDIA6_RAT Protein disulfide-isomerase A6 OS=Rattus norvegicus GN=Pdia6 PE=1 SV=2
	binding;nucleic acid binding;nucleotide binding;RNA binding;single-stranded RNA binding	biological regulation;cellular metabolic process;cellular nitrogen compound metabolic process;cellular process;macromolecule metabolic process;metabolic process;mRNA metabolic process;mRNA processing;nitrogen compound metabolic process;nucleobase-containing compound metabolic process;primary metabolic process;RNA metabolic process;RNA processing;RNA splicing	cell part;intracellular membrane-bounded organelle;intracellular organelle;macromolecular complex;nucleoplasm;nucleus;organelle;ribonucleoprotein complex;spliceosomal complex		Acetylation;Completeproteome;Directproteinsequencing;Isopeptidebond;mRNAprocessing;mRNAsplicing;Nucleus;Phosphoprotein;Referenceproteome;Repeat;Ribonucleoprotein;RNA-binding;Spliceosome;Ublconjugation	4	0.428276	Q794E4;F1LV61	Q794E4;F1LV61	Heterogeneous nuclear ribonucleoprotein F;Heterogeneous nuclear ribonucleoprotein F, N-terminally processed	Hnrnpf	>sp|Q794E4|HNRPF_RAT Heterogeneous nuclear ribonucleoprotein F OS=Rattus norvegicus GN=Hnrnpf PE=1 SV=3;>tr|F1LV61|F1LV61_RAT Uncharacterized protein (Fragment) OS=Rattus norvegicus PE=4 SV=1
	active transmembrane transporter activity;carbohydrate transmembrane transporter activity;cation transmembrane transporter activity;cation:sugar symporter activity;ion transmembrane transporter activity;nucleotide-sugar transmembrane transporter activity;secondary active transmembrane transporter activity;solute:cation symporter activity;solute:hydrogen symporter activity;substrate-specific trans…	carbohydrate transport;establishment of localization;transport	cell part;membrane		Completeproteome;Membrane;Referenceproteome;Sugartransport;Transmembrane;Transmembranehelix;Transport	1	0.43175	D3ZZ48	D3ZZ48	Protein Slc35a1	Slc35a1	>tr|D3ZZ48|D3ZZ48_RAT Protein Slc35a1 OS=Rattus norvegicus GN=Slc35a1 PE=4 SV=2
	G-protein coupled receptor activity;molecular transducer activity;olfactory receptor activity;receptor activity;signal transducer activity;signaling receptor activity;transmembrane signaling receptor activity	detection of stimulus;response to chemical stimulus;response to stimulus	cell part		Cellmembrane;Completeproteome;G-proteincoupledreceptor;Membrane;Olfaction;Receptor;Referenceproteome;Sensorytransduction;Transducer;Transmembrane;Transmembranehelix	1	0.4331	M0R4M2	M0R4M2	Olfactory receptor	Olfr1320	>tr|M0R4M2|M0R4M2_RAT Olfactory receptor OS=Rattus norvegicus GN=Olfr1320 PE=3 SV=1
Endocytic coat complex (11 subunits);Endocytic coat complex (7 subunits)	ankyrin binding;binding;cytoskeletal protein binding;heat shock protein binding;peptide binding;protein binding;structural molecule activity	cellular component organization;cellular membrane organization;cellular metabolic process;cellular process;endocytosis;establishment of localization;Golgi organization;ion transport;macromolecule metabolic process;membrane invagination;membrane organization;metabolic process;mitosis;nuclear division;organelle fission;organelle organization;protein transport;transport;vesicle-mediated transport	cell part;cytoplasmic membrane-bounded vesicle;intracellular membrane-bounded organelle;intracellular non-membrane-bounded organelle;intracellular organelle;macromolecular complex;membrane;mitochondrion;organelle;protein complex;vesicle	Bacterial invasion of epithelial cells;Endocrine and other factor-regulated calcium reabsorption;Endocytosis;Huntington's disease;Lysosome	3D-structure;Acetylation;Coatedpit;Completeproteome;Cytoplasmicvesicle;Directproteinsequencing;Membrane;Phosphoprotein;Referenceproteome;Repeat	20	0.465675	F1M779;P11442	F1M779;P11442	Clathrin heavy chain 1	Cltc	>tr|F1M779|F1M779_RAT Clathrin heavy chain OS=Rattus norvegicus GN=Cltc PE=3 SV=1;>sp|P11442|CLH1_RAT Clathrin heavy chain 1 OS=Rattus norvegicus GN=Cltc PE=1 SV=3
	endopeptidase inhibitor activity;endopeptidase regulator activity;enzyme inhibitor activity;enzyme regulator activity;peptidase inhibitor activity;peptidase regulator activity	biological regulation;immune system process;macromolecule metabolic process;metabolic process;primary metabolic process;protein metabolic process;response to stimulus;response to stress	extracellular space		Completeproteome;Disulfidebond;Referenceproteome;Secreted	19	0.486125	M0RBF1;M0RBJ7	M0RBF1;M0RBJ7	Complement C3	C3	>tr|M0RBF1|M0RBF1_RAT Complement C3 OS=Rattus norvegicus GN=C3 PE=4 SV=1;>tr|M0RBJ7|M0RBJ7_RAT Complement C3 OS=Rattus norvegicus GN=C3 PE=4 SV=1
	binding;nucleic acid binding;RNA binding		cell part;intracellular non-membrane-bounded organelle;intracellular organelle;macromolecular complex;organelle;ribonucleoprotein complex;ribosome	Ribosome	Acetylation;Completeproteome;Directproteinsequencing;Phosphoprotein;Referenceproteome;Repeat;Ribonucleoprotein;Ribosomalprotein;RNA-binding	7	0.617926	B0K031;P05426;M0RBA4;F1M087;D4A4I8;F1LXU1;D4A1F7;F1LUE9;M0RDQ0;M0R700;M0R4L4;F1LTQ3	B0K031;P05426;M0RBA4;F1M087	60S ribosomal protein L7	Rpl7	>tr|B0K031|B0K031_RAT 60S ribosomal protein L7 OS=Rattus norvegicus GN=Rpl7 PE=2 SV=1;>sp|P05426|RL7_RAT 60S ribosomal protein L7 OS=Rattus norvegicus GN=Rpl7 PE=1 SV=2;>tr|M0RBA4|M0RBA4_RAT Uncharacterized protein OS=Rattus norvegicus PE=3 SV=1;>tr|F1M087
FKBP12-FK506 complex;M1 mAChR-TRPC6-multiprotein complex	binding;catalytic activity;cis-trans isomerase activity;cytokine receptor binding;drug binding;FK506 binding;isomerase activity;macrolide binding;peptidyl-prolyl cis-trans isomerase activity;protein binding;receptor binding;transforming growth factor beta receptor binding;type I transforming growth factor beta receptor binding	anatomical structure formation involved in morphogenesis;anatomical structure morphogenesis;biological regulation;cell activation;cell proliferation;cellular homeostasis;cellular ion homeostasis;cellular metabolic process;cellular process;developmental process;establishment of localization;homeostatic process;immune system process;ion transport;macromolecule metabolic process;metabolic process;mu…	cell part;cytosol;membrane		Completeproteome;Cytoplasm;Isomerase;Phosphoprotein;Referenceproteome;Rotamase	1	0.620575	Q62658	Q62658	Peptidyl-prolyl cis-trans isomerase FKBP1A	Fkbp1a	>sp|Q62658|FKB1A_RAT Peptidyl-prolyl cis-trans isomerase FKBP1A OS=Rattus norvegicus GN=Fkbp1a PE=1 SV=3
					Completeproteome;Referenceproteome	2	0.645425	D3ZNX2;D3Z896	D3ZNX2;D3Z896	Protein Casc5	Casc5	>tr|D3ZNX2|D3ZNX2_RAT Protein Casc5 OS=Rattus norvegicus GN=Casc5 PE=4 SV=2;>tr|D3Z896|D3Z896_RAT Protein LOC100911204 OS=Rattus norvegicus GN=LOC100911204 PE=4 SV=1
		biological regulation;cellular homeostasis;cellular ion homeostasis;cellular process;homeostatic process;immune system process;response to stimulus	cell part;macromolecular complex;protein complex		Completeproteome;Disulfidebond;Referenceproteome	1	0.6567	F1M7F8	F1M7F8	Oxidation resistance protein 1	C7	>tr|F1M7F8|F1M7F8_RAT Oxidation resistance protein 1 (Fragment) OS=Rattus norvegicus GN=C7 PE=4 SV=2
	G-protein coupled receptor activity;molecular transducer activity;olfactory receptor activity;receptor activity;signal transducer activity;signaling receptor activity;transmembrane signaling receptor activity	detection of stimulus;response to chemical stimulus;response to stimulus	cell part;membrane;plasma membrane		Cellmembrane;Completeproteome;G-proteincoupledreceptor;Membrane;Olfaction;Receptor;Referenceproteome;Sensorytransduction;Transducer;Transmembrane;Transmembranehelix	1	0.666775	D3ZP02	D3ZP02	Olfactory receptor	Olr552	>tr|D3ZP02|D3ZP02_RAT Olfactory receptor OS=Rattus norvegicus GN=Olr552 PE=3 SV=1
	binding;catalytic activity;cell surface binding;endopeptidase activity;hydrolase activity;peptidase activity;peptidase activity, acting on L-amino acid peptides;serine hydrolase activity;serine-type endopeptidase activity;serine-type peptidase activity	anatomical structure development;anatomical structure morphogenesis;biological regulation;cell death;cell differentiation;cell motility;cellular component disassembly;cellular component movement;cellular component organization;cellular homeostasis;cellular process;coagulation;death;developmental process;extracellular matrix organization;extracellular structure organization;growth;homeostatic proc…	cell part;extracellular space;intracellular membrane-bounded organelle;intracellular organelle;organelle	Complement and coagulation cascades;Neuroactive ligand-receptor interaction;Staphylococcus aureus infection	Bloodcoagulation;Cleavageonpairofbasicresidues;Completeproteome;Disulfidebond;Fibrinolysis;Hemostasis;Hydrolase;Kringle;Phosphoprotein;Protease;Referenceproteome;Repeat;Secreted;Serineprotease;Signal;Tissueremodeling;Zymogen	4	0.673026	Q01177	Q01177	Plasminogen;Plasmin heavy chain A;Activation peptide;Angiostatin;Plasmin heavy chain A, short form;Plasmin light chain B	Plg	>sp|Q01177|PLMN_RAT Plasminogen OS=Rattus norvegicus GN=Plg PE=2 SV=2
	binding;carbohydrate binding;cation binding;extracellular matrix structural constituent;glycosaminoglycan binding;heparin binding;ion binding;mercury ion binding;metal ion binding;pattern binding;polysaccharide binding;structural molecule activity;transition metal ion binding	anatomical structure formation involved in morphogenesis;biological adhesion;biological regulation;cell activation;cell adhesion;cell motility;cellular component movement;cellular component organization;cellular homeostasis;cellular process;developmental process;extracellular matrix organization;extracellular structure organization;homeostatic process;locomotion;multicellular organismal process;r…	extracellular region;extracellular space		Acutephase;Alternativesplicing;Angiogenesis;Celladhesion;Cellshape;Completeproteome;Directproteinsequencing;Disulfidebond;Extracellularmatrix;Glycoprotein;Heparin-binding;Isopeptidebond;Phosphoprotein;Pyrrolidonecarboxylicacid;Referenceproteome;Repeat;Secreted;Signal;Sulfation	19	0.678875	P04937;P04937-3;P04937-2;P04937-4;A0A096P6L8;F1LST1	P04937;P04937-3;P04937-2;P04937-4;A0A096P6L8;F1LST1	Fibronectin;Anastellin	Fn1	>sp|P04937|FINC_RAT Fibronectin OS=Rattus norvegicus GN=Fn1 PE=1 SV=2;>sp|P04937-3|FINC_RAT Isoform 3 of Fibronectin OS=Rattus norvegicus GN=Fn1;>sp|P04937-2|FINC_RAT Isoform 2 of Fibronectin OS=Rattus norvegicus GN=Fn1;>sp|P04937-4|FINC_RAT Isoform 4 of F
	endopeptidase inhibitor activity;endopeptidase regulator activity;enzyme inhibitor activity;enzyme regulator activity;peptidase inhibitor activity;peptidase regulator activity;serine-type endopeptidase inhibitor activity	biological regulation	extracellular space		3D-structure;Baitregion;Completeproteome;Directproteinsequencing;Disulfidebond;Glycoprotein;Proteaseinhibitor;Referenceproteome;Secreted;Serineproteaseinhibitor;Signal;Thioesterbond	3	0.688	Q63041	Q63041	Alpha-1-macroglobulin;Alpha-1-macroglobulin 45 kDa subunit	A1m	>sp|Q63041|A1M_RAT Alpha-1-macroglobulin OS=Rattus norvegicus GN=A1m PE=1 SV=1
		immune system process;response to stimulus	cell part;macromolecular complex;MHC protein complex;protein complex		Completeproteome;Referenceproteome	1	0.689249	F1M7X0	F1M7X0	Protein RT1-M1-5	RT1-M1-5	>tr|F1M7X0|F1M7X0_RAT Protein RT1-M1-5 OS=Rattus norvegicus GN=RT1-M1-5 PE=3 SV=2
	binding;carbohydrate binding;endopeptidase inhibitor activity;endopeptidase regulator activity;enzyme inhibitor activity;enzyme regulator activity;glycosaminoglycan binding;heparin binding;pattern binding;peptidase inhibitor activity;peptidase regulator activity;polysaccharide binding;serine-type endopeptidase inhibitor activity	biological regulation;coagulation;multicellular organismal process;regulation of body fluid levels		Complement and coagulation cascades	Bloodcoagulation;Completeproteome;Glycoprotein;Hemostasis;Heparin-binding;Proteaseinhibitor;Referenceproteome;Repeat;Serineproteaseinhibitor;Signal;Sulfation	4	0.704675	Q64268	Q64268	Heparin cofactor 2	Serpind1	>sp|Q64268|HEP2_RAT Heparin cofactor 2 OS=Rattus norvegicus GN=Serpind1 PE=2 SV=1
	catalytic activity;endopeptidase activity;hydrolase activity;peptidase activity;peptidase activity, acting on L-amino acid peptides;serine hydrolase activity;serine-type endopeptidase activity;serine-type peptidase activity	biological regulation;immune system process;macromolecule metabolic process;metabolic process;primary metabolic process;protein metabolic process;proteolysis;response to biotic stimulus;response to chemical stimulus;response to external stimulus;response to extracellular stimulus;response to stimulus	extracellular region;extracellular space	Complement and coagulation cascades;Staphylococcus aureus infection	Completeproteome;Disulfidebond;Hydrolase;Protease;Referenceproteome;Serineprotease	8	0.774876	Q7TP05;G3V615	Q7TP05;G3V615	Da1-24	Cfb	>tr|Q7TP05|Q7TP05_RAT Da1-24 OS=Rattus norvegicus GN=Cfb PE=2 SV=1;>tr|G3V615|G3V615_RAT Complement factor B, isoform CRA_b OS=Rattus norvegicus GN=C2 PE=3 SV=1
	adenyl nucleotide binding;adenyl ribonucleotide binding;ATP binding;binding;catalytic activity;eukaryotic translation initiation factor 2alpha kinase activity;kinase activity;nucleotide binding;phosphotransferase activity, alcohol group as acceptor;protein kinase activity;protein serine/threonine kinase activity;purine nucleotide binding;purine ribonucleoside triphosphate binding;purine ribonucle…	anatomical structure development;biological regulation;biosynthetic process;cell death;cell development;cell differentiation;cellular component assembly;cellular component organization;cellular metabolic process;cellular process;death;developmental process;endoplasmic reticulum organization;establishment of localization;hormone transport;macromolecular complex assembly;macromolecule metabolic pro…	cell;cell part;membrane	Hepatitis C;Measles;Protein processing in endoplasmic reticulum	ADP-ribosylation;ATP-binding;Completeproteome;Endoplasmicreticulum;Glycoprotein;Kinase;Membrane;Nucleotide-binding;Phosphoprotein;Referenceproteome;Serine/threonine-proteinkinase;Signal;Stressresponse;Transferase;Translationregulation;Transmembrane;Transmembranehelix;Unfoldedproteinresponse	1	0.780075	Q9Z1Z1	Q9Z1Z1	Eukaryotic translation initiation factor 2-alpha kinase 3	Eif2ak3	>sp|Q9Z1Z1|E2AK3_RAT Eukaryotic translation initiation factor 2-alpha kinase 3 OS=Rattus norvegicus GN=Eif2ak3 PE=1 SV=1
	binding;nucleic acid binding;RNA binding;translation factor activity, nucleic acid binding;translation initiation factor activity	cellular component assembly;cellular component organization;cellular macromolecular complex assembly;cellular process;macromolecular complex assembly;ribonucleoprotein complex assembly	cell part;intracellular membrane-bounded organelle;intracellular non-membrane-bounded organelle;intracellular organelle;macromolecular complex;nucleolus;nucleus;organelle;protein complex	RNA transport	Acetylation;Coiledcoil;Completeproteome;Cytoplasm;Initiationfactor;Phosphoprotein;Proteinbiosynthesis;Referenceproteome;Repeat	3	0.801125	Q1JU68	Q1JU68	Eukaryotic translation initiation factor 3 subunit A	Eif3a	>sp|Q1JU68|EIF3A_RAT Eukaryotic translation initiation factor 3 subunit A OS=Rattus norvegicus GN=Eif3a PE=2 SV=2
	biliverdin reductase activity;catalytic activity;flavin reductase activity;oxidoreductase activity;oxidoreductase activity, acting on the CH-CH group of donors;oxidoreductase activity, acting on the CH-CH group of donors, NAD or NADP as acceptor;oxidoreductase activity, acting on the CH-NH group of donors;oxidoreductase activity, acting on the CH-NH group of donors, NAD or NADP as acceptor	catabolic process;cellular metabolic process;cellular nitrogen compound metabolic process;cellular process;cofactor metabolic process;heterocycle metabolic process;metabolic process;nitrogen compound metabolic process;pigment metabolic process	cell part;cytosol;intracellular membrane-bounded organelle;intracellular organelle;membrane;nucleus;organelle;plasma membrane	Porphyrin and chlorophyll metabolism;Riboflavin metabolism	Completeproteome;Referenceproteome	2	0.815025	B5DF65	B5DF65	Biliverdin reductase B (Flavin reductase (NADPH))	LOC681468	>tr|B5DF65|B5DF65_RAT Biliverdin reductase B (Flavin reductase (NADPH)) OS=Rattus norvegicus GN=Blvrb PE=2 SV=1
	amine binding;amino acid binding;antioxidant activity;binding;carboxylic acid binding;catalytic activity;glutathione binding;glutathione peroxidase activity;modified amino acid binding;oxidoreductase activity;oxidoreductase activity, acting on peroxide as acceptor;peptide binding;peroxidase activity;selenium binding	amine metabolic process;catabolic process;cellular amino acid metabolic process;cellular component assembly;cellular component organization;cellular ketone metabolic process;cellular metabolic process;cellular nitrogen compound metabolic process;cellular process;macromolecular complex assembly;metabolic process;multi-organism process;nitrogen compound metabolic process;organic acid metabolic proc…	extracellular region;extracellular space	Arachidonic acid metabolism;Glutathione metabolism	Completeproteome;Oxidoreductase;Peroxidase;Referenceproteome;Secreted;Selenocysteine;Signal	3	0.8199	P23764;Q64625;D3ZH29	P23764;Q64625;D3ZH29	Glutathione peroxidase 3;Glutathione peroxidase 6;Glutathione peroxidase	Gpx3;Gpx6	>sp|P23764|GPX3_RAT Glutathione peroxidase 3 OS=Rattus norvegicus GN=Gpx3 PE=2 SV=2;>sp|Q64625|GPX6_RAT Glutathione peroxidase 6 OS=Rattus norvegicus GN=Gpx6 PE=2 SV=1;>tr|D3ZH29|D3ZH29_RAT Glutathione peroxidase OS=Rattus norvegicus GN=Gpx6 PE=3 SV=2
	binding;cation binding;GTP binding;guanyl nucleotide binding;guanyl ribonucleotide binding;ion binding;metal ion binding;nucleotide binding;purine nucleotide binding;purine ribonucleoside triphosphate binding;purine ribonucleotide binding;ribonucleotide binding	cellular process;establishment of localization;protein transport;transport;vesicle-mediated transport	cell part;endoplasmic reticulum;Golgi apparatus;intracellular membrane-bounded organelle;intracellular organelle;membrane;organelle	Protein processing in endoplasmic reticulum	Completeproteome;Endoplasmicreticulum;ER-Golgitransport;Golgiapparatus;GTP-binding;Magnesium;Membrane;Metal-binding;Nucleotide-binding;Proteintransport;Referenceproteome;Transport	3	0.8606	Q6AY18;Q5HZY2	Q6AY18	Protein Sar1a	Sar1a	>tr|Q6AY18|Q6AY18_RAT Protein Sar1a OS=Rattus norvegicus GN=Sar1a PE=2 SV=1
