# Supplementary material for: Proteomic Dissection of Nanotopography-Sensitive Mechanotransductive Signaling Hubs that Foster Neuronal Differentiation in PC12 Cells
Source: Front Cell Neurosci. 2018 Jan 4;11:417. doi: 10.3389/fncel.2017.00417 (PMC5758595; doi:10.3389/fncel.2017.00417)
Supplement: Table S9 — Proteins differently expressed comparing ns-Zr15vsNGF. List of the proteins annotated with Perseus software. Categorical annotation was supplied in form of Gene Ontology (GO) biological process (BP), molecular function (MF), cellular component (CC), keywords as well as in participation in a KEGG pathway and molecular complexes (CORUM). [file Table9.XLS]

## Sheet: TableS£C_M24_15vsNGF
Corum	GOMF name	GOBP slim name	GOCC slim name	KEGG name	Keywords	Razor + unique peptides	welch Difference	Protein IDs	Majority protein IDs	Protein names	Gene names	Fasta headers
	actin binding;actin monomer binding;binding;cytoskeletal protein binding;protein binding	anatomical structure development;biological regulation;cell development;cellular component organization;cellular process;cytoskeleton organization;developmental process;organelle organization;regulation of organelle organization	cell part;cytoplasm;cytoskeleton;intracellular non-membrane-bounded organelle;intracellular organelle;organelle		Acetylation;Actin-binding;Completeproteome;Cytoplasm;Cytoskeleton;Phosphoprotein;Referenceproteome	1	-3.06414	P63312	P63312	Thymosin beta-10	Tmsb10	>sp|P63312|TYB10_RAT Thymosin beta-10 OS=Rattus norvegicus GN=Tmsb10 PE=2 SV=2
	binding;nucleic acid binding;ribonucleoprotein binding;ribosome binding;RNA binding;translation elongation factor activity;translation factor activity, nucleic acid binding	aging;amine metabolic process;biological regulation;biosynthetic process;cell death;cellular amino acid metabolic process;cellular ketone metabolic process;cellular metabolic process;cellular nitrogen compound metabolic process;cellular process;death;developmental process;establishment of localization;macromolecule metabolic process;macromolecule modification;metabolic process;nitrogen compound m…	cell body;cell part;cell projection;macromolecular complex;membrane;neuron projection;neuronal cell body;nuclear pore;protein complex		Acetylation;Completeproteome;Cytoplasm;Directproteinsequencing;Elongationfactor;Endoplasmicreticulum;Hypusine;Membrane;mRNAtransport;Nuclearporecomplex;Nucleus;Proteinbiosynthesis;Proteintransport;Referenceproteome;RNA-binding;Translocation;Transport	7	-1.83529	Q3T1J1	Q3T1J1	Eukaryotic translation initiation factor 5A-1	Eif5a	>sp|Q3T1J1|IF5A1_RAT Eukaryotic translation initiation factor 5A-1 OS=Rattus norvegicus GN=Eif5a PE=1 SV=3
	binding;catalytic activity;GTP binding;GTPase activity;guanyl nucleotide binding;guanyl ribonucleotide binding;hydrolase activity;hydrolase activity, acting on acid anhydrides;hydrolase activity, acting on acid anhydrides, in phosphorus-containing anhydrides;nucleoside-triphosphatase activity;nucleotide binding;purine nucleotide binding;purine ribonucleoside triphosphate binding;purine ribonucleo…	cellular component assembly;cellular component organization;cellular macromolecular complex assembly;cellular process;macromolecular complex assembly;protein complex assembly;protein polymerization	cell part;cytoplasm;macromolecular complex;protein complex		Completeproteome;Cytoplasm;Cytoskeleton;GTP-binding;Microtubule;Nucleotide-binding;Referenceproteome	1	-1.62374	F1LUM5	F1LUM5	Protein Tubal3	Tubal3	>tr|F1LUM5|F1LUM5_RAT Protein Tubal3 OS=Rattus norvegicus GN=Tubal3 PE=3 SV=2
	binding;catalytic activity;cysteine-type endopeptidase activity;cysteine-type peptidase activity;endopeptidase activity;hydrolase activity;peptidase activity;peptidase activity, acting on L-amino acid peptides;peptide binding;protein binding;protein self-association	anatomical structure development;autophagy;biological regulation;catabolic process;cellular metabolic process;cellular process;developmental process;macromolecule metabolic process;metabolic process;multicellular organismal process;primary metabolic process;protein metabolic process;proteolysis;response to abiotic stimulus;response to chemical stimulus;response to endogenous stimulus;response to …	cell part;cytoplasmic membrane-bounded vesicle;extracellular space;intracellular membrane-bounded organelle;intracellular non-membrane-bounded organelle;intracellular organelle;lysosome;membrane;mitochondrion;nucleolus;organelle;plasma membrane;vacuole;vesicle	Antigen processing and presentation;Lysosome	3D-structure;Completeproteome;Directproteinsequencing;Disulfidebond;Glycoprotein;Hydrolase;Lysosome;Protease;Referenceproteome;Secreted;Signal;Thiolprotease;Zymogen	3	-1.56375	P00787;Q6IN22	P00787;Q6IN22	Cathepsin B;Cathepsin B light chain;Cathepsin B heavy chain	Ctsb	>sp|P00787|CATB_RAT Cathepsin B OS=Rattus norvegicus GN=Ctsb PE=1 SV=2;>tr|Q6IN22|Q6IN22_RAT Cathepsin B OS=Rattus norvegicus GN=Ctsb PE=2 SV=1
	antioxidant activity;catalytic activity;disulfide oxidoreductase activity;electron carrier activity;oxidoreductase activity;oxidoreductase activity, acting on a sulfur group of donors;oxidoreductase activity, acting on a sulfur group of donors, NAD or NADP as acceptor;oxidoreductase activity, acting on NADH or NADPH;peptide disulfide oxidoreductase activity;protein disulfide oxidoreductase activi…	biological regulation;biosynthetic process;cellular homeostasis;cellular metabolic process;cellular nitrogen compound metabolic process;cellular process;drug metabolic process;generation of precursor metabolites and energy;glycerol ether metabolic process;homeostatic process;macromolecule metabolic process;metabolic process;nitrogen compound metabolic process;nucleobase-containing compound metabo…	cell body;cell part;cell projection;cytosol;extracellular region;intracellular membrane-bounded organelle;intracellular organelle;mitochondrion;neuron projection;neuronal cell body;nucleus;organelle		Acetylation;Activator;Completeproteome;Cytoplasm;Directproteinsequencing;Disulfidebond;Electrontransport;Nucleus;Redox-activecenter;Referenceproteome;Secreted;S-nitrosylation;Transcription;Transcriptionregulation;Transport	5	-1.35248	P11232;R4GNK3	P11232;R4GNK3	Thioredoxin	Txn	>sp|P11232|THIO_RAT Thioredoxin OS=Rattus norvegicus GN=Txn PE=1 SV=2;>tr|R4GNK3|R4GNK3_RAT Thioredoxin (Fragment) OS=Rattus norvegicus GN=Txn1 PE=4 SV=1
	binding;DNA binding;nucleic acid binding		cell part;intracellular membrane-bounded organelle;intracellular organelle;nucleus;organelle		Completeproteome;Referenceproteome	1	-1.30847	D3ZN59	D3ZN59	Protein RGD1559962	LOC100911856	>tr|D3ZN59|D3ZN59_RAT Protein RGD1559962 OS=Rattus norvegicus GN=LOC100911856 PE=4 SV=2
	acid-amino acid ligase activity;catalytic activity;ligase activity;ligase activity, forming carbon-nitrogen bonds;small conjugating protein ligase activity;ubiquitin-protein ligase activity	biological regulation;cellular metabolic process;cellular process;macromolecule metabolic process;macromolecule modification;metabolic process;primary metabolic process;protein metabolic process;protein modification by small protein conjugation or removal;protein modification process	cell part;cytoplasm;intracellular membrane-bounded organelle;intracellular organelle;nucleus;organelle		Completeproteome;Ligase;Referenceproteome;Repeat;Ublconjugationpathway	1	-1.2328	F1LRN8	F1LRN8	Protein Nedd4l (Fragment)	Nedd4l	>tr|F1LRN8|F1LRN8_RAT Protein Nedd4l (Fragment) OS=Rattus norvegicus GN=Nedd4l PE=4 SV=2
			cell part;intracellular membrane-bounded organelle;intracellular organelle;nucleus;organelle		Acetylation;Completeproteome;Nucleus;Phosphoprotein;Referenceproteome	2	-1.22875	Q6AXU6	Q6AXU6	Hematological and neurological expressed 1 protein	Hn1	>sp|Q6AXU6|HN1_RAT Hematological and neurological expressed 1 protein OS=Rattus norvegicus GN=Hn1 PE=2 SV=3
	binding;chromatin binding;DNA bending activity;DNA binding;double-stranded DNA binding;histone binding;lipid binding;nucleic acid binding;nucleosomal histone binding;nucleosome binding;protein binding;structure-specific DNA binding	anatomical structure development;anatomical structure morphogenesis;biological regulation;cell cycle;cellular metabolic process;cellular nitrogen compound metabolic process;cellular process;developmental process;DNA ligation;DNA metabolic process;macromolecule metabolic process;metabolic process;nitrogen compound metabolic process;nucleobase-containing compound metabolic process;primary metabolic…	cell part;chromosome;intracellular membrane-bounded organelle;intracellular non-membrane-bounded organelle;intracellular organelle;nucleus;organelle		Acetylation;Chromosome;Completeproteome;DNA-binding;Nucleus;Phosphoprotein;Referenceproteome;Repeat	4	-1.1864	P52925;D3ZS25	P52925;D3ZS25	High mobility group protein B2	Hmgb2	>sp|P52925|HMGB2_RAT High mobility group protein B2 OS=Rattus norvegicus GN=Hmgb2 PE=2 SV=2;>tr|D3ZS25|D3ZS25_RAT Protein RGD1561694 OS=Rattus norvegicus GN=RGD1561694 PE=4 SV=2
Iqgap1-Cdh1-Ctnnb1-Cdh2 complex	binding;calcium ion binding;cation binding;ion binding;metal ion binding	anatomical structure development;anatomical structure formation involved in morphogenesis;biological adhesion;biological regulation;cell adhesion;cell differentiation;cell junction organization;cellular component assembly;cellular component organization;cellular localization;cellular membrane organization;cellular process;developmental process;homeostatic process;localization;macromolecular compl…	apical part of cell;cell part;cell surface;cytoplasm;cytoskeleton;endosome;Golgi apparatus;intracellular membrane-bounded organelle;intracellular non-membrane-bounded organelle;intracellular organelle;macromolecular complex;membrane;organelle;plasma membrane;protein complex	Adherens junction;Bacterial invasion of epithelial cells;Bladder cancer;Cell adhesion molecules (CAMs);Endometrial cancer;Melanoma;Pathogenic Escherichia coli infection;Pathways in cancer;Thyroid cancer	Calcium;Celladhesion;Celljunction;Cellmembrane;Cleavageonpairofbasicresidues;Completeproteome;Disulfidebond;Endosome;Glycoprotein;Golgiapparatus;Membrane;Metal-binding;Phosphoprotein;Referenceproteome;Repeat;Signal;Transmembrane;Transmembranehelix;Ublconjugation	1	-1.09457	Q9R0T4	Q9R0T4	Cadherin-1;E-Cad/CTF1;E-Cad/CTF2;E-Cad/CTF3	Cdh1	>sp|Q9R0T4|CADH1_RAT Cadherin-1 OS=Rattus norvegicus GN=Cdh1 PE=1 SV=1
	binding;catalytic activity;cation binding;ferric iron binding;ion binding;iron ion binding;metal ion binding;oxidoreductase activity;transition metal ion binding	biological regulation;cellular homeostasis;cellular ion homeostasis;cellular process;establishment of localization;homeostatic process;ion transport;response to chemical stimulus;response to stimulus;transport	cell part;cytoplasm;macromolecular complex;protein complex	Mineral absorption;Porphyrin and chlorophyll metabolism	Completeproteome;Directproteinsequencing;Iron;Ironstorage;Metal-binding;Referenceproteome	6	-0.892691	Q7TP54;P02793;D4A8D3;M0R6L9;M0R5T8;M0R597;F1M5T1;M0RCS3;D3ZUZ5;D4ADM5	Q7TP54;P02793;D4A8D3;M0R6L9;M0R5T8;M0R597;F1M5T1;M0RCS3	Ferritin light chain 1;Ferritin	Fam65b;Ftl1;Ftl	>tr|Q7TP54|Q7TP54_RAT Ab2-162 OS=Rattus norvegicus GN=Fam65b PE=2 SV=1;>sp|P02793|FRIL1_RAT Ferritin light chain 1 OS=Rattus norvegicus GN=Ftl1 PE=1 SV=3;>tr|D4A8D3|D4A8D3_RAT Ferritin OS=Rattus norvegicus GN=LOC100363177 PE=3 SV=1;>tr|M0R6L9|M0R6L9_RAT Fe
	binding;DNA binding;enzyme binding;lipid binding;NF-kappaB binding;nucleic acid binding;phosphatidylinositol binding;phosphatidylinositol-3,4,5-trisphosphate binding;phospholipid binding;protein binding;RNA binding;rRNA binding;transcription factor binding;unfolded protein binding	aging;biological regulation;cell growth;cellular component assembly;cellular component organization;cellular homeostasis;cellular localization;cellular metabolic process;cellular nitrogen compound metabolic process;cellular process;developmental process;DNA metabolic process;DNA repair;establishment of localization;growth;homeostatic process;localization;macromolecular complex assembly;macromolec…	cell part;centrosome;cytoplasm;cytosol;intracellular non-membrane-bounded organelle;intracellular organelle;macromolecular complex;microtubule organizing center;nucleolus;organelle;ribonucleoprotein complex;small ribosomal subunit		Acetylation;ADP-ribosylation;Alternativesplicing;Chaperone;Completeproteome;Cytoplasm;Cytoskeleton;Directproteinsequencing;Disulfidebond;DNA-binding;Isopeptidebond;Nucleus;Phosphoprotein;Referenceproteome;RNA-binding;Ublconjugation	9	-0.8738	P13084;P13084-2;F7FKF2;D3ZP59;D3ZXI2	P13084;P13084-2	Nucleophosmin	Npm1	>sp|P13084|NPM_RAT Nucleophosmin OS=Rattus norvegicus GN=Npm1 PE=1 SV=1;>sp|P13084-2|NPM_RAT Isoform B23.2 of Nucleophosmin OS=Rattus norvegicus GN=Npm1
	actin binding;binding;cytoskeletal protein binding;protein binding	biological regulation;cellular component assembly;cellular component organization;cellular process;cytoskeleton organization;multicellular organismal process;multi-organism process;muscle contraction;organelle organization	cell body;cell part;intracellular non-membrane-bounded organelle;intracellular organelle;macromolecular complex;membrane;neuronal cell body;organelle;plasma membrane;protein complex	Vascular smooth muscle contraction	Actin-binding;Calmodulin-binding;Completeproteome;Cytoplasm;Cytoskeleton;Muscleprotein;Phosphoprotein;Referenceproteome	2	-0.798609	G3V9E3;Q62736	G3V9E3;Q62736	Non-muscle caldesmon	Cald1	>tr|G3V9E3|G3V9E3_RAT Caldesmon 1, isoform CRA_b OS=Rattus norvegicus GN=Cald1 PE=4 SV=1;>sp|Q62736|CALD1_RAT Non-muscle caldesmon OS=Rattus norvegicus GN=Cald1 PE=1 SV=1
	binding;DNA binding;nucleic acid binding;nucleotide binding;RNA binding;single-stranded DNA binding;structure-specific DNA binding	cellular metabolic process;cellular nitrogen compound metabolic process;cellular process;establishment of localization;macromolecule metabolic process;metabolic process;mRNA metabolic process;mRNA processing;nitrogen compound metabolic process;nuclear transport;nucleobase-containing compound metabolic process;nucleobase-containing compound transport;nucleocytoplasmic transport;primary metabolic p…	cell part;cytoplasm;macromolecular complex;nucleoplasm;ribonucleoprotein complex;spliceosomal complex	Spliceosome	Acetylation;Completeproteome;Cytoplasm;Directproteinsequencing;Isopeptidebond;Methylation;mRNAprocessing;mRNAsplicing;mRNAtransport;Nucleus;Phosphoprotein;Referenceproteome;Repeat;Ribonucleoprotein;RNA-binding;Spliceosome;Transport;Ublconjugation	9	-0.708	F7FEZ6;P04256;M0R584;F1M6M1;D4A2D2;F1LUF2;F1M6C7;D4ACJ7	F7FEZ6;P04256	Heterogeneous nuclear ribonucleoprotein A1	Hnrnpa1	>tr|F7FEZ6|F7FEZ6_RAT Heterogeneous nuclear ribonucleoprotein A1 OS=Rattus norvegicus GN=Hnrnpa1 PE=4 SV=1;>sp|P04256|ROA1_RAT Heterogeneous nuclear ribonucleoprotein A1 OS=Rattus norvegicus GN=Hnrnpa1 PE=1 SV=3
	binding;catalytic activity;cation binding;copper ion binding;ferroxidase activity;ion binding;metal ion binding;oxidoreductase activity;oxidoreductase activity, oxidizing metal ions;oxidoreductase activity, oxidizing metal ions, oxygen as acceptor;transition metal ion binding	aging;anatomical structure development;biological regulation;cellular homeostasis;cellular ion homeostasis;cellular process;developmental process;establishment of localization;homeostatic process;ion transport;response to chemical stimulus;response to external stimulus;response to extracellular stimulus;response to stimulus;transmembrane transport;transport	cell part;extracellular space	Porphyrin and chlorophyll metabolism	Completeproteome;Copper;Coppertransport;Disulfidebond;Glycoprotein;Iontransport;Metal-binding;Oxidoreductase;Referenceproteome;Repeat;Secreted;Signal;Transport	4	-0.663274	G3V7K3;P13635	G3V7K3;P13635	Ceruloplasmin	Cp	>tr|G3V7K3|G3V7K3_RAT Ceruloplasmin OS=Rattus norvegicus GN=Cp PE=4 SV=1;>sp|P13635|CERU_RAT Ceruloplasmin OS=Rattus norvegicus GN=Cp PE=1 SV=3
	G-protein coupled receptor activity;molecular transducer activity;olfactory receptor activity;receptor activity;signal transducer activity;signaling receptor activity;transmembrane signaling receptor activity	detection of stimulus;response to chemical stimulus;response to stimulus	cell part		Cellmembrane;Completeproteome;G-proteincoupledreceptor;Membrane;Olfaction;Receptor;Referenceproteome;Sensorytransduction;Transducer;Transmembrane;Transmembranehelix	1	-0.612233	M0RDM3	M0RDM3	Protein Olr1171	Olr1171	>tr|M0RDM3|M0RDM3_RAT Protein Olr1171 (Fragment) OS=Rattus norvegicus GN=Olr1171 PE=4 SV=1
	actin binding;binding;binding, bridging;cytoskeletal protein binding;protein binding;protein binding, bridging	biological adhesion;biological regulation;cell adhesion;cell motility;cellular component assembly;cellular component movement;cellular component organization;cellular process;immune system process;localization;locomotion;membrane docking	apical part of cell;cell part;cell projection;cell surface;cytoplasm;cytoskeleton;filopodium;intracellular non-membrane-bounded organelle;intracellular organelle;membrane;microvillus;nucleolus;organelle	Leukocyte transendothelial migration;Measles;Regulation of actin cytoskeleton	Acetylation;Cellmembrane;Cellprojection;Completeproteome;Cytoplasm;Cytoskeleton;Directproteinsequencing;Membrane;Phosphoprotein;Referenceproteome	10	-0.562025	A0A096MK30;O35763;F1LP60;E9PT65	A0A096MK30;O35763;F1LP60	Moesin	Msn	>tr|A0A096MK30|A0A096MK30_RAT Moesin OS=Rattus norvegicus GN=Msn PE=4 SV=1;>sp|O35763|MOES_RAT Moesin OS=Rattus norvegicus GN=Msn PE=1 SV=3;>tr|F1LP60|F1LP60_RAT Moesin (Fragment) OS=Rattus norvegicus GN=Msn PE=4 SV=1
		autophagy;catabolic process;cell death;cellular metabolic process;cellular process;death;metabolic process	cell body;cell part;cell projection;cytoplasmic membrane-bounded vesicle;endosome;intracellular membrane-bounded organelle;intracellular organelle;membrane;neuron projection;neuronal cell body;organelle;plasma membrane;vesicle	ko05152;Lysosome;Phagosome	Cellmembrane;Completeproteome;Directproteinsequencing;Disulfidebond;Endosome;Glycoprotein;Lysosome;Membrane;Referenceproteome;Signal;Transmembrane;Transmembranehelix	1	-0.532475	P14562	P14562	Lysosome-associated membrane glycoprotein 1	Lamp1	>sp|P14562|LAMP1_RAT Lysosome-associated membrane glycoprotein 1 OS=Rattus norvegicus GN=Lamp1 PE=1 SV=1
	adenyl nucleotide binding;adenyl ribonucleotide binding;ATP binding;binding;catalytic activity;DNA binding;kinase activity;nucleic acid binding;nucleotide binding;phosphotransferase activity, alcohol group as acceptor;protein kinase activity;protein serine/threonine kinase activity;purine nucleotide binding;purine ribonucleoside triphosphate binding;purine ribonucleotide binding;ribonucleotide bi…	biological regulation;cellular component assembly;cellular component organization;cellular macromolecular complex assembly;cellular process;chromatin organization;chromosome organization;macromolecular complex assembly;organelle organization;response to stimulus;signal transduction	cell part;cytoplasm;cytosol;endoplasmic reticulum;intracellular membrane-bounded organelle;intracellular organelle;nucleoplasm;nucleus;organelle		Acetylation;Alternativesplicing;ATP-binding;Chaperone;Completeproteome;Cytoplasm;Directproteinsequencing;DNA-binding;Endoplasmicreticulum;Isopeptidebond;Kinase;Methylation;Nucleotide-binding;Nucleus;Phosphoprotein;Referenceproteome;Serine/threonine-proteinkinase;Transferase;Ublconjugation	4	-0.51525	D3ZC07;Q63945;Q63945-2;F6Q1X3;D4ADL2;P80349	D3ZC07;Q63945;Q63945-2;F6Q1X3;D4ADL2	Protein SET	Pkn3;Set	>tr|D3ZC07|D3ZC07_RAT Protein Pkn3 OS=Rattus norvegicus GN=Pkn3 PE=3 SV=2;>sp|Q63945|SET_RAT Protein SET OS=Rattus norvegicus GN=Set PE=2 SV=2;>sp|Q63945-2|SET_RAT Isoform 2 of Protein SET OS=Rattus norvegicus GN=Set;>tr|F6Q1X3|F6Q1X3_RAT Protein LOC317165
Cx43/Gja1-Tom20-Hsp90ab complex	adenyl deoxyribonucleotide binding;adenyl nucleotide binding;adenyl ribonucleotide binding;ATP binding;binding;CTP binding;dATP binding;deoxyribonucleotide binding;GTP binding;guanyl nucleotide binding;guanyl ribonucleotide binding;nucleotide binding;purine deoxyribonucleotide binding;purine nucleotide binding;purine ribonucleoside triphosphate binding;purine ribonucleotide binding;pyrimidine nuc…	anatomical structure development;biological regulation;cellular component organization;cellular metabolic process;cellular process;developmental process;macromolecule metabolic process;metabolic process;primary metabolic process;protein folding;protein metabolic process;regulation of protein modification process;regulation of transport;response to abiotic stimulus;response to chemical stimulus;re…	cell part;cell surface;cytoplasmic membrane-bounded vesicle;cytosol;intracellular membrane-bounded organelle;intracellular organelle;macromolecular complex;mitochondrion;organelle;protein complex;vesicle	Antigen processing and presentation;NOD-like receptor signaling pathway;Pathways in cancer;Plant-pathogen interaction;Progesterone-mediated oocyte maturation;Prostate cancer;Protein processing in endoplasmic reticulum	Acetylation;ATP-binding;Chaperone;Completeproteome;Cytoplasm;Directproteinsequencing;Glycoprotein;Nucleotide-binding;Phosphoprotein;Referenceproteome;S-nitrosylation;Stressresponse;Ublconjugation	30	0.177401	P34058;F1LTA7;F1M2F7;F1LYW7	P34058	Heat shock protein HSP 90-beta	Hsp90ab1	>sp|P34058|HS90B_RAT Heat shock protein HSP 90-beta OS=Rattus norvegicus GN=Hsp90ab1 PE=1 SV=4
	binding;nucleic acid binding;RNA binding;translation elongation factor activity;translation factor activity, nucleic acid binding	multi-organism process;response to biotic stimulus;response to stimulus	cell part;macromolecular complex;protein complex		Acetylation;Completeproteome;Elongationfactor;Proteinbiosynthesis;Referenceproteome	10	0.30555	Q68FR6;M0RAQ7;D4A5H9	Q68FR6	Elongation factor 1-gamma	Eef1g	>sp|Q68FR6|EF1G_RAT Elongation factor 1-gamma OS=Rattus norvegicus GN=Eef1g PE=1 SV=3
					Completeproteome;Referenceproteome	53	0.314624	M0R9D5	M0R9D5	Protein Ahnak	Ahnak	>tr|M0R9D5|M0R9D5_RAT Protein Ahnak OS=Rattus norvegicus GN=Ahnak PE=1 SV=1
	carbon-carbon lyase activity;carboxy-lyase activity;catalytic activity;D-dopachrome decarboxylase activity;dopachrome isomerase activity;intramolecular oxidoreductase activity;intramolecular oxidoreductase activity, transposing C=C bonds;isomerase activity;lyase activity	biosynthetic process;cellular metabolic process;cellular process;metabolic process;pigment metabolic process;response to stimulus;response to stress;secondary metabolic process	cell part;cytoplasm		Acetylation;Completeproteome;Cytoplasm;Directproteinsequencing;Lyase;Melaninbiosynthesis;Referenceproteome	4	0.355525	P80254	P80254	D-dopachrome decarboxylase	Ddt	>sp|P80254|DOPD_RAT D-dopachrome decarboxylase OS=Rattus norvegicus GN=Ddt PE=1 SV=3
	binding;calcium ion binding;calcium-dependent phospholipid binding;cation binding;ion binding;lipid binding;metal ion binding;phospholipid binding	biological regulation;coagulation;multicellular organismal process;regulation of body fluid levels			Annexin;Bloodcoagulation;Calcium;Calcium/phospholipid-binding;Completeproteome;Directproteinsequencing;Hemostasis;Metal-binding;Referenceproteome;Repeat	7	0.400025	Q4FZU6	Q4FZU6	Annexin A8	Anxa8	>sp|Q4FZU6|ANXA8_RAT Annexin A8 OS=Rattus norvegicus GN=Anxa8 PE=1 SV=1
Cytoplasmic dynein complex	adenyl nucleotide binding;adenyl ribonucleotide binding;ATP binding;ATPase activity;binding;catalytic activity;hydrolase activity;hydrolase activity, acting on acid anhydrides;hydrolase activity, acting on acid anhydrides, in phosphorus-containing anhydrides;microtubule motor activity;motor activity;nucleoside-triphosphatase activity;nucleotide binding;purine nucleotide binding;purine ribonucleos…	catabolic process;cellular component movement;cellular metabolic process;cellular nitrogen compound metabolic process;cellular process;establishment of localization;heterocycle metabolic process;metabolic process;nitrogen compound metabolic process;nucleobase-containing compound catabolic process;nucleobase-containing compound metabolic process;nucleobase-containing small molecule metabolic proce…	cell part;cytoplasm;macromolecular complex;protein complex	Phagosome;Vasopressin-regulated water reabsorption	Acetylation;ATP-binding;Coiledcoil;Completeproteome;Cytoplasm;Cytoskeleton;Dynein;Microtubule;Motorprotein;Nucleotide-binding;Phosphoprotein;Referenceproteome;Repeat;Transport	6	0.502176	M0R9X8;P38650;F1LRT9	M0R9X8;P38650;F1LRT9	Cytoplasmic dynein 1 heavy chain 1	Dync1h1	>tr|M0R9X8|M0R9X8_RAT Cytoplasmic dynein 1 heavy chain 1 OS=Rattus norvegicus GN=Dync1h1 PE=4 SV=1;>sp|P38650|DYHC1_RAT Cytoplasmic dynein 1 heavy chain 1 OS=Rattus norvegicus GN=Dync1h1 PE=1 SV=1;>tr|F1LRT9|F1LRT9_RAT Cytoplasmic dynein 1 heavy chain 1 OS
	binding;G-protein coupled receptor activity;hormone binding;molecular transducer activity;peptide binding;peptide hormone binding;peptide receptor activity;peptide receptor activity, G-protein coupled;receptor activity;signal transducer activity;signaling receptor activity;transmembrane signaling receptor activity;vasopressin receptor activity	anatomical structure development;biological regulation;cellular process;cytokine production;developmental process;multicellular organismal process;regulation of body fluid levels;regulation of transport;response to chemical stimulus;response to stimulus;signal transduction	cell part;membrane;plasma membrane	Neuroactive ligand-receptor interaction;Vasopressin-regulated water reabsorption	3D-structure;Cellmembrane;Completeproteome;Glycoprotein;G-proteincoupledreceptor;Lipoprotein;Membrane;Palmitate;Receptor;Referenceproteome;Transducer;Transmembrane;Transmembranehelix	2	0.528567	Q00788	Q00788	Vasopressin V2 receptor	Avpr2	>sp|Q00788|V2R_RAT Vasopressin V2 receptor OS=Rattus norvegicus GN=Avpr2 PE=1 SV=2
Iqgap1-Actb-Vim complex	binding;enzyme binding;phosphatase binding;protein binding;protein phosphatase 2A binding;protein phosphatase binding;structural constituent of cytoskeleton;structural constituent of eye lens;structural molecule activity	aging;anatomical structure development;anatomical structure morphogenesis;biological regulation;cell development;cell differentiation;cellular component assembly;cellular component organization;cellular process;cytoskeleton organization;developmental process;growth;organelle organization;response to abiotic stimulus;response to chemical stimulus;response to endogenous stimulus;response to externa…	cell body;cell leading edge;cell part;cell projection;cytoskeleton;cytosol;intracellular membrane-bounded organelle;intracellular non-membrane-bounded organelle;intracellular organelle;macromolecular complex;membrane;microbody;mitochondrion;neuron projection;neuronal cell body;organelle;peroxisome;plasma membrane;protein complex	Amyotrophic lateral sclerosis (ALS)	Acetylation;Coiledcoil;Completeproteome;Cytoplasm;Directproteinsequencing;Glycoprotein;Intermediatefilament;Nitration;Nucleus;Phosphoprotein;Referenceproteome;Repeat	27	0.556274	G3V8C3;P31000;F1M7P4;P21807;P16884;F1LRZ7;P12839	G3V8C3;P31000	Vimentin	Vim	>tr|G3V8C3|G3V8C3_RAT Vimentin OS=Rattus norvegicus GN=Vim PE=3 SV=1;>sp|P31000|VIME_RAT Vimentin OS=Rattus norvegicus GN=Vim PE=1 SV=2
	binding;nucleic acid binding;nucleotide binding;RNA binding;translation factor activity, nucleic acid binding;translation initiation factor activity	biological regulation;cellular process;regulation of translation;translational initiation	cell part;macromolecular complex;protein complex	RNA transport	Acetylation;Completeproteome;Cytoplasm;Initiationfactor;Phosphoprotein;Proteinbiosynthesis;Referenceproteome;Repeat;RNA-binding;WDrepeat	7	0.560225	Q4G061	Q4G061	Eukaryotic translation initiation factor 3 subunit B	Eif3b	>sp|Q4G061|EIF3B_RAT Eukaryotic translation initiation factor 3 subunit B OS=Rattus norvegicus GN=Eif3b PE=1 SV=1
	G-protein coupled receptor activity;molecular transducer activity;olfactory receptor activity;receptor activity;signal transducer activity;signaling receptor activity;transmembrane signaling receptor activity	detection of stimulus;response to chemical stimulus;response to stimulus	cell part		Cellmembrane;Completeproteome;G-proteincoupledreceptor;Membrane;Olfaction;Receptor;Referenceproteome;Sensorytransduction;Transducer;Transmembrane;Transmembranehelix	1	0.608141	M0R4M2	M0R4M2	Olfactory receptor	Olfr1320	>tr|M0R4M2|M0R4M2_RAT Olfactory receptor OS=Rattus norvegicus GN=Olfr1320 PE=3 SV=1
	structural constituent of ribosome;structural molecule activity	biosynthetic process;cellular metabolic process;cellular process;macromolecule metabolic process;metabolic process;primary metabolic process;protein metabolic process;translation	cell part;intracellular non-membrane-bounded organelle;intracellular organelle;macromolecular complex;organelle;ribonucleoprotein complex;ribosome	Ribosome	Acetylation;Completeproteome;Directproteinsequencing;Phosphoprotein;Referenceproteome;Ribonucleoprotein;Ribosomalprotein	3	0.673275	F1LQS3;P21533;H7C5Y5;F1LVJ5	F1LQS3;P21533;H7C5Y5;F1LVJ5	60S ribosomal protein L6	Rpl6	>tr|F1LQS3|F1LQS3_RAT 60S ribosomal protein L6 OS=Rattus norvegicus GN=Rpl6 PE=3 SV=1;>sp|P21533|RL6_RAT 60S ribosomal protein L6 OS=Rattus norvegicus GN=Rpl6 PE=1 SV=5;>tr|H7C5Y5|H7C5Y5_RAT 60S ribosomal protein L6 OS=Rattus norvegicus GN=Rpl6 PE=3 SV=1;>
	adenyl nucleotide binding;adenyl ribonucleotide binding;aminoacyl-tRNA ligase activity;ATP binding;binding;catalytic activity;cysteine-tRNA ligase activity;ligase activity;ligase activity, forming aminoacyl-tRNA and related compounds;ligase activity, forming carbon-oxygen bonds;nucleic acid binding;nucleotide binding;purine nucleotide binding;purine ribonucleoside triphosphate binding;purine ribo…	amine metabolic process;cellular amino acid metabolic process;cellular ketone metabolic process;cellular metabolic process;cellular nitrogen compound metabolic process;cellular process;macromolecule metabolic process;metabolic process;nitrogen compound metabolic process;nucleobase-containing compound metabolic process;organic acid metabolic process;primary metabolic process;RNA metabolic process;…	cell part;cytosol	Aminoacyl-tRNA biosynthesis	Aminoacyl-tRNAsynthetase;Completeproteome;Ligase;Referenceproteome	2	0.739625	G3V9K0	G3V9K0	Cysteinyl-tRNA synthetase (Predicted)	Cars	>tr|G3V9K0|G3V9K0_RAT Cysteinyl-tRNA synthetase (Predicted), isoform CRA_b OS=Rattus norvegicus GN=Cars PE=3 SV=1
	beta-amyloid binding;binding;carbohydrate binding;protein binding	biological regulation;catabolic process;cellular metabolic process;cellular process;macromolecule metabolic process;metabolic process;primary metabolic process;protein metabolic process;proteolysis;proteolysis involved in cellular protein catabolic process;regulation of protein modification process	cell part;cell projection;cytosol;macromolecular complex;neuron projection;protein complex;ubiquitin ligase complex		Completeproteome;Referenceproteome	5	0.742175	G3V774	G3V774	F-box only protein 2	Fbxo2	>tr|G3V774|G3V774_RAT F-box only protein 2 OS=Rattus norvegicus GN=Fbxo2 PE=4 SV=1
	structural constituent of cytoskeleton;structural molecule activity	biological adhesion;biological regulation;cell adhesion;cell junction organization;cellular component assembly;cellular component organization;cellular process;cytoskeleton organization;organelle organization	cell part;cell projection;centrosome;cytoskeleton;intracellular membrane-bounded organelle;intracellular non-membrane-bounded organelle;intracellular organelle;membrane;microtubule organizing center;organelle;plasma membrane	Focal adhesion	Completeproteome;Referenceproteome	16	0.750251	G3V852	G3V852	Protein Tln1	Tln1	>tr|G3V852|G3V852_RAT Protein Tln1 OS=Rattus norvegicus GN=Tln1 PE=1 SV=1
	G-protein coupled receptor activity;molecular transducer activity;olfactory receptor activity;receptor activity;signal transducer activity;signaling receptor activity;transmembrane signaling receptor activity	detection of stimulus;response to chemical stimulus;response to stimulus	cell part;membrane;plasma membrane		Cellmembrane;Completeproteome;G-proteincoupledreceptor;Membrane;Olfaction;Receptor;Referenceproteome;Sensorytransduction;Transducer;Transmembrane;Transmembranehelix	1	0.758617	D3ZP02	D3ZP02	Olfactory receptor	Olr552	>tr|D3ZP02|D3ZP02_RAT Olfactory receptor OS=Rattus norvegicus GN=Olr552 PE=3 SV=1
	binding;cysteine-type endopeptidase inhibitor activity;endopeptidase inhibitor activity;endopeptidase regulator activity;enzyme binding;enzyme inhibitor activity;enzyme regulator activity;peptidase inhibitor activity;peptidase regulator activity;protease binding;protein binding	anatomical structure development;biological regulation;cell development;cell killing;cellular process;developmental process;multi-organism process;response to biotic stimulus;response to chemical stimulus;response to drug;response to endogenous stimulus;response to stimulus;response to stress	cell part;cytoplasmic membrane-bounded vesicle;extracellular space;intracellular membrane-bounded organelle;intracellular organelle;organelle;vesicle		Completeproteome;Directproteinsequencing;Disulfidebond;Proteaseinhibitor;Referenceproteome;Secreted;Signal;Thiolproteaseinhibitor	2	0.795467	P19313	P19313	Cystatin-S	Cst4	>sp|P19313|CYTS_RAT Cystatin-S OS=Rattus norvegicus GN=Cst4 PE=1 SV=2
	binding;damaged DNA binding;DNA binding;nucleic acid binding	biological regulation;catabolic process;cellular metabolic process;cellular nitrogen compound metabolic process;cellular process;DNA metabolic process;DNA repair;macromolecule metabolic process;macromolecule modification;metabolic process;nitrogen compound metabolic process;nucleobase-containing compound metabolic process;primary metabolic process;protein metabolic process;protein modification by…	cell part;cytoplasm;intracellular membrane-bounded organelle;intracellular organelle;macromolecular complex;nucleus;organelle;protein complex;ubiquitin ligase complex	Nucleotide excision repair;Ubiquitin mediated proteolysis	Acetylation;Completeproteome;Cytoplasm;DNA-binding;DNAdamage;DNArepair;Nucleus;Phosphoprotein;Referenceproteome;Ublconjugation;Ublconjugationpathway	2	0.904826	G3V8T4;Q9ESW0	G3V8T4;Q9ESW0	DNA damage-binding protein 1	Ddb1	>tr|G3V8T4|G3V8T4_RAT DNA damage-binding protein 1 OS=Rattus norvegicus GN=Ddb1 PE=4 SV=1;>sp|Q9ESW0|DDB1_RAT DNA damage-binding protein 1 OS=Rattus norvegicus GN=Ddb1 PE=2 SV=1
	binding;carbon-carbon lyase activity;carboxylic acid binding;carboxy-lyase activity;catalytic activity;cofactor binding;L-aspartate:2-oxoglutarate aminotransferase activity;L-cysteine:2-oxoglutarate aminotransferase activity;L-phenylalanine aminotransferase activity;L-phenylalanine:2-oxoglutarate aminotransferase activity;lyase activity;phosphatidylserine decarboxylase activity;pyridoxal phosphat…	alcohol metabolic process;amine metabolic process;biological regulation;biosynthetic process;carbohydrate metabolic process;catabolic process;cellular amino acid metabolic process;cellular ketone metabolic process;cellular metabolic process;cellular nitrogen compound metabolic process;cellular process;homeostatic process;metabolic process;nitrogen compound metabolic process;organic acid metabolic…	cell part;cytosol;intracellular membrane-bounded organelle;intracellular organelle;lysosome;organelle;vacuole	Alanine, aspartate and glutamate metabolism;Arginine and proline metabolism;Cysteine and methionine metabolism;Phenylalanine metabolism;Phenylalanine, tyrosine and tryptophan biosynthesis;Tyrosine metabolism	Amino-acidbiosynthesis;Aminotransferase;Completeproteome;Cytoplasm;Directproteinsequencing;Phosphoprotein;Pyridoxalphosphate;Referenceproteome;Transferase	8	0.9515	P13221	P13221	Aspartate aminotransferase, cytoplasmic	Got1	>sp|P13221|AATC_RAT Aspartate aminotransferase, cytoplasmic OS=Rattus norvegicus GN=Got1 PE=1 SV=3
	structural constituent of ribosome;structural molecule activity	biosynthetic process;cellular metabolic process;cellular process;macromolecule metabolic process;metabolic process;primary metabolic process;protein metabolic process;translation	cell part;intracellular non-membrane-bounded organelle;intracellular organelle;macromolecular complex;organelle;ribonucleoprotein complex;ribosome	Ribosome	Completeproteome;Directproteinsequencing;Phosphoprotein;Referenceproteome;Ribonucleoprotein;Ribosomalprotein	3	0.966525	P61314;D3ZXA2;D3ZF52;M0R6I6	P61314;D3ZXA2;D3ZF52;M0R6I6	60S ribosomal protein L15;Ribosomal protein L15	Rpl15;RGD1565131;RGD1565767	>sp|P61314|RL15_RAT 60S ribosomal protein L15 OS=Rattus norvegicus GN=Rpl15 PE=1 SV=2;>tr|D3ZXA2|D3ZXA2_RAT Ribosomal protein L15 OS=Rattus norvegicus GN=RGD1565131 PE=3 SV=2;>tr|D3ZF52|D3ZF52_RAT Ribosomal protein L15 OS=Rattus norvegicus GN=RGD1565767 PE
FKBP12-FK506 complex;M1 mAChR-TRPC6-multiprotein complex	binding;catalytic activity;cis-trans isomerase activity;cytokine receptor binding;drug binding;FK506 binding;isomerase activity;macrolide binding;peptidyl-prolyl cis-trans isomerase activity;protein binding;receptor binding;transforming growth factor beta receptor binding;type I transforming growth factor beta receptor binding	anatomical structure formation involved in morphogenesis;anatomical structure morphogenesis;biological regulation;cell activation;cell proliferation;cellular homeostasis;cellular ion homeostasis;cellular metabolic process;cellular process;developmental process;establishment of localization;homeostatic process;immune system process;ion transport;macromolecule metabolic process;metabolic process;mu…	cell part;cytosol;membrane		Completeproteome;Cytoplasm;Isomerase;Phosphoprotein;Referenceproteome;Rotamase	1	1.1143	Q62658	Q62658	Peptidyl-prolyl cis-trans isomerase FKBP1A	Fkbp1a	>sp|Q62658|FKB1A_RAT Peptidyl-prolyl cis-trans isomerase FKBP1A OS=Rattus norvegicus GN=Fkbp1a PE=1 SV=3
	binding;cation binding;DNA binding;ion binding;metal ion binding;nucleic acid binding;RNA binding;single-stranded DNA binding;single-stranded RNA binding;structure-specific DNA binding;transition metal ion binding;zinc ion binding	biological regulation;biosynthetic process;cellular metabolic process;cellular nitrogen compound metabolic process;cellular process;macromolecule metabolic process;metabolic process;nitrogen compound metabolic process;nucleobase-containing compound metabolic process;primary metabolic process;RNA metabolic process	cell part;cytosol;endoplasmic reticulum;intracellular membrane-bounded organelle;intracellular organelle;nucleus;organelle		Completeproteome;Cytoplasm;DNA-binding;Endoplasmicreticulum;Metal-binding;Referenceproteome;Repeat;Repressor;Transcription;Transcriptionregulation;Zinc;Zinc-finger	1	1.16215	P62634	P62634	Cellular nucleic acid-binding protein	Cnbp	>sp|P62634|CNBP_RAT Cellular nucleic acid-binding protein OS=Rattus norvegicus GN=Cnbp PE=2 SV=1
	catalytic activity;endopeptidase activity;hydrolase activity;peptidase activity;peptidase activity, acting on L-amino acid peptides;serine hydrolase activity;serine-type endopeptidase activity;serine-type peptidase activity	biological regulation;cell death;cellular process;death;macromolecule metabolic process;metabolic process;primary metabolic process;protein metabolic process;proteolysis	cell part;endosome;intracellular membrane-bounded organelle;intracellular organelle;organelle	Allograft rejection;Autoimmune thyroid disease;Graft-versus-host disease;Natural killer cell mediated cytotoxicity;Type I diabetes mellitus	3D-structure;Apoptosis;Completeproteome;Cytolysis;Directproteinsequencing;Disulfidebond;Hydrolase;Protease;Referenceproteome;Serineprotease;Signal;Zymogen	1	1.20655	P18291	P18291	Granzyme B	Gzmb	>sp|P18291|GRAB_RAT Granzyme B OS=Rattus norvegicus GN=Gzmb PE=1 SV=1
	binding;calcium ion binding;cation binding;ion binding;metal ion binding	biological adhesion;cell adhesion;cellular process	cell part;membrane;plasma membrane		Calcium;Celladhesion;Completeproteome;Disulfidebond;EGF-likedomain;Membrane;Referenceproteome;Repeat;Transmembrane	1	1.27745	D3ZEH1	D3ZEH1	Protein Fat4	Fat4	>tr|D3ZEH1|D3ZEH1_RAT Protein Fat4 OS=Rattus norvegicus GN=Fat4 PE=4 SV=2
		biological regulation;cellular process;immune system process;macromolecule metabolic process;metabolic process;primary metabolic process;protein metabolic process;response to biotic stimulus;response to chemical stimulus;response to stimulus	cell part;cytoplasm;extracellular space;intracellular membrane-bounded organelle;intracellular organelle;membrane;nucleus;organelle;plasma membrane	Complement and coagulation cascades;Staphylococcus aureus infection	Completeproteome;Disulfidebond;Referenceproteome	2	1.31922	G3V9R2;F1M983	G3V9R2;F1M983	Protein Cfh	Cfh	>tr|G3V9R2|G3V9R2_RAT Protein Cfh OS=Rattus norvegicus GN=Cfh PE=4 SV=1;>tr|F1M983|F1M983_RAT Protein Cfh OS=Rattus norvegicus GN=Cfh PE=4 SV=1
Rock1-Pfn2 complex	adenyl nucleotide binding;adenyl ribonucleotide binding;ATP binding;binding;catalytic activity;cation binding;enzyme binding;GTPase binding;GTP-Rho binding;ion binding;kinase activity;lipid binding;metal ion binding;nucleotide binding;phospholipid binding;phosphotransferase activity, alcohol group as acceptor;protein binding;protein kinase activity;protein serine/threonine kinase activity;purine …	biological adhesion;biological regulation;cell adhesion;cell death;cellular component assembly;cellular component organization;cellular metabolic process;cellular nitrogen compound metabolic process;cellular process;chromosome organization;cytoskeleton organization;death;DNA metabolic process;DNA packaging;macromolecule metabolic process;membrane docking;metabolic process;nitrogen compound metabo…	bleb;cell part;cell projection;cytoplasm;intracellular membrane-bounded organelle;intracellular non-membrane-bounded organelle;intracellular organelle;membrane;microtubule organizing center;nucleus;organelle;plasma membrane	Axon guidance;Chemokine signaling pathway;Focal adhesion;Leukocyte transendothelial migration;Pathogenic Escherichia coli infection;Regulation of actin cytoskeleton;Shigellosis;TGF-beta signaling pathway;Vascular smooth muscle contraction;Wnt signaling pathway	3D-structure;Acetylation;Alternativesplicing;Apoptosis;ATP-binding;Cellmembrane;Cellprojection;Coiledcoil;Completeproteome;Cytoplasm;Cytoskeleton;Golgiapparatus;Kinase;Magnesium;Membrane;Metal-binding;Nucleotide-binding;Nucleus;Phosphoprotein;Referenceproteome;Serine/threonine-proteinkinase;Transferase;Zinc;Zinc-finger	1	1.63933	Q62868;D4A5S0;Q63644;F1LQT3	Q62868;D4A5S0;Q63644;F1LQT3	Rho-associated protein kinase 2;Rho-associated protein kinase 1	Rock2;Rock1	>sp|Q62868|ROCK2_RAT Rho-associated protein kinase 2 OS=Rattus norvegicus GN=Rock2 PE=1 SV=2;>tr|D4A5S0|D4A5S0_RAT Rho-associated protein kinase OS=Rattus norvegicus GN=Rock1 PE=3 SV=2;>sp|Q63644|ROCK1_RAT Rho-associated protein kinase 1 OS=Rattus norvegic
	binding;calcium ion binding;catalytic activity;cation binding;endopeptidase activity;hydrolase activity;ion binding;lipid binding;metal ion binding;peptidase activity;peptidase activity, acting on L-amino acid peptides;phospholipid binding;serine hydrolase activity;serine-type endopeptidase activity;serine-type peptidase activity	biological regulation;coagulation;macromolecule metabolic process;metabolic process;multicellular organismal process;primary metabolic process;protein metabolic process;proteolysis;regulation of body fluid levels	cell part;extracellular region;intracellular membrane-bounded organelle;intracellular organelle;membrane;organelle	Complement and coagulation cascades	Bloodcoagulation;Calcium;Cleavageonpairofbasicresidues;Completeproteome;Disulfidebond;EGF-likedomain;Gamma-carboxyglutamicacid;Glycoprotein;Hemostasis;Hydrolase;Hydroxylation;Protease;Referenceproteome;Repeat;Secreted;Serineprotease;Signal;Zymogen	2	2.6093	Q63207	Q63207	Coagulation factor X;Factor X light chain;Factor X heavy chain;Activated factor Xa heavy chain	F10	>sp|Q63207|FA10_RAT Coagulation factor X OS=Rattus norvegicus GN=F10 PE=2 SV=1
