# Supplementary material for: Proteomic Dissection of Nanotopography-Sensitive Mechanotransductive Signaling Hubs that Foster Neuronal Differentiation in PC12 Cells
Source: Front Cell Neurosci. 2018 Jan 4;11:417. doi: 10.3389/fncel.2017.00417 (PMC5758595; doi:10.3389/fncel.2017.00417)
Supplement: Table S10 — Proteins expressed only in NGF (with respect to the comparison NGF, ns-Zr15, ns-Zr25). List of the proteins annotated with Perseus software. Categorical annotation was supplied in form of Gene Ontology (GO) biological process (BP), molecular function (MF), cellular component (CC), keywords as well as in participation in a KEGG pathway and molecular complexes (CORUM). [file Table10.XLS]

## Sheet: TableS3D_M9_NGFonly
GOMF name	GOBP slim name	GOCC slim name	KEGG name	Keywords	Corum	Protein IDs	Majority protein IDs	Protein names	Gene names	Fasta headers
adenyl nucleotide binding;adenyl ribonucleotide binding;ATP binding;ATPase activity;ATPase activity, coupled;ATP-dependent DNA helicase activity;ATP-dependent helicase activity;binding;catalytic activity;DNA binding;DNA helicase activity;DNA-dependent ATPase activity;helicase activity;hydrolase activity;hydrolase activity, acting on acid anhydrides;hydrolase activity, acting on acid anhydrides, i…	cell cycle;cellular metabolic process;cellular nitrogen compound metabolic process;cellular process;DNA geometric change;DNA metabolic process;macromolecule metabolic process;metabolic process;nitrogen compound metabolic process;nucleobase-containing compound metabolic process;primary metabolic process	cell part;intracellular membrane-bounded organelle;intracellular organelle;macromolecular complex;nucleus;organelle;protein complex	Cell cycle;Cell cycle - yeast;DNA replication;Meiosis - yeast	ATP-binding;Cellcycle;Completeproteome;DNA-binding;DNAreplication;Glycoprotein;Helicase;Hydrolase;Nucleotide-binding;Nucleus;Phosphoprotein;Referenceproteome		A9CMB8;Q62724	A9CMB8	DNA replication licensing factor MCM6	Mcm6	>tr|A9CMB8|A9CMB8_RAT DNA replication licensing factor MCM6 OS=Rattus norvegicus GN=Mcm6 PE=2 SV=1
		cell part;centrosome;intracellular non-membrane-bounded organelle;intracellular organelle;microtubule organizing center;organelle		Completeproteome;Referenceproteome		D3ZHU5	D3ZHU5	Protein Ccdc77	Ccdc77	>tr|D3ZHU5|D3ZHU5_RAT Protein Ccdc77 OS=Rattus norvegicus GN=Ccdc77 PE=4 SV=1
binding;carbohydrate binding;glycosaminoglycan binding;heparin binding;pattern binding;polysaccharide binding	biological regulation;cellular component organization;cellular process;extracellular matrix organization;extracellular structure organization	extracellular matrix;proteinaceous extracellular matrix		Coiledcoil;Completeproteome;Extracellularmatrix;Glycoprotein;Phosphoprotein;Referenceproteome;Secreted;Signal		Q6QD51	Q6QD51	Coiled-coil domain-containing protein 80	Ccdc80	>sp|Q6QD51|CCD80_RAT Coiled-coil domain-containing protein 80 OS=Rattus norvegicus GN=Ccdc80 PE=1 SV=1
cargo receptor activity;receptor activity;scavenger receptor activity		cell part;membrane		Completeproteome;Disulfidebond;Referenceproteome		D3Z9U2	D3Z9U2	CD163 antigen (Predicted)	Cd163	>tr|D3Z9U2|D3Z9U2_RAT CD163 antigen (Predicted) OS=Rattus norvegicus GN=Cd163 PE=4 SV=1
binding;carbohydrate binding;fibronectin binding;glycosaminoglycan binding;growth factor activity;heparin binding;pattern binding;polysaccharide binding;protein binding;receptor binding	aging;anatomical structure development;anatomical structure formation involved in morphogenesis;biological adhesion;biological regulation;biosynthetic process;cell adhesion;cell differentiation;cell motility;cell proliferation;cellular component movement;cellular metabolic process;cellular nitrogen compound metabolic process;cellular process;developmental process;DNA metabolic process;DNA replica…	cell cortex;cell part;cytosol;extracellular matrix;extracellular space;Golgi apparatus;intracellular membrane-bounded organelle;intracellular organelle;organelle;proteinaceous extracellular matrix		Celladhesion;Completeproteome;Disulfidebond;DNAsynthesis;Extracellularmatrix;Heparin-binding;Referenceproteome;Secreted;Signal		Q9R1E9	Q9R1E9	Connective tissue growth factor	Ctgf	>sp|Q9R1E9|CTGF_RAT Connective tissue growth factor OS=Rattus norvegicus GN=Ctgf PE=2 SV=1
structural molecule activity	aging;anatomical structure development;anatomical structure morphogenesis;biological adhesion;biological regulation;cell adhesion;cell junction organization;cellular component assembly;cellular component morphogenesis;cellular component organization;cellular process;developmental process;establishment or maintenance of cell polarity;macromolecular complex assembly;protein complex assembly;respons…	cell part;cell projection;cytoplasmic membrane-bounded vesicle;cytoskeleton;intracellular membrane-bounded organelle;intracellular non-membrane-bounded organelle;intracellular organelle;macromolecular complex;membrane;organelle;plasma membrane;protein complex;vesicle	Adherens junction;Arrhythmogenic right ventricular cardiomyopathy (ARVC);Bacterial invasion of epithelial cells;Endometrial cancer;Leukocyte transendothelial migration;Pathways in cancer;Tight junction	Completeproteome;Referenceproteome		Q5U302	Q5U302	Catenin (Cadherin associated protein), alpha 1	Ctnna1	>tr|Q5U302|Q5U302_RAT Catenin (Cadherin associated protein), alpha 1 OS=Rattus norvegicus GN=Ctnna1 PE=1 SV=1
catalytic activity;hydrolase activity;hydrolase activity, acting on acid anhydrides;hydrolase activity, acting on acid anhydrides, in phosphorus-containing anhydrides;motor activity;nucleoside-triphosphatase activity;pyrophosphatase activity	cellular component movement;cellular process;establishment of localization;transport	cell part;macromolecular complex;organelle;protein complex;vesicle	Phagosome;Vasopressin-regulated water reabsorption	3D-structure;Alternativesplicing;Completeproteome;Cytoplasm;Cytoskeleton;Dynein;Microtubule;Motorprotein;Phosphoprotein;Referenceproteome;Repeat;Transport;WDrepeat	Cytoplasmic dynein complex	G3V9V3;Q62871;Q62871-2;Q6AZ35;D3ZU74;Q62871-3	G3V9V3;Q62871;Q62871-2;Q6AZ35;D3ZU74;Q62871-3	Cytoplasmic dynein 1 intermediate chain 2	Dync1i2	>tr|G3V9V3|G3V9V3_RAT Cytoplasmic dynein 1 intermediate chain 2 OS=Rattus norvegicus GN=Dync1i2 PE=4 SV=2;>sp|Q62871|DC1I2_RAT Cytoplasmic dynein 1 intermediate chain 2 OS=Rattus norvegicus GN=Dync1i2 PE=1 SV=1;>sp|Q62871-2|DC1I2_RAT Isoform 2B of Cytoplas
binding;catalytic activity;protein binding;protein C-terminus binding;receptor binding	metabolic process	cell part;cytoplasm;intracellular membrane-bounded organelle;intracellular organelle;macromolecular complex;organelle;protein complex		Alternativesplicing;Completeproteome;Cytoplasm;Cytoskeleton;Microtubule;Referenceproteome;Repeat;WDrepeat		Q6P6T4;Q6P6T4-2	Q6P6T4;Q6P6T4-2	Echinoderm microtubule-associated protein-like 2	Eml2	>sp|Q6P6T4|EMAL2_RAT Echinoderm microtubule-associated protein-like 2 OS=Rattus norvegicus GN=Eml2 PE=1 SV=1;>sp|Q6P6T4-2|EMAL2_RAT Isoform 2 of Echinoderm microtubule-associated protein-like 2 OS=Rattus norvegicus GN=Eml2
binding;DNA binding;nucleic acid binding	cellular component assembly;cellular component organization;cellular macromolecular complex assembly;cellular process;chromatin organization;chromosome organization;macromolecular complex assembly;organelle organization	cell part;intracellular membrane-bounded organelle;intracellular organelle;macromolecular complex;nucleosome;nucleus;organelle	Systemic lupus erythematosus	Acetylation;Chromosome;Citrullination;Completeproteome;Directproteinsequencing;DNA-binding;Isopeptidebond;Methylation;Nucleosomecore;Nucleus;Phosphoprotein;Referenceproteome;Ublconjugation		D3ZVK7;G3V9C0;P02262;P0C169;P0C170;Q4FZT6;A9UMV8;M0RDM4;Q00728;Q64598;Q6I8Q6	D3ZVK7;G3V9C0;P02262;P0C169;P0C170;Q4FZT6;A9UMV8;M0RDM4;Q00728;Q64598;Q6I8Q6	Histone H2A;Histone H2A type 1;Histone H2A type 1-C;Histone H2A type 1-E;Histone H2A type 3;Histone H2A.J;Histone H2A type 4;Histone H2A type 1-F	Hist1h2ak;Hist1h2ai;H2afj;Hist1h2af	>tr|D3ZVK7|D3ZVK7_RAT Histone H2A OS=Rattus norvegicus GN=Hist1h2ak PE=3 SV=1;>tr|G3V9C0|G3V9C0_RAT Histone H2A OS=Rattus norvegicus GN=Hist1h2ac PE=3 SV=1;>sp|P02262|H2A1_RAT Histone H2A type 1 OS=Rattus norvegicus PE=1 SV=2;>sp|P0C169|H2A1C_RAT Histone H
binding;carbohydrate binding		cell part;cytoplasm		Completeproteome;Cytoplasm;Lectin;Referenceproteome;Repeat		Q62665;Q6IN24	Q62665;Q6IN24	Galectin-8	Lgals8	>sp|Q62665|LEG8_RAT Galectin-8 OS=Rattus norvegicus GN=Lgals8 PE=2 SV=1;>tr|Q6IN24|Q6IN24_RAT Galectin OS=Rattus norvegicus GN=Lgals8 PE=2 SV=1
structural molecule activity		cell part;macromolecular complex;nuclear envelope;protein complex		Completeproteome;Intermediatefilament;Referenceproteome		D3ZLC1;M0RCR1	D3ZLC1;M0RCR1	Protein Lmnb2	Lmnb2	>tr|D3ZLC1|D3ZLC1_RAT Protein Lmnb2 OS=Rattus norvegicus GN=Lmnb2 PE=4 SV=1;>tr|M0RCR1|M0RCR1_RAT Protein Lmnb2 OS=Rattus norvegicus GN=Lmnb2 PE=4 SV=1
G-protein coupled receptor activity;molecular transducer activity;pheromone receptor activity;receptor activity;signal transducer activity;signaling receptor activity;transmembrane signaling receptor activity		cell part		Completeproteome;Referenceproteome		F1M136	F1M136	Protein Vom1r60	LOC100362808	>tr|F1M136|F1M136_RAT Protein Vom1r60 OS=Rattus norvegicus GN=Vom1r60 PE=4 SV=2
	cellular component organization;cellular metabolic process;cellular nitrogen compound metabolic process;cellular process;chromosome organization;DNA metabolic process;DNA packaging;macromolecule metabolic process;metabolic process;nitrogen compound metabolic process;nucleobase-containing compound metabolic process;organelle organization;primary metabolic process	cell part;condensin complex;macromolecular complex;protein complex	Cell cycle - yeast	Completeproteome;Referenceproteome		D3ZD72	D3ZD72	Protein Ncapg (Fragment)	Ncapg	>tr|D3ZD72|D3ZD72_RAT Protein Ncapg (Fragment) OS=Rattus norvegicus GN=Ncapg PE=4 SV=2
enzyme activator activity;enzyme regulator activity;GTPase activator activity;GTPase regulator activity;nucleoside-triphosphatase regulator activity;Ran GTPase activator activity;Ras GTPase activator activity;small GTPase regulator activity	biological regulation;cellular process;response to stimulus;signal transduction			Completeproteome;Referenceproteome		F1MAA5	F1MAA5	Protein Rangap1	Rangap1	>tr|F1MAA5|F1MAA5_RAT Protein Rangap1 OS=Rattus norvegicus GN=Rangap1 PE=4 SV=2
acid-amino acid ligase activity;binding;catalytic activity;cation binding;ion binding;ligase activity;ligase activity, forming carbon-nitrogen bonds;metal ion binding;NEDD8 ligase activity;small conjugating protein ligase activity;transition metal ion binding;ubiquitin-protein ligase activity;zinc ion binding	catabolic process;cellular metabolic process;cellular process;macromolecule metabolic process;macromolecule modification;metabolic process;primary metabolic process;protein metabolic process;protein modification by small protein conjugation or removal;protein modification process;proteolysis;proteolysis involved in cellular protein catabolic process	cell part;cytosol;macromolecular complex;protein complex;ubiquitin ligase complex	Cell cycle;Cell cycle - yeast;Circadian rhythm - mammal;Nucleotide excision repair;Oocyte meiosis;Pathways in cancer;Protein processing in endoplasmic reticulum;Renal cell carcinoma;TGF-beta signaling pathway;Ubiquitin mediated proteolysis;Wnt signaling pathway	Completeproteome;Metal-binding;Referenceproteome;Zinc;Zinc-finger	Ubiquitin E3 ligase (Asb2, Tceb1, Tceb2, Cul5, Rbx1);Ubiquitin E3 ligase (Lrrc41, Tceb1, Tceb2, Cul5, Rbx1);Ubiquitin E3 ligase (Med8, Tceb1, Tceb2, Cul2, Rbx1);Ubiquitin E3 ligase (Socs1, Tceb1, Tceb2, Cul5, Rbx1);Ubiquitin E3 ligase (Tceb1, Tceb2, Tceb3, Cul5, Rbx1);Ubiquitin E3 ligase (Vhl, Tceb1, Tceb2, Cul2, Rbx1);Ubiquitin E3 ligase (Vhl, Tceb1, Tceb2, Cul5, Rbx1);Ubiquitin E3 ligase (Wsb1,…	Q498D8	Q498D8	Protein Rbx1	Rbx1	>tr|Q498D8|Q498D8_RAT Protein Rbx1 OS=Rattus norvegicus GN=Rbx1 PE=2 SV=1
enzyme inhibitor activity;enzyme regulator activity	biological regulation;cell death;cellular metabolic process;cellular nitrogen compound metabolic process;cellular process;death;macromolecule metabolic process;metabolic process;nitrogen compound metabolic process;nucleobase-containing compound metabolic process;primary metabolic process;RNA metabolic process;RNA processing;RNA splicing	cell part;intracellular membrane-bounded organelle;intracellular organelle;nucleus;organelle		Completeproteome;Referenceproteome		F1LM55	F1LM55	Protein Ccar2	RGD1309922	>tr|F1LM55|F1LM55_RAT Protein Ccar2 OS=Rattus norvegicus GN=Ccar2 PE=4 SV=1
binding;nucleic acid binding;RNA binding;structural constituent of ribosome;structural molecule activity	biosynthetic process;cellular component assembly;cellular component organization;cellular macromolecular complex assembly;cellular metabolic process;cellular process;macromolecular complex assembly;macromolecule metabolic process;metabolic process;primary metabolic process;protein metabolic process;ribonucleoprotein complex assembly;translation	cell part;macromolecular complex;ribonucleoprotein complex;small ribosomal subunit	Ribosome	Acetylation;Completeproteome;Directproteinsequencing;Referenceproteome;Ribonucleoprotein;Ribosomalprotein		P62845;F1M2V2	P62845;F1M2V2	40S ribosomal protein S15	Rps15	>sp|P62845|RS15_RAT 40S ribosomal protein S15 OS=Rattus norvegicus GN=Rps15 PE=1 SV=2;>tr|F1M2V2|F1M2V2_RAT Uncharacterized protein (Fragment) OS=Rattus norvegicus PE=3 SV=2
binding;nucleic acid binding		cell part;cytoplasm;macromolecular complex;ribonucleoprotein complex;spliceosomal complex	Spliceosome;Systemic lupus erythematosus	Completeproteome;Referenceproteome;Ribonucleoprotein;Viralnucleoprotein;Virion		B2RZB7	B2RZB7	Protein Snrpd1	Snrpd1	>tr|B2RZB7|B2RZB7_RAT Protein Snrpd1 OS=Rattus norvegicus GN=Snrpd1 PE=2 SV=1
	establishment of localization;protein targeting;protein transport;transport	cell part;macromolecular complex;protein complex;Sec61 translocon complex		Completeproteome;Referenceproteome		F1M7T6	F1M7T6	Translocon-associated protein subunit gamma	Ssr3	>tr|F1M7T6|F1M7T6_RAT Translocon-associated protein subunit gamma OS=Rattus norvegicus GN=Ssr3 PE=4 SV=2
acid-amino acid ligase activity;binding;catalytic activity;cation binding;ion binding;ligase activity;ligase activity, forming carbon-nitrogen bonds;metal ion binding;small conjugating protein ligase activity;transition metal ion binding;ubiquitin-protein ligase activity;zinc ion binding	cellular metabolic process;cellular process;macromolecule metabolic process;macromolecule modification;metabolic process;primary metabolic process;protein metabolic process;protein modification by small protein conjugation or removal;protein modification process	cell part;cytoplasm;cytoskeleton;intracellular membrane-bounded organelle;intracellular non-membrane-bounded organelle;intracellular organelle;nucleus;organelle		Acetylation;Calmodulin-binding;Completeproteome;Cytoplasm;Cytoskeleton;Ligase;Membrane;Metal-binding;Nucleus;Phosphoprotein;Referenceproteome;Transmembrane;Transmembranehelix;Ublconjugationpathway;Zinc;Zinc-finger		F1LQI5;Q2TL32	F1LQI5;Q2TL32	E3 ubiquitin-protein ligase UBR4	Ubr4	>tr|F1LQI5|F1LQI5_RAT E3 ubiquitin-protein ligase UBR4 OS=Rattus norvegicus GN=Ubr4 PE=1 SV=1;>sp|Q2TL32|UBR4_RAT E3 ubiquitin-protein ligase UBR4 OS=Rattus norvegicus GN=Ubr4 PE=1 SV=2
catalytic activity;cysteine-type peptidase activity;endopeptidase inhibitor activity;endopeptidase regulator activity;enzyme inhibitor activity;enzyme regulator activity;hydrolase activity;hydrolase activity, acting on ester bonds;peptidase activity;peptidase activity, acting on L-amino acid peptides;peptidase inhibitor activity;peptidase regulator activity;thiolester hydrolase activity;ubiquitin…	biological regulation;catabolic process;cell communication;cell-cell signaling;cellular metabolic process;cellular process;macromolecule metabolic process;metabolic process;primary metabolic process;protein metabolic process;proteolysis;proteolysis involved in cellular protein catabolic process;signaling	cell part;cell surface;cytoplasmic membrane-bounded vesicle;intracellular membrane-bounded organelle;intracellular organelle;organelle;synapse;vesicle		Completeproteome;Hydrolase;Protease;Referenceproteome;Thiolprotease;Ublconjugationpathway		Q5U2N2	Q5U2N2	Ubiquitin carboxyl-terminal hydrolase	Usp14	>tr|Q5U2N2|Q5U2N2_RAT Ubiquitin carboxyl-terminal hydrolase OS=Rattus norvegicus GN=Usp14 PE=2 SV=1
binding;cation binding;ion binding;metal ion binding;nucleic acid binding;transition metal ion binding;zinc ion binding	biological regulation	cell part;intracellular membrane-bounded organelle;intracellular organelle;nucleus;organelle		Completeproteome;Metal-binding;Referenceproteome;Repeat;Zinc;Zinc-finger		B2GV07	B2GV07	Protein Zfp786	Zfp786	>tr|B2GV07|B2GV07_RAT Protein Zfp786 OS=Rattus norvegicus GN=Zfp786 PE=2 SV=1
	biological regulation			Completeproteome;Referenceproteome		E9PTB2;F2Z3T6	E9PTB2;F2Z3T6	Transcription elongation factor SPT5	Supt5h	>tr|E9PTB2|E9PTB2_RAT Transcription elongation factor SPT5 OS=Rattus norvegicus GN=Supt5h PE=3 SV=2;>tr|F2Z3T6|F2Z3T6_RAT Protein Supt5h OS=Rattus norvegicus GN=Supt5h PE=4 SV=2
				Completeproteome;Referenceproteome		F7ES73	F7ES73	Protein Nub1	Nub1	>tr|F7ES73|F7ES73_RAT Protein Nub1 OS=Rattus norvegicus GN=Nub1 PE=4 SV=1
