# Supplementary material for: Proteomic Dissection of Nanotopography-Sensitive Mechanotransductive Signaling Hubs that Foster Neuronal Differentiation in PC12 Cells
Source: Front Cell Neurosci. 2018 Jan 4;11:417. doi: 10.3389/fncel.2017.00417 (PMC5758595; doi:10.3389/fncel.2017.00417)
Supplement: Table S11 — Proteins expressed only in ns-Zr15 (with respect to the comparison NGF, ns-Zr15, ns-Zr25). List of the proteins annotated with Perseus software. Categorical annotation was supplied in form of Gene Ontology (GO) biological process (BP), molecular function (MF), cellular component (CC), keywords as well as in participation in a KEGG pathway and molecular complexes (CORUM). [file Table11.XLS]

## Sheet: TableS3E_M9_Zr15only
GOMF name	GOBP slim name	GOCC slim name	KEGG name	Keywords	Corum	Protein IDs	Majority protein IDs	Protein names	Gene names	Fasta headers
aminoacylase activity;binding;catalytic activity;cation binding;hydrolase activity;hydrolase activity, acting on carbon-nitrogen (but not peptide) bonds;hydrolase activity, acting on carbon-nitrogen (but not peptide) bonds, in linear amides;ion binding;metal ion binding;metallopeptidase activity;peptidase activity;peptidase activity, acting on L-amino acid peptides	amine metabolic process;catabolic process;cellular amino acid metabolic process;cellular ketone metabolic process;cellular metabolic process;cellular nitrogen compound metabolic process;cellular process;macromolecule metabolic process;metabolic process;nitrogen compound metabolic process;organic acid metabolic process;primary metabolic process;protein catabolic process;protein metabolic process;p…	cell part;cytoplasm	Arginine and proline metabolism	Completeproteome;Cytoplasm;Directproteinsequencing;Hydrolase;Metal-binding;Referenceproteome;Zinc		Q6AYS7	Q6AYS7	Aminoacylase-1A	Acy1a	>sp|Q6AYS7|ACY1A_RAT Aminoacylase-1A OS=Rattus norvegicus GN=Acy1a PE=1 SV=1
binding;enzyme activator activity;enzyme regulator activity;GTPase activator activity;GTPase regulator activity;guanyl-nucleotide exchange factor activity;lipid binding;nucleoside-triphosphatase regulator activity;phospholipid binding;Ras guanyl-nucleotide exchange factor activity;Rho guanyl-nucleotide exchange factor activity;small GTPase regulator activity	biological regulation	cell part;cytoplasm;membrane		Coiledcoil;Completeproteome;Cytoplasm;GTPaseactivation;Guanine-nucleotidereleasingfactor;Membrane;Phosphoprotein;Referenceproteome		Q9Z1I6;E9PTJ8	Q9Z1I6;E9PTJ8	Rho guanine nucleotide exchange factor 1	Arhgef1	>sp|Q9Z1I6|ARHG1_RAT Rho guanine nucleotide exchange factor 1 OS=Rattus norvegicus GN=Arhgef1 PE=1 SV=1;>tr|E9PTJ8|E9PTJ8_RAT Rho guanine nucleotide exchange factor 1 OS=Rattus norvegicus GN=Arhgef1 PE=4 SV=2
	biological regulation;cellular process;response to stimulus;signal transduction	cell part;endoplasmic reticulum;intracellular membrane-bounded organelle;intracellular organelle;membrane;organelle		Completeproteome;Referenceproteome		D3ZTY0	D3ZTY0	Protein Cnih4	Cnih4	>tr|D3ZTY0|D3ZTY0_RAT Protein Cnih4 OS=Rattus norvegicus GN=Cnih4 PE=4 SV=1
G-protein coupled receptor activity;molecular transducer activity;olfactory receptor activity;receptor activity;signal transducer activity;signaling receptor activity;transmembrane signaling receptor activity	detection of stimulus;response to chemical stimulus;response to stimulus	cell part;membrane;plasma membrane		Cellmembrane;Completeproteome;Disulfidebond;Glycoprotein;G-proteincoupledreceptor;Membrane;Receptor;Referenceproteome;Transducer;Transmembrane;Transmembranehelix		Q80T02	Q80T02	G-protein coupled bile acid receptor 1	Gpbar1	>sp|Q80T02|GPBAR_RAT G-protein coupled bile acid receptor 1 OS=Rattus norvegicus GN=Gpbar1 PE=2 SV=1
binding;enzyme activator activity;enzyme regulator activity;growth factor activity;kinase activator activity;kinase regulator activity;protein binding;protein kinase activator activity;protein kinase regulator activity;protein serine/threonine kinase activator activity;receptor activator activity;receptor binding;receptor regulator activity	alcohol metabolic process;anatomical structure development;anatomical structure morphogenesis;behavior;biological regulation;carbohydrate metabolic process;cell differentiation;cell proliferation;cellular metabolic process;cellular process;developmental process;metabolic process;multicellular organismal process;multi-organism process;neurological system process;primary metabolic process;regulatio…	extracellular space		Carbohydratemetabolism;Cleavageonpairofbasicresidues;Completeproteome;Directproteinsequencing;Disulfidebond;Glucosemetabolism;Growthfactor;Hormone;Mitogen;Osteogenesis;Referenceproteome;Secreted;Signal		P01346	P01346	Insulin-like growth factor II;Insulin-like growth factor II;Preptin	Igf2	>sp|P01346|IGF2_RAT Insulin-like growth factor II OS=Rattus norvegicus GN=Igf2 PE=1 SV=1
	anatomical structure morphogenesis;developmental process			Completeproteome;Referenceproteome		M0R6E5	M0R6E5	Protein LOC682408	LOC682408	>tr|M0R6E5|M0R6E5_RAT Protein LOC682408 (Fragment) OS=Rattus norvegicus GN=LOC682408 PE=4 SV=1
binding;heat shock protein binding;Hsp90 protein binding;protein binding	anatomical structure development;biosynthetic process;cell cycle;cell proliferation;cellular component organization;cellular metabolic process;cellular nitrogen compound metabolic process;cellular process;chromatin modification;chromatin organization;chromosome organization;developmental process;DNA metabolic process;DNA replication;establishment of localization;macromolecule metabolic process;me…	cell part;cytoplasm;intracellular membrane-bounded organelle;intracellular organelle;nucleus;organelle		Acetylation;Cellcycle;Coiledcoil;Completeproteome;Cytoplasm;DNAreplication;Nucleus;Phosphoprotein;Proteintransport;Referenceproteome;Repeat;TPRrepeat;Transport		Q66HD3	Q66HD3	Nuclear autoantigenic sperm protein	Nasp	>sp|Q66HD3|NASP_RAT Nuclear autoantigenic sperm protein OS=Rattus norvegicus GN=Nasp PE=2 SV=1
binding;G-protein coupled amine receptor activity;G-protein coupled receptor activity;lipid binding;molecular transducer activity;phosphatidylinositol binding;phospholipid binding;receptor activity;signal transducer activity;signaling receptor activity;transmembrane signaling receptor activity	alcohol metabolic process;amine transport;biological regulation;carbohydrate metabolic process;cell death;cellular component organization;cellular metabolic process;cellular process;cytoskeleton organization;death;establishment of localization;metabolic process;organelle organization;primary metabolic process;response to stimulus;secretion;signal transduction;small molecule metabolic process;tran…	cell part;cytosol;endosome;intracellular membrane-bounded organelle;intracellular organelle;membrane;organelle;plasma membrane		Apoptosis;Cellmembrane;Coiledcoil;Completeproteome;Cytoplasm;Endosome;Leucine-richrepeat;Membrane;Phosphoprotein;Receptor;Referenceproteome;Repeat		Q4G017	Q4G017	Nischarin	Nisch	>sp|Q4G017|NISCH_RAT Nischarin OS=Rattus norvegicus GN=Nisch PE=2 SV=2
	cellular process	cell part;macromolecular complex;protein complex	Proteasome	Acetylation;Completeproteome;Proteasome;Referenceproteome		B0BN93	B0BN93	26S proteasome non-ATPase regulatory subunit 13	Psmd13	>sp|B0BN93|PSD13_RAT 26S proteasome non-ATPase regulatory subunit 13 OS=Rattus norvegicus GN=Psmd13 PE=1 SV=1
binding;catalytic activity;GDP binding;glycoprotein binding;GTP binding;GTPase activity;guanyl nucleotide binding;guanyl ribonucleotide binding;hydrolase activity;hydrolase activity, acting on acid anhydrides;hydrolase activity, acting on acid anhydrides, in phosphorus-containing anhydrides;nucleoside-triphosphatase activity;nucleotide binding;protein binding;purine nucleotide binding;purine ribo…	biological regulation;cellular process;developmental process;embryo development;endosome transport;establishment of localization;Golgi vesicle transport;localization;multicellular organismal process;neurotransmitter transport;protein transport;regulation of body fluid levels;response to chemical stimulus;response to endogenous stimulus;response to stimulus;secretion;signal transduction;transport;…	cell part;cytoplasmic membrane-bounded vesicle;cytosol;endoplasmic reticulum;endosome;intracellular membrane-bounded organelle;intracellular organelle;lysosome;membrane;organelle;vacuole;vesicle		Acetylation;Completeproteome;Cytoplasmicvesicle;Endosome;Golgiapparatus;GTP-binding;Lipoprotein;Membrane;Methylation;Nucleotide-binding;Phosphoprotein;Prenylation;Proteintransport;Referenceproteome;Transport		P61107;B0BMW0	P61107;B0BMW0	Ras-related protein Rab-14	Rab14	>sp|P61107|RAB14_RAT Ras-related protein Rab-14 OS=Rattus norvegicus GN=Rab14 PE=1 SV=3;>tr|B0BMW0|B0BMW0_RAT RAB14, member RAS oncogene family OS=Rattus norvegicus GN=Rab14 PE=2 SV=1
				Completeproteome;Referenceproteome		D4AE02;Q5FWT1	D4AE02;Q5FWT1	Protein FAM98A	RGD1560464;Fam98a	>tr|D4AE02|D4AE02_RAT Protein Fam98b OS=Rattus norvegicus GN=Fam98b PE=4 SV=2;>sp|Q5FWT1|FA98A_RAT Protein FAM98A OS=Rattus norvegicus GN=Fam98a PE=2 SV=1
structural constituent of ribosome;structural molecule activity	biosynthetic process;cellular metabolic process;cellular process;macromolecule metabolic process;metabolic process;primary metabolic process;protein metabolic process;translation	cell part;intracellular non-membrane-bounded organelle;intracellular organelle;macromolecular complex;organelle;ribonucleoprotein complex;ribosome		Completeproteome;Referenceproteome		D3ZAC7	D3ZAC7	Uncharacterized protein	RGD1561841	>tr|D3ZAC7|D3ZAC7_RAT Protein RGD1561841 OS=Rattus norvegicus GN=RGD1561841 PE=4 SV=1
endopeptidase inhibitor activity;endopeptidase regulator activity;enzyme inhibitor activity;enzyme regulator activity;peptidase inhibitor activity;peptidase regulator activity;serine-type endopeptidase inhibitor activity	biological regulation	cell part;cytoplasm;cytosol		Completeproteome;Referenceproteome		D3ZHB5	D3ZHB5	Protein Serpinb8	Serpinb8	>tr|D3ZHB5|D3ZHB5_RAT Protein Serpinb8 OS=Rattus norvegicus GN=Serpinb8 PE=3 SV=1
binding;nucleic acid binding		cell part;intracellular membrane-bounded organelle;intracellular organelle;nucleus;organelle		Completeproteome;Referenceproteome		D3ZMS1	D3ZMS1	Protein Sf3b2	Sf3b2	>tr|D3ZMS1|D3ZMS1_RAT Protein Sf3b2 OS=Rattus norvegicus GN=Sf3b2 PE=4 SV=2
	cell differentiation;cellular process;developmental process			Completeproteome;Referenceproteome		D4A8G5	D4A8G5	Protein Tgfbi	Tgfbi	>tr|D4A8G5|D4A8G5_RAT Protein Tgfbi OS=Rattus norvegicus GN=Tgfbi PE=4 SV=2
	anatomical structure development;anatomical structure morphogenesis;biological regulation;biosynthetic process;cell division;cellular component organization;cellular metabolic process;cellular nitrogen compound metabolic process;cellular process;developmental process;macromolecule metabolic process;metabolic process;mitosis;multicellular organismal process;nitrogen compound metabolic process;nucl…	cell part;intracellular membrane-bounded organelle;intracellular organelle;nucleus;organelle		Biologicalrhythms;Cellcycle;Celldivision;Completeproteome;Developmentalprotein;DNAdamage;Mitosis;Nucleus;Phosphoprotein;Referenceproteome;Transcription;Transcriptionregulation		E9PTS7;Q9Z2Y1	E9PTS7;Q9Z2Y1	Protein timeless homolog	Timeless	>tr|E9PTS7|E9PTS7_RAT Protein timeless homolog OS=Rattus norvegicus GN=Timeless PE=4 SV=2;>sp|Q9Z2Y1|TIM_RAT Protein timeless homolog OS=Rattus norvegicus GN=Timeless PE=1 SV=1
