# Supplementary material for: Proteomic Dissection of Nanotopography-Sensitive Mechanotransductive Signaling Hubs that Foster Neuronal Differentiation in PC12 Cells
Source: Front Cell Neurosci. 2018 Jan 4;11:417. doi: 10.3389/fncel.2017.00417 (PMC5758595; doi:10.3389/fncel.2017.00417)
Supplement: Table S12 — Proteins expressed only in ns-Zr25. List of the proteins annotated with Perseus software. Categorical annotation was supplied in form of Gene Ontology (GO) biological process (BP), molecular function (MF), cellular component (CC), keywords as well as in participation in a KEGG pathway and molecular complexes (CORUM). [file Table12.XLS]

## Sheet: TableS3F_M9_Zr25only
GOMF name	GOBP slim name	GOCC slim name	KEGG name	Keywords	Corum	Protein IDs	Majority protein IDs	Protein names	Gene names	Fasta headers
	establishment of localization;transport	cell part;membrane		Completeproteome;Membrane;Referenceproteome;Transmembrane;Transmembranehelix;Transport		B0BN52	B0BN52	Mitochondrial carrier homolog 2 (C. elegans)	Mtch2	>tr|B0BN52|B0BN52_RAT Mitochondrial carrier homolog 2 (C. elegans) OS=Rattus norvegicus GN=Mtch2 PE=2 SV=1
binding;DNA binding;nucleic acid binding		cell part;intracellular membrane-bounded organelle;intracellular organelle;nucleus;organelle		Completeproteome;Referenceproteome		B0BN99	B0BN99	Hmgb3 protein	Hmgb3	>tr|B0BN99|B0BN99_RAT Hmgb3 protein OS=Rattus norvegicus GN=Hmgb3 PE=2 SV=1
binding;catalytic activity;cation binding;hydrolase activity;hydrolase activity, acting on ester bonds;ion binding;metal ion binding;phosphatase activity;phosphoric ester hydrolase activity;phosphoserine phosphatase activity	establishment of localization;protein transport;transport	cell part;membrane		Acetylation;Alternativesplicing;Completeproteome;Cytoplasm;Endosome;Hydrolase;Membrane;Metal-binding;Proteintransport;Referenceproteome;Transport;Zinc		B2RZ78-2;B2RZ78	B2RZ78-2;B2RZ78	Vacuolar protein sorting-associated protein 29	Vps29	>sp|B2RZ78-2|VPS29_RAT Isoform 2 of Vacuolar protein sorting-associated protein 29 OS=Rattus norvegicus GN=Vps29;>sp|B2RZ78|VPS29_RAT Vacuolar protein sorting-associated protein 29 OS=Rattus norvegicus GN=Vps29 PE=1 SV=2
				Completeproteome;Leucine-richrepeat;Referenceproteome;Repeat		D3ZAE6	D3ZAE6	Protein Vasn	Vasn	>tr|D3ZAE6|D3ZAE6_RAT Protein Vasn OS=Rattus norvegicus GN=Vasn PE=4 SV=1
				Completeproteome;Referenceproteome		D3ZFW1	D3ZFW1	Protein Tsen15	Tsen15	>tr|D3ZFW1|D3ZFW1_RAT Protein Tsen15 OS=Rattus norvegicus GN=Tsen15 PE=4 SV=1
		cell part;chromatin remodeling complex;DNA helicase complex;macromolecular complex;protein complex		Completeproteome;Referenceproteome		D4A421	D4A421	Nuclear factor related to kappa B binding protein (Predicted)	Nfrkb	>tr|D4A421|D4A421_RAT Nuclear factor related to kappa B binding protein (Predicted) OS=Rattus norvegicus GN=Nfrkb PE=4 SV=1
				Completeproteome;Referenceproteome		D4A5J4	D4A5J4	Protein RGD1560559	RGD1560559	>tr|D4A5J4|D4A5J4_RAT Protein RGD1560559 OS=Rattus norvegicus GN=RGD1560559 PE=4 SV=1
	cellular component assembly;cellular component organization;cellular membrane organization;cellular process;establishment of localization;macromolecular complex assembly;membrane docking;membrane fusion;membrane organization;protein complex assembly;protein transport;transport;vesicle-mediated transport	cell part;cell surface;cytoplasmic membrane-bounded vesicle;intracellular membrane-bounded organelle;intracellular organelle;macromolecular complex;membrane;organelle;plasma membrane;protein complex;vesicle	SNARE interactions in vesicular transport;Vasopressin-regulated water reabsorption	Cellmembrane;Coiledcoil;Completeproteome;Membrane;Neurotransmittertransport;Phosphoprotein;Referenceproteome;Transmembrane;Transmembranehelix;Transport	SNARE complex (Stx4, Napa, Vamp3, Nsf, Vamp2);SNARE complex (Stx4, Snap25, Vamp2);SNARE complex (Stx4, Snap25, Vamp2, Syt1);SNARE complex (Stx4, Snap25, Vamp8);SNARE complex (Stx4, Vamp7, Snap23, Syt7)	G3V8I4;Q08850	G3V8I4;Q08850	Syntaxin-4	Stx4	>tr|G3V8I4|G3V8I4_RAT Syntaxin 4A (Placental), isoform CRA_a OS=Rattus norvegicus GN=Stx4 PE=3 SV=1;>sp|Q08850|STX4_RAT Syntaxin-4 OS=Rattus norvegicus GN=Stx4 PE=1 SV=1
binding;DNA binding;nucleic acid binding;nucleic acid binding transcription factor activity;sequence-specific DNA binding;sequence-specific DNA binding transcription factor activity		cell part;intracellular membrane-bounded organelle;intracellular organelle;nucleus;organelle		Completeproteome;Referenceproteome		M0RCG1	M0RCG1	cAMP-responsive element modulator	Crem	>tr|M0RCG1|M0RCG1_RAT cAMP-responsive element modulator OS=Rattus norvegicus GN=Crem PE=4 SV=1
binding;catalytic activity;cation binding;heme binding;heme oxygenase (decyclizing) activity;hydrolase activity;hydrolase activity, acting on ester bonds;ion binding;iron ion binding;lipase activity;metal ion binding;molecular transducer activity;oxidoreductase activity;oxidoreductase activity, acting on paired donors, with incorporation or reduction of molecular oxygen;phospholipase activity;pho…	anatomical structure formation involved in morphogenesis;biological regulation;catabolic process;cell communication;cellular component assembly;cellular component organization;cellular lipid metabolic process;cellular metabolic process;cellular nitrogen compound metabolic process;cellular process;cofactor metabolic process;developmental process;heterocycle metabolic process;homeostatic process;li…	cell part;cytosol;endoplasmic reticulum;intracellular membrane-bounded organelle;intracellular non-membrane-bounded organelle;intracellular organelle;membrane;nucleolus;organelle	Mineral absorption;Porphyrin and chlorophyll metabolism	3D-structure;Completeproteome;Endoplasmicreticulum;Heme;Iron;Membrane;Metal-binding;Microsome;Oxidoreductase;Phosphoprotein;Referenceproteome		P06762	P06762	Heme oxygenase 1	Hmox1	>sp|P06762|HMOX1_RAT Heme oxygenase 1 OS=Rattus norvegicus GN=Hmox1 PE=1 SV=1
binding;cytokine activity;hormone binding;peptide binding;peptide hormone binding;protein binding;protein dimerization activity;protein heterodimerization activity;receptor binding	anatomical structure development;anatomical structure morphogenesis;biological regulation;biosynthetic process;cell differentiation;cellular metabolic process;cellular process;developmental process;establishment of localization;growth;hormone transport;lipid transport;macromolecule metabolic process;metabolic process;molting cycle;multicellular organismal process;regulation of cell cycle;regulati…	activin complex;inhibin complex;macromolecular complex;protein complex	Cytokine-cytokine receptor interaction;TGF-beta signaling pathway	Cleavageonpairofbasicresidues;Completeproteome;Disulfidebond;Glycoprotein;Growthfactor;Hormone;Referenceproteome;Secreted;Signal		P18331	P18331	Inhibin beta A chain	Inhba	>sp|P18331|INHBA_RAT Inhibin beta A chain OS=Rattus norvegicus GN=Inhba PE=2 SV=1
binding;catalytic activity;cation binding;hydrolase activity;hydrolase activity, acting on ester bonds;insulin receptor binding;ion binding;metal ion binding;phosphatase activity;phosphoprotein phosphatase activity;phosphoric ester hydrolase activity;protein binding;protein complex binding;protein tyrosine phosphatase activity;receptor binding;transition metal ion binding;zinc ion binding	biological regulation;cellular component organization;cellular process;cytoskeleton organization;organelle organization;regulation of transport;response to chemical stimulus;response to endogenous stimulus;response to stimulus;response to stress;signal transduction	cell part;cytosol;endosome;intracellular membrane-bounded organelle;intracellular organelle;membrane;organelle;plasma membrane;vesicle	Adherens junction;Insulin signaling pathway	Acetylation;Completeproteome;Endoplasmicreticulum;Hydrolase;Membrane;Phosphoprotein;Proteinphosphatase;Referenceproteome;S-nitrosylation	Irs1-Grb2-Ptpn1 complex	P20417	P20417	Tyrosine-protein phosphatase non-receptor type 1	Ptpn1	>sp|P20417|PTN1_RAT Tyrosine-protein phosphatase non-receptor type 1 OS=Rattus norvegicus GN=Ptpn1 PE=1 SV=1
channel inhibitor activity;channel regulator activity;ion channel inhibitor activity;sodium channel inhibitor activity;sodium channel regulator activity	biological regulation;cellular homeostasis;cellular ion homeostasis;cellular process;homeostatic process;locomotion;multicellular organismal process;muscle contraction;neurological system process;regulation of transport;response to chemical stimulus;response to external stimulus;response to stimulus	cell part;macromolecular complex;protein complex		Completeproteome;Directproteinsequencing;Disulfidebond;Glycoprotein;Immunoglobulindomain;Ionchannel;Iontransport;Membrane;Referenceproteome;Signal;Sodium;Sodiumchannel;Sodiumtransport;Transmembrane;Transmembranehelix;Transport;Voltage-gatedchannel	Synaptotagmin-sodium channel complex (Syt1-Scn2a-Scn1b);Synaptotagmin-sodium channel complex (Syt1-Scn1a-Scn1b);Synaptotagmin-sodium channel complex (Syt2-Scn1a-Scn1b);Synaptotagmin-sodium channel complex (Syt2-Scn2a-Scn1b)	Q00954	Q00954	Sodium channel subunit beta-1	Scn1b	>sp|Q00954|SCN1B_RAT Sodium channel subunit beta-1 OS=Rattus norvegicus GN=Scn1b PE=1 SV=1
binding;calcium ion binding;catalytic activity;cation binding;ion binding;metal ion binding;transferase activity;transferase activity, transferring acyl groups	biosynthetic process;cellular lipid metabolic process;cellular metabolic process;cellular process;lipid metabolic process;metabolic process;primary metabolic process	cell part		Acyltransferase;Calcium;Completeproteome;Glycoprotein;Lipidbiosynthesis;Lipidmetabolism;Membrane;Metal-binding;Phospholipidbiosynthesis;Phospholipidmetabolism;Referenceproteome;Repeat;Transferase;Transmembrane;Transmembranehelix		Q4V8A1	Q4V8A1	Lysophosphatidylcholine acyltransferase 2B	Lpcat2b	>sp|Q4V8A1|PCT2B_RAT Lysophosphatidylcholine acyltransferase 2B OS=Rattus norvegicus GN=Lpcat2b PE=2 SV=1
binding;chromatin binding;chromatin DNA binding;DNA binding;nucleic acid binding;nucleosomal DNA binding;nucleosome binding;structure-specific DNA binding		cell part;intracellular membrane-bounded organelle;intracellular organelle;nucleus;organelle		Completeproteome;Referenceproteome		Q5U1W8	Q5U1W8	High-mobility group nucleosome binding domain 1	Hmgn1	>tr|Q5U1W8|Q5U1W8_RAT High-mobility group nucleosome binding domain 1 OS=Rattus norvegicus GN=LOC100911295 PE=2 SV=1
binding;catalytic activity;cation binding;ion binding;metal ion binding;oxidoreductase activity	cellular metabolic process;cellular process;generation of precursor metabolites and energy;metabolic process	cell part;membrane		Completeproteome;Electrontransport;Endosome;Glycoprotein;Heme;Iron;Lysosome;Membrane;Metal-binding;Oxidoreductase;Referenceproteome;Transmembrane;Transmembranehelix;Transport		Q5U2W7	Q5U2W7	Cytochrome b ascorbate-dependent protein 3	Cybasc3	>sp|Q5U2W7|CYAC3_RAT Cytochrome b ascorbate-dependent protein 3 OS=Rattus norvegicus GN=Cyb561a3 PE=2 SV=1
binding;cation binding;DNA binding;double-stranded DNA binding;ion binding;metal ion binding;nucleic acid binding;protein binding;protein kinase A binding;protein kinase A regulatory subunit binding;structure-specific DNA binding;transition metal ion binding;zinc ion binding	cellular component organization;cellular metabolic process;cellular nitrogen compound metabolic process;cellular process;chromosome organization;DNA metabolic process;DNA packaging;macromolecule metabolic process;metabolic process;nitrogen compound metabolic process;nucleobase-containing compound metabolic process;organelle organization;primary metabolic process	cell part;chromosome;Golgi apparatus;intracellular membrane-bounded organelle;intracellular non-membrane-bounded organelle;intracellular organelle;mitochondrion;nucleus;organelle		Completeproteome;DNA-binding;Metal-binding;Nucleus;Phosphoprotein;Referenceproteome;Repeat;Zinc;Zinc-finger		Q63014	Q63014	A-kinase anchor protein 8	Akap8	>sp|Q63014|AKAP8_RAT A-kinase anchor protein 8 OS=Rattus norvegicus GN=Akap8 PE=2 SV=1
binding;nucleic acid binding;RNA binding;translation factor activity, nucleic acid binding;translation initiation factor activity	catabolic process;cellular metabolic process;cellular nitrogen compound metabolic process;cellular process;macromolecule metabolic process;metabolic process;mRNA metabolic process;nitrogen compound metabolic process;nucleobase-containing compound metabolic process;primary metabolic process;RNA catabolic process;RNA metabolic process;translational initiation	cell part;macromolecular complex;protein complex	Hepatitis C;RNA transport	Acetylation;Completeproteome;Cytoplasm;Initiationfactor;Nucleus;Phosphoprotein;Proteinbiosynthesis;Referenceproteome		Q641X8	Q641X8	Eukaryotic translation initiation factor 3 subunit E	Eif3e	>sp|Q641X8|EIF3E_RAT Eukaryotic translation initiation factor 3 subunit E OS=Rattus norvegicus GN=Eif3e PE=2 SV=1
