# Supplementary material for: Proteomic Dissection of Nanotopography-Sensitive Mechanotransductive Signaling Hubs that Foster Neuronal Differentiation in PC12 Cells
Source: Front Cell Neurosci. 2018 Jan 4;11:417. doi: 10.3389/fncel.2017.00417 (PMC5758595; doi:10.3389/fncel.2017.00417)
Supplement: Table S13 — Proteins differently phosphorylated in NGFvsPLL. The table lists all phosphorylated proteins annotated with Perseus software. Annotated terms include GOBP, GOMF, GOCC, Keywords, KEGG, CORUM, together with the enriched sequence motifs of phosphopeptides data set. [file Table13.XLS]

## Sheet: D1_P_NGF_PLL
Amino acid	Charge	Multiplicity	Motifs	GOMF name	GOBP slim name	GOCC slim name	KEGG name	Keywords	Corum	m/z	Intensity	Position	welch Difference	Proteins	Positions within proteins	Protein names	Gene names	Sequence window
T	2	___2				cell part;cytoplasm;intracellular membrane-bounded organelle;intracellular organelle;mitochondrion;organelle		Completeproteome;Cytoplasm;Referenceproteome		717.277	11526000	4	-1.96994	P85967;D3ZJF3	4;4	Gasdermin-C	Gsdmc;Gsdmc	____________MLYTFDQVSKDVVKKLQGK
Y	2	___2	Src kinase substrate motif			cell part;cytoplasm;intracellular membrane-bounded organelle;intracellular organelle;mitochondrion;organelle		Completeproteome;Cytoplasm;Referenceproteome		717.277	11526000	3	-1.96994	P85967;D3ZJF3	3;3	Gasdermin-C	Gsdmc;Gsdmc	_____________MLYTFDQVSKDVVKKLQG
T	4	___3	Casein kinase I substrate motif;PKA kinase substrate motif;PKC kinase substrate motif	binding;lipid binding;phospholipid binding		cell part;cytoskeleton;intracellular non-membrane-bounded organelle;intracellular organelle;organelle		Completeproteome;Referenceproteome		721.791	16355000	1311	-1.95242	D4AA54	1311	Protein Plekhh1	Plekhh1	TRIDKLTFRMPAPKITDTTLVMASYMNHCSA
T	4	___3	G protein-coupled receptor kinase 1 substrate motif	binding;lipid binding;phospholipid binding		cell part;cytoskeleton;intracellular non-membrane-bounded organelle;intracellular organelle;organelle		Completeproteome;Referenceproteome		721.791	16355000	1327	-1.95242	D4AA54	1327	Protein Plekhh1	Plekhh1	DTTLVMASYMNHCSATVNLSAKLPAARQPRD
S	2	___2	Casein kinase I substrate motif;Casein kinase II substrate motif					Completeproteome;Referenceproteome		922.904	2423500	487	-1.9205	D4A9Y1;M0R9E3	487;403	Protein Zyg11a	Zyg11a	WVCKRESPKMQMMAVSITSILALKLSPEEIE
T	2	___2	G protein-coupled receptor kinase 1 substrate motif					Completeproteome;Referenceproteome		922.904	2423500	489	-1.9205	D4A9Y1;M0R9E3	489;405	Protein Zyg11a	Zyg11a	CKRESPKMQMMAVSITSILALKLSPEEIEQF
S	3	___3	PKA kinase substrate motif;PKC kinase substrate motif	G-protein coupled receptor activity;molecular transducer activity;olfactory receptor activity;receptor activity;signal transducer activity;signaling receptor activity;transmembrane signaling receptor activity	detection of stimulus;response to chemical stimulus;response to stimulus	cell part;membrane;plasma membrane		Cellmembrane;Completeproteome;G-proteincoupledreceptor;Membrane;Olfaction;Receptor;Referenceproteome;Sensorytransduction;Transducer;Transmembrane;Transmembranehelix		935.084	39260000	291	-1.87909	D3ZKQ1	291	Olfactory receptor	Olr581	VFYLLIIPMMNPLIYSLRNKDVKEALIRLRG
Y	3	___3	Src kinase substrate motif	G-protein coupled receptor activity;molecular transducer activity;olfactory receptor activity;receptor activity;signal transducer activity;signaling receptor activity;transmembrane signaling receptor activity	detection of stimulus;response to chemical stimulus;response to stimulus	cell part;membrane;plasma membrane		Cellmembrane;Completeproteome;G-proteincoupledreceptor;Membrane;Olfaction;Receptor;Referenceproteome;Sensorytransduction;Transducer;Transmembrane;Transmembranehelix		935.084	39260000	290	-1.87909	D3ZKQ1	290	Olfactory receptor	Olr581	SVFYLLIIPMMNPLIYSLRNKDVKEALIRLR
S	2	___3	Casein kinase II substrate motif;ERK1,2 kinase substrate motif;GSK-3, ERK1, ERK2, CDK5 substrate motif;WW domain binding motif	anion binding;binding;carbohydrate binding;catalytic activity;glycosaminoglycan binding;heparin binding;hydrolase activity;hydrolase activity, acting on ester bonds;insulin receptor binding;ion binding;molecular transducer activity;pattern binding;phosphatase activity;phosphate ion binding;phosphoprotein phosphatase activity;phosphoric ester hydrolase activity;polysaccharide binding;protein bindi…	biological adhesion;biological regulation;cell adhesion;cellular process	cell body;cell part;endosome;intracellular membrane-bounded organelle;intracellular organelle;membrane;neuronal cell body;organelle;plasma membrane;site of polarized growth;synapse	Adherens junction;Cell adhesion molecules (CAMs);Insulin signaling pathway	Celladhesion;Completeproteome;Disulfidebond;Glycoprotein;Heparin-binding;Hydrolase;Immunoglobulindomain;Membrane;Proteinphosphatase;Receptor;Referenceproteome;Repeat;Signal;Transmembrane;Transmembranehelix	Beta-catenin-Cadherin-LAR complex;Grip-Glur2/3-liprin-alpha-Lar complex	1094.99	536040000	991	-1.86009	Q64604	991	Receptor-type tyrosine-protein phosphatase F	Ptprf	DIKVRAHTSKGAGPLSPSIQSRTMPMEQVFA
S	2	___3	Casein kinase I substrate motif;Casein kinase II substrate motif;DNA dependent Protein kinase substrate motif	anion binding;binding;carbohydrate binding;catalytic activity;glycosaminoglycan binding;heparin binding;hydrolase activity;hydrolase activity, acting on ester bonds;insulin receptor binding;ion binding;molecular transducer activity;pattern binding;phosphatase activity;phosphate ion binding;phosphoprotein phosphatase activity;phosphoric ester hydrolase activity;polysaccharide binding;protein bindi…	biological adhesion;biological regulation;cell adhesion;cellular process	cell body;cell part;endosome;intracellular membrane-bounded organelle;intracellular organelle;membrane;neuronal cell body;organelle;plasma membrane;site of polarized growth;synapse	Adherens junction;Cell adhesion molecules (CAMs);Insulin signaling pathway	Celladhesion;Completeproteome;Disulfidebond;Glycoprotein;Heparin-binding;Hydrolase;Immunoglobulindomain;Membrane;Proteinphosphatase;Receptor;Referenceproteome;Repeat;Signal;Transmembrane;Transmembranehelix	Beta-catenin-Cadherin-LAR complex;Grip-Glur2/3-liprin-alpha-Lar complex	1094.99	536040000	993	-1.86009	Q64604	993	Receptor-type tyrosine-protein phosphatase F	Ptprf	KVRAHTSKGAGPLSPSIQSRTMPMEQVFAKN
S	2	___3	Casein kinase II substrate motif;G protein-coupled receptor kinase 1 substrate motif	anion binding;binding;carbohydrate binding;catalytic activity;glycosaminoglycan binding;heparin binding;hydrolase activity;hydrolase activity, acting on ester bonds;insulin receptor binding;ion binding;molecular transducer activity;pattern binding;phosphatase activity;phosphate ion binding;phosphoprotein phosphatase activity;phosphoric ester hydrolase activity;polysaccharide binding;protein bindi…	biological adhesion;biological regulation;cell adhesion;cellular process	cell body;cell part;endosome;intracellular membrane-bounded organelle;intracellular organelle;membrane;neuronal cell body;organelle;plasma membrane;site of polarized growth;synapse	Adherens junction;Cell adhesion molecules (CAMs);Insulin signaling pathway	Celladhesion;Completeproteome;Disulfidebond;Glycoprotein;Heparin-binding;Hydrolase;Immunoglobulindomain;Membrane;Proteinphosphatase;Receptor;Referenceproteome;Repeat;Signal;Transmembrane;Transmembranehelix	Beta-catenin-Cadherin-LAR complex;Grip-Glur2/3-liprin-alpha-Lar complex	1094.99	536040000	996	-1.86009	Q64604	996	Receptor-type tyrosine-protein phosphatase F	Ptprf	AHTSKGAGPLSPSIQSRTMPMEQVFAKNFRV
T	3	___1	b-Adrenergic Receptor kinase substrate motif;Cdc2 kinase substrate motif;CDK1,2,4,6 kinase substrate motif;GSK-3, ERK1, ERK2, CDK5 substrate motif;WW domain binding motif					Completeproteome;Referenceproteome		855.07	36038000	7	-1.80981	F1M943	7	Protein Armc8	Armc8	_________MACLLETPIRMSVLSEVTASSR
S	3	___3	G protein-coupled receptor kinase 1 substrate motif	acid-amino acid ligase activity;binding;catalytic activity;cation binding;heme binding;ion binding;iron ion binding;ligase activity;ligase activity, forming carbon-nitrogen bonds;metal ion binding;small conjugating protein ligase activity;tetrapyrrole binding;transition metal ion binding;ubiquitin-protein ligase activity;zinc ion binding	cellular metabolic process;cellular process;macromolecule metabolic process;macromolecule modification;metabolic process;primary metabolic process;protein metabolic process;protein modification by small protein conjugation or removal;protein modification process	cell part;cytoplasm;intracellular membrane-bounded organelle;intracellular organelle;nucleus;organelle		Completeproteome;Referenceproteome;Repeat;Ublconjugationpathway		1149.53	2028300	425	-1.79455	D4ACN3	425	Hect (Homologous to the E6-AP (UBE3A) carboxyl terminus) domain and RCC1 (CHC1)-like domain (RLD) 2 (Predicted)	Herc2	LILSRNGRVYTQAYNSDMLAPQLVQGLASRN
T	3	___3	Calmodulin-dependent protein kinase II substrate motif;Casein kinase II substrate motif;PKC kinase substrate motif	acid-amino acid ligase activity;binding;catalytic activity;cation binding;heme binding;ion binding;iron ion binding;ligase activity;ligase activity, forming carbon-nitrogen bonds;metal ion binding;small conjugating protein ligase activity;tetrapyrrole binding;transition metal ion binding;ubiquitin-protein ligase activity;zinc ion binding	cellular metabolic process;cellular process;macromolecule metabolic process;macromolecule modification;metabolic process;primary metabolic process;protein metabolic process;protein modification by small protein conjugation or removal;protein modification process	cell part;cytoplasm;intracellular membrane-bounded organelle;intracellular organelle;nucleus;organelle		Completeproteome;Referenceproteome;Repeat;Ublconjugationpathway		1149.53	2028300	420	-1.79455	D4ACN3	420	Hect (Homologous to the E6-AP (UBE3A) carboxyl terminus) domain and RCC1 (CHC1)-like domain (RLD) 2 (Predicted)	Herc2	AEKRFLILSRNGRVYTQAYNSDMLAPQLVQG
Y	3	___3	Src kinase substrate motif	acid-amino acid ligase activity;binding;catalytic activity;cation binding;heme binding;ion binding;iron ion binding;ligase activity;ligase activity, forming carbon-nitrogen bonds;metal ion binding;small conjugating protein ligase activity;tetrapyrrole binding;transition metal ion binding;ubiquitin-protein ligase activity;zinc ion binding	cellular metabolic process;cellular process;macromolecule metabolic process;macromolecule modification;metabolic process;primary metabolic process;protein metabolic process;protein modification by small protein conjugation or removal;protein modification process	cell part;cytoplasm;intracellular membrane-bounded organelle;intracellular organelle;nucleus;organelle		Completeproteome;Referenceproteome;Repeat;Ublconjugationpathway		1149.53	2028300	419	-1.79455	D4ACN3	419	Hect (Homologous to the E6-AP (UBE3A) carboxyl terminus) domain and RCC1 (CHC1)-like domain (RLD) 2 (Predicted)	Herc2	CAEKRFLILSRNGRVYTQAYNSDMLAPQLVQ
S	2	___3	AMP-activated protein kinase substrate motif;PKA kinase substrate motif;PKC kinase substrate motif	binding;cytokine activity;hormone binding;peptide binding;peptide hormone binding;protein binding;protein dimerization activity;protein heterodimerization activity;receptor binding	anatomical structure development;anatomical structure morphogenesis;biological regulation;biosynthetic process;cell differentiation;cellular metabolic process;cellular process;developmental process;establishment of localization;growth;hormone transport;lipid transport;macromolecule metabolic process;metabolic process;molting cycle;multicellular organismal process;regulation of cell cycle;regulati…	activin complex;inhibin complex;macromolecular complex;protein complex	Cytokine-cytokine receptor interaction;TGF-beta signaling pathway	Cleavageonpairofbasicresidues;Completeproteome;Disulfidebond;Glycoprotein;Growthfactor;Hormone;Referenceproteome;Secreted;Signal		982.861	4907100	216	-1.6787	P18331	216	Inhibin beta A chain	Inhba	RSELLLSEKVVDARKSTWHIFPVSSSIQRLL
S	2	___3	Casein kinase II substrate motif	binding;cytokine activity;hormone binding;peptide binding;peptide hormone binding;protein binding;protein dimerization activity;protein heterodimerization activity;receptor binding	anatomical structure development;anatomical structure morphogenesis;biological regulation;biosynthetic process;cell differentiation;cellular metabolic process;cellular process;developmental process;establishment of localization;growth;hormone transport;lipid transport;macromolecule metabolic process;metabolic process;molting cycle;multicellular organismal process;regulation of cell cycle;regulati…	activin complex;inhibin complex;macromolecular complex;protein complex	Cytokine-cytokine receptor interaction;TGF-beta signaling pathway	Cleavageonpairofbasicresidues;Completeproteome;Disulfidebond;Glycoprotein;Growthfactor;Hormone;Referenceproteome;Secreted;Signal		982.861	4907100	224	-1.6787	P18331	224	Inhibin beta A chain	Inhba	KVVDARKSTWHIFPVSSSIQRLLDQGKSSLD
S	2	___3	MDC1 BRCT domain binding motif;Plk1 PBD domain binding motif	binding;cytokine activity;hormone binding;peptide binding;peptide hormone binding;protein binding;protein dimerization activity;protein heterodimerization activity;receptor binding	anatomical structure development;anatomical structure morphogenesis;biological regulation;biosynthetic process;cell differentiation;cellular metabolic process;cellular process;developmental process;establishment of localization;growth;hormone transport;lipid transport;macromolecule metabolic process;metabolic process;molting cycle;multicellular organismal process;regulation of cell cycle;regulati…	activin complex;inhibin complex;macromolecular complex;protein complex	Cytokine-cytokine receptor interaction;TGF-beta signaling pathway	Cleavageonpairofbasicresidues;Completeproteome;Disulfidebond;Glycoprotein;Growthfactor;Hormone;Referenceproteome;Secreted;Signal		982.861	4907100	225	-1.6787	P18331	225	Inhibin beta A chain	Inhba	VVDARKSTWHIFPVSSSIQRLLDQGKSSLDV
S	2	___3	MDC1 BRCT domain binding motif;Plk1 PBD domain binding motif	binding;cytokine activity;hormone binding;peptide binding;peptide hormone binding;protein binding;protein dimerization activity;protein heterodimerization activity;receptor binding	anatomical structure development;anatomical structure morphogenesis;biological regulation;biosynthetic process;cell differentiation;cellular metabolic process;cellular process;developmental process;establishment of localization;growth;hormone transport;lipid transport;macromolecule metabolic process;metabolic process;molting cycle;multicellular organismal process;regulation of cell cycle;regulati…	activin complex;inhibin complex;macromolecular complex;protein complex	Cytokine-cytokine receptor interaction;TGF-beta signaling pathway	Cleavageonpairofbasicresidues;Completeproteome;Disulfidebond;Glycoprotein;Growthfactor;Hormone;Referenceproteome;Secreted;Signal		982.861	4907100	226	-1.6787	P18331	226	Inhibin beta A chain	Inhba	VDARKSTWHIFPVSSSIQRLLDQGKSSLDVR
S	4	___3						Completeproteome;Referenceproteome		972.924	23874000	10	-1.62884	D4A5J4	10	Protein RGD1560559	RGD1560559	______MGTLEGHLLSGVGFLMYAFYYSSLT
Y	3	___2		G-protein coupled receptor activity;molecular transducer activity;receptor activity;signal transducer activity;signaling receptor activity;transmembrane signaling receptor activity	multicellular organismal process;neurological system process	cell part	Taste transduction	Cellmembrane;Cellprojection;Cilium;Completeproteome;Glycoprotein;G-proteincoupledreceptor;Membrane;Receptor;Referenceproteome;Sensorytransduction;Taste;Transducer;Transmembrane;Transmembranehelix		1083.85	3971100	238	-1.62841	Q67ET0	238	Taste receptor type 2 member 4	Tas2r4	AHVGAMRLMICFLVLYIPYSIAALLYFPSYM
S	2	___2	Casein kinase II substrate motif;DNA dependent Protein kinase substrate motif;Pyruvate dehydrogenase kinase substrate motif	binding;cation binding;ion binding;metal ion binding;transition metal ion binding;zinc ion binding		cell part;intracellular membrane-bounded organelle;intracellular organelle;nucleus;organelle		Completeproteome;Metal-binding;Methyltransferase;Nucleus;Referenceproteome;Transferase;Zinc;Zinc-finger		896.838	23452000	2732	-1.5595	F1LXK8	2732	Histone-lysine N-methyltransferase	LOC100362634	SSDDRLSRPLPPATPSSMDMNSRQLVGGSQA
S	2	___2	MDC1 BRCT domain binding motif;Plk1 PBD domain binding motif	binding;cation binding;ion binding;metal ion binding;transition metal ion binding;zinc ion binding		cell part;intracellular membrane-bounded organelle;intracellular organelle;nucleus;organelle		Completeproteome;Metal-binding;Methyltransferase;Nucleus;Referenceproteome;Transferase;Zinc;Zinc-finger		896.838	23452000	2733	-1.5595	F1LXK8	2733	Histone-lysine N-methyltransferase	LOC100362634	SDDRLSRPLPPATPSSMDMNSRQLVGGSQAF
T	2	___2	Casein kinase I substrate motif;Casein kinase II substrate motif;ERK1,2 kinase substrate motif;GSK3, Erk1, Erk2 and CDK5 kinase motif;GSK-3, ERK1, ERK2, CDK5 substrate motif;WW domain binding motif	binding;cation binding;ion binding;metal ion binding;transition metal ion binding;zinc ion binding		cell part;intracellular membrane-bounded organelle;intracellular organelle;nucleus;organelle		Completeproteome;Metal-binding;Methyltransferase;Nucleus;Referenceproteome;Transferase;Zinc;Zinc-finger		896.838	23452000	2730	-1.5595	F1LXK8	2730	Histone-lysine N-methyltransferase	LOC100362634	AFSSDDRLSRPLPPATPSSMDMNSRQLVGGS
S	2	___1	Casein kinase II substrate motif;G protein-coupled receptor kinase 1 substrate motif	binding;nucleic acid binding;nucleotide binding	establishment of localization;transport	cell part;intracellular		Completeproteome;Referenceproteome		887.904	1672000	229	-1.54378	D3ZYS7	229	Protein G3bp1	G3bp1	PEPALEEAAPEDVQKSASPAPADVAPAQEDL
S	2	___1	Calmodulin-dependent protein kinase II substrate motif;Chk1 kinase substrate motif;ERK1,2 kinase substrate motif;G protein-coupled receptor kinase 1 substrate motif;GSK-3, ERK1, ERK2, CDK5 substrate motif;PKA kinase substrate motif;PKC kinase substrate motif;WW domain binding motif	binding;nucleic acid binding;nucleotide binding	establishment of localization;transport	cell part;intracellular		Completeproteome;Referenceproteome		887.904	1672000	231	-1.54378	D3ZYS7	231	Protein G3bp2	G3bp1	PALEEAAPEDVQKSASPAPADVAPAQEDLRT
T	3	___3	PKA kinase substrate motif;PKC kinase substrate motif	G-protein coupled receptor activity;molecular transducer activity;olfactory receptor activity;receptor activity;signal transducer activity;signaling receptor activity;transmembrane signaling receptor activity	detection of stimulus;response to chemical stimulus;response to stimulus	cell part		Cellmembrane;Completeproteome;G-proteincoupledreceptor;Membrane;Olfaction;Receptor;Referenceproteome;Sensorytransduction;Transducer;Transmembrane;Transmembranehelix		948.745	4433900	294	-1.53013	M0RDM3	294	Protein Olr1171	Olr1171	LMYTAVSPMLNPFIYTLRNRDISNALKRFHR
Y	3	___3	JAK2 kinase substrate motif;SHP1 SH2 domain binding motif;SHP2 CSH2 domain binding motif;SHP2 N-terminal SH2 domain binding motif;Src kinase substrate motif	G-protein coupled receptor activity;molecular transducer activity;olfactory receptor activity;receptor activity;signal transducer activity;signaling receptor activity;transmembrane signaling receptor activity	detection of stimulus;response to chemical stimulus;response to stimulus	cell part		Cellmembrane;Completeproteome;G-proteincoupledreceptor;Membrane;Olfaction;Receptor;Referenceproteome;Sensorytransduction;Transducer;Transmembrane;Transmembranehelix		948.745	4433900	281	-1.53013	M0RDM3	281	Protein Olr1171	Olr1171	AVSHSPQKNAVASLMYTAVSPMLNPFIYTLR
Y	3	___3	PTPRJ phosphatase substrate motif;Src kinase substrate motif	G-protein coupled receptor activity;molecular transducer activity;olfactory receptor activity;receptor activity;signal transducer activity;signaling receptor activity;transmembrane signaling receptor activity	detection of stimulus;response to chemical stimulus;response to stimulus	cell part		Cellmembrane;Completeproteome;G-proteincoupledreceptor;Membrane;Olfaction;Receptor;Referenceproteome;Sensorytransduction;Transducer;Transmembrane;Transmembranehelix		948.745	4337600	293	-1.53013	M0RDM3	293	Protein Olr1171	Olr1171	SLMYTAVSPMLNPFIYTLRNRDISNALKRFH
S	2	___3	Casein kinase I substrate motif;Casein kinase II substrate motif;G protein-coupled receptor kinase 1 substrate motif;MDC1 BRCT domain binding motif;Plk1 PBD domain binding motif					Completeproteome;Referenceproteome		1031.42	2478200	11	-1.45231	B5DFD8	11	Protein Sh3bgrl	Sh3bgrl	_____MVIHVYIASSSGSTAIKKKQQDVLCF
S	2	___3	MAPKAPK2 kinase substrate motif					Completeproteome;Referenceproteome		1031.42	2509200	13	-1.45231	B5DFD8	13	Protein Sh3bgrl	Sh3bgrl	___MVIHVYIASSSGSTAIKKKQQDVLCFLE
Y	2	___3						Completeproteome;Referenceproteome		1031.42	2478200	6	-1.45231	B5DFD8	6	Protein Sh3bgrl	Sh3bgrl	__________MVIHVYIASSSGSTAIKKKQQ
S	3	___3	Casein kinase I substrate motif;Casein kinase II substrate motif;G protein-coupled receptor kinase 1 substrate motif;GSK3 kinase substrate motif;PKA kinase substrate motif;PKC kinase substrate motif	active transmembrane transporter activity;antiporter activity;calcium ion transmembrane transporter activity;calcium, potassium:sodium antiporter activity;calcium:cation antiporter activity;cation transmembrane transporter activity;cation:cation antiporter activity;divalent inorganic cation transmembrane transporter activity;inorganic cation transmembrane transporter activity;ion transmembrane tr…	biological regulation;cellular homeostasis;cellular ion homeostasis;cellular process;establishment of localization;homeostatic process;transmembrane transport;transport	cell part;membrane;plasma membrane		Antiport;Calcium;Calciumtransport;Completeproteome;Glycoprotein;Iontransport;Membrane;Potassium;Potassiumtransport;Referenceproteome;Repeat;Signal;Sodium;Sodiumtransport;Symport;Transmembrane;Transmembranehelix;Transport		978.114	7313200	218	-1.34822	Q9EPQ0;F1LN72	218;170	Sodium/potassium/calcium exchanger 3	Slc24a3;Slc24a3	LSVVALIVFIYDEKVSWWESLVLVLMYLIYI
S	3	___3	b-Adrenergic Receptor kinase substrate motif;MAPKAPK2 kinase substrate motif	active transmembrane transporter activity;antiporter activity;calcium ion transmembrane transporter activity;calcium, potassium:sodium antiporter activity;calcium:cation antiporter activity;cation transmembrane transporter activity;cation:cation antiporter activity;divalent inorganic cation transmembrane transporter activity;inorganic cation transmembrane transporter activity;ion transmembrane tr…	biological regulation;cellular homeostasis;cellular ion homeostasis;cellular process;establishment of localization;homeostatic process;transmembrane transport;transport	cell part;membrane;plasma membrane		Antiport;Calcium;Calciumtransport;Completeproteome;Glycoprotein;Iontransport;Membrane;Potassium;Potassiumtransport;Referenceproteome;Repeat;Signal;Sodium;Sodiumtransport;Symport;Transmembrane;Transmembranehelix;Transport		978.114	7313200	222	-1.34822	Q9EPQ0;F1LN72	222;174	Sodium/potassium/calcium exchanger 3	Slc24a3;Slc24a3	ALIVFIYDEKVSWWESLVLVLMYLIYIIIMK
Y	3	___3		active transmembrane transporter activity;antiporter activity;calcium ion transmembrane transporter activity;calcium, potassium:sodium antiporter activity;calcium:cation antiporter activity;cation transmembrane transporter activity;cation:cation antiporter activity;divalent inorganic cation transmembrane transporter activity;inorganic cation transmembrane transporter activity;ion transmembrane tr…	biological regulation;cellular homeostasis;cellular ion homeostasis;cellular process;establishment of localization;homeostatic process;transmembrane transport;transport	cell part;membrane;plasma membrane		Antiport;Calcium;Calciumtransport;Completeproteome;Glycoprotein;Iontransport;Membrane;Potassium;Potassiumtransport;Referenceproteome;Repeat;Signal;Sodium;Sodiumtransport;Symport;Transmembrane;Transmembranehelix;Transport		978.114	7313200	229	-1.34822	Q9EPQ0;F1LN72	229;181	Sodium/potassium/calcium exchanger 3	Slc24a3;Slc24a3	DEKVSWWESLVLVLMYLIYIIIMKYNACIHQ
Y	3	___3	JAK2 kinase substrate motif;Shb SH2 domain binding motif;SHC SH2 domain binding motif;SHIP2 SH2 domain binding motif;SHP1 SH2 domain binding motif;SHP2 N-terminal SH2 domain binding motif;Src family kinase substrate motif	active transmembrane transporter activity;antiporter activity;calcium ion transmembrane transporter activity;calcium, potassium:sodium antiporter activity;calcium:cation antiporter activity;cation transmembrane transporter activity;cation:cation antiporter activity;divalent inorganic cation transmembrane transporter activity;inorganic cation transmembrane transporter activity;ion transmembrane tr…	biological regulation;cellular homeostasis;cellular ion homeostasis;cellular process;establishment of localization;homeostatic process;transmembrane transport;transport	cell part;membrane;plasma membrane		Antiport;Calcium;Calciumtransport;Completeproteome;Glycoprotein;Iontransport;Membrane;Potassium;Potassiumtransport;Referenceproteome;Repeat;Signal;Sodium;Sodiumtransport;Symport;Transmembrane;Transmembranehelix;Transport		978.114	7313200	232	-1.34822	Q9EPQ0;F1LN72	232;184	Sodium/potassium/calcium exchanger 3	Slc24a3;Slc24a3	VSWWESLVLVLMYLIYIIIMKYNACIHQCFE
S	3	___3	PKA kinase substrate motif;PKC kinase substrate motif	G-protein coupled receptor activity;molecular transducer activity;olfactory receptor activity;receptor activity;signal transducer activity;signaling receptor activity;transmembrane signaling receptor activity	detection of stimulus;response to chemical stimulus;response to stimulus	cell part;membrane;plasma membrane	Olfactory transduction	Cellmembrane;Completeproteome;Disulfidebond;Glycoprotein;G-proteincoupledreceptor;Membrane;Olfaction;Receptor;Referenceproteome;Sensorytransduction;Transducer;Transmembrane;Transmembranehelix		982.379	7826600	289	-1.30222	P23271	289	Olfactory receptor 1493	Olr1493	MMYTVVTPMLNPFIYSLRNRDMKQALIRVTC
T	3	___3	14-3-3 domain binding motif;Casein kinase I substrate motif;G protein-coupled receptor kinase 1 substrate motif	G-protein coupled receptor activity;molecular transducer activity;olfactory receptor activity;receptor activity;signal transducer activity;signaling receptor activity;transmembrane signaling receptor activity	detection of stimulus;response to chemical stimulus;response to stimulus	cell part;membrane;plasma membrane	Olfactory transduction	Cellmembrane;Completeproteome;Disulfidebond;Glycoprotein;G-proteincoupledreceptor;Membrane;Olfaction;Receptor;Referenceproteome;Sensorytransduction;Transducer;Transmembrane;Transmembranehelix		982.379	7826600	277	-1.30222	P23271	277	Olfactory receptor 1493	Olr1493	GDNFSLKGSAMAMMYTVVTPMLNPFIYSLRN
T	3	___3	GSK-3, ERK1, ERK2, CDK5 substrate motif;WW domain binding motif	G-protein coupled receptor activity;molecular transducer activity;olfactory receptor activity;receptor activity;signal transducer activity;signaling receptor activity;transmembrane signaling receptor activity	detection of stimulus;response to chemical stimulus;response to stimulus	cell part;membrane;plasma membrane	Olfactory transduction	Cellmembrane;Completeproteome;Disulfidebond;Glycoprotein;G-proteincoupledreceptor;Membrane;Olfaction;Receptor;Referenceproteome;Sensorytransduction;Transducer;Transmembrane;Transmembranehelix		982.379	7826600	280	-1.30222	P23271	280	Olfactory receptor 1493	Olr1493	FSLKGSAMAMMYTVVTPMLNPFIYSLRNRDM
Y	3	___3	PTPRJ phosphatase substrate motif;Src kinase substrate motif	G-protein coupled receptor activity;molecular transducer activity;olfactory receptor activity;receptor activity;signal transducer activity;signaling receptor activity;transmembrane signaling receptor activity	detection of stimulus;response to chemical stimulus;response to stimulus	cell part;membrane;plasma membrane	Olfactory transduction	Cellmembrane;Completeproteome;Disulfidebond;Glycoprotein;G-proteincoupledreceptor;Membrane;Olfaction;Receptor;Referenceproteome;Sensorytransduction;Transducer;Transmembrane;Transmembranehelix		982.379	7826600	288	-1.30222	P23271	288	Olfactory receptor 1493	Olr1493	AMMYTVVTPMLNPFIYSLRNRDMKQALIRVT
S	2	___1			cellular component disassembly;cellular component organization;cellular process;cytoskeleton organization;organelle organization;protein depolymerization	cell part;cytoskeleton;intracellular non-membrane-bounded organelle;intracellular organelle;organelle		Acetylation;Actin-binding;Completeproteome;Directproteinsequencing;Phosphoprotein;Referenceproteome;Ublconjugation		706.797	1494800	3	-1.24754	Q7M0E3	3	Destrin	Dstn	_____________MASGVQVADEVCRIFYDM
T	2	___1		endopeptidase inhibitor activity;endopeptidase regulator activity;enzyme inhibitor activity;enzyme regulator activity;peptidase inhibitor activity;peptidase regulator activity;serine-type endopeptidase inhibitor activity	biological regulation			Completeproteome;Referenceproteome		942.961	76966000	10	-1.23749	F7F6T5	10	Protein Serpinb6b	Serpinb6b	______MDPLLEANGTFAFNLLKTLGEDSSK
S	3	___3	Casein kinase II substrate motif;MAPKAPK2 kinase substrate motif	structural molecule activity	biological adhesion;cell adhesion;cellular process;response to abiotic stimulus;response to chemical stimulus;response to drug;response to stimulus;response to stress	extracellular space		Collagen;Completeproteome;Disulfidebond;Referenceproteome		1020.7	17815000	1308	-1.20102	F1LR02	1308	Procollagen, type XVIII, alpha 1, isoform CRA_a	Col18a1	HNSYIVLCIENSFMTSFSK____________
S	3	___3		structural molecule activity	biological adhesion;cell adhesion;cellular process;response to abiotic stimulus;response to chemical stimulus;response to drug;response to stimulus;response to stress	extracellular space		Collagen;Completeproteome;Disulfidebond;Referenceproteome		1020.7	17815000	1310	-1.20102	F1LR02	1310	Procollagen, type XVIII, alpha 1, isoform CRA_a	Col18a1	SYIVLCIENSFMTSFSK______________
T	3	___3	Casein kinase I substrate motif;Casein kinase II substrate motif	structural molecule activity	biological adhesion;cell adhesion;cellular process;response to abiotic stimulus;response to chemical stimulus;response to drug;response to stimulus;response to stress	extracellular space		Collagen;Completeproteome;Disulfidebond;Referenceproteome		1020.7	17815000	1307	-1.20102	F1LR02	1307	Procollagen, type XVIII, alpha 1, isoform CRA_a	Col18a1	CHNSYIVLCIENSFMTSFSK___________
Y	3	___3	JAK2 kinase substrate motif;Shb SH2 domain binding motif;SHC SH2 domain binding motif;SHP2 N-terminal SH2 domain binding motif	structural molecule activity	biological adhesion;cell adhesion;cellular process;response to abiotic stimulus;response to chemical stimulus;response to drug;response to stimulus;response to stress	extracellular space		Collagen;Completeproteome;Disulfidebond;Referenceproteome		1020.7	16358000	1296	-1.20102	F1LR02	1296	Procollagen, type XVIII, alpha 1, isoform CRA_a	Col18a1	SGRLLEQKAESCHNSYIVLCIENSFMTSFSK
T	2	___1	Cdc2 kinase substrate motif;CDK1,2,4,6 kinase substrate motif;CDK5 kinase substrate motif;Growth associated histone HI kinase substrate motif;GSK-3, ERK1, ERK2, CDK5 substrate motif;WW domain binding motif	binding;DNA binding;nucleic acid binding	cellular component assembly;cellular component organization;cellular macromolecular complex assembly;cellular process;chromatin organization;chromosome organization;macromolecular complex assembly;organelle organization	cell part;intracellular membrane-bounded organelle;intracellular organelle;macromolecular complex;nucleosome;nucleus;organelle		Chromosome;Completeproteome;DNA-binding;Nucleus;Referenceproteome		1027.51	1028900	18	-1.19906	M0R7B4	18	Protein LOC684828	LOC684828	ETAPAAPAAPAPVEKTPVKKKAKKTSSAAGK
T	2	___3	Casein kinase I substrate motif;MAPKAPK2 kinase substrate motif					Completeproteome;Referenceproteome		1207.55	3750300	1938	-1.17028	D3ZS69	1938	C2 domain-containing protein 3; Protein C2cd3	C2cd3	SNLVLQVSSLISDLQTITRDSQAALTSHQAR
T	2	___3	Casein kinase I substrate motif;Casein kinase II substrate motif					Completeproteome;Referenceproteome		1207.55	3750300	1940	-1.17028	D3ZS69	1940	C2 domain-containing protein 3; Protein C2cd3	C2cd3	LVLQVSSLISDLQTITRDSQAALTSHQARSR
S	3	___3	DNA dependent Protein kinase substrate motif;G protein-coupled receptor kinase 1 substrate motif	binding;cation binding;ion binding;metal ion binding;nucleic acid binding;nucleic acid binding transcription factor activity;sequence-specific DNA binding transcription factor activity;transition metal ion binding;zinc ion binding	biosynthetic process;cellular metabolic process;cellular nitrogen compound metabolic process;cellular process;macromolecule metabolic process;metabolic process;nitrogen compound metabolic process;nucleobase-containing compound metabolic process;primary metabolic process;RNA metabolic process;viral reproduction	cell part;intracellular membrane-bounded organelle;intracellular organelle;nucleus;organelle		Completeproteome;Metal-binding;Nucleus;Referenceproteome;Repeat;Transcription;Transcriptionregulation;Zinc;Zinc-finger		1042.76	12175000	7	-1.09116	Q99PJ8	7	Protein Zfp483	Zfp483	_________MQALVPSDMMAGISPDPSALPL
S	3	___3	Casein kinase I substrate motif;ERK1,2 kinase substrate motif;G protein-coupled receptor kinase 1 substrate motif;GSK3 kinase substrate motif;GSK-3, ERK1, ERK2, CDK5 substrate motif;WW domain binding motif	binding;cation binding;ion binding;metal ion binding;nucleic acid binding;nucleic acid binding transcription factor activity;sequence-specific DNA binding transcription factor activity;transition metal ion binding;zinc ion binding	biosynthetic process;cellular metabolic process;cellular nitrogen compound metabolic process;cellular process;macromolecule metabolic process;metabolic process;nitrogen compound metabolic process;nucleobase-containing compound metabolic process;primary metabolic process;RNA metabolic process;viral reproduction	cell part;intracellular membrane-bounded organelle;intracellular organelle;nucleus;organelle		Completeproteome;Metal-binding;Nucleus;Referenceproteome;Repeat;Transcription;Transcriptionregulation;Zinc;Zinc-finger		1042.76	12547000	14	-1.09116	Q99PJ8	14	Protein Zfp483	Zfp483	__MQALVPSDMMAGISPDPSALPLSEQSRAP
S	3	___3	Casein kinase I substrate motif;Casein kinase II substrate motif;G protein-coupled receptor kinase 1 substrate motif	binding;cation binding;ion binding;metal ion binding;nucleic acid binding;nucleic acid binding transcription factor activity;sequence-specific DNA binding transcription factor activity;transition metal ion binding;zinc ion binding	biosynthetic process;cellular metabolic process;cellular nitrogen compound metabolic process;cellular process;macromolecule metabolic process;metabolic process;nitrogen compound metabolic process;nucleobase-containing compound metabolic process;primary metabolic process;RNA metabolic process;viral reproduction	cell part;intracellular membrane-bounded organelle;intracellular organelle;nucleus;organelle		Completeproteome;Metal-binding;Nucleus;Referenceproteome;Repeat;Transcription;Transcriptionregulation;Zinc;Zinc-finger		1042.76	12547000	23	-1.09116	Q99PJ8	23	Protein Zfp483	Zfp483	DMMAGISPDPSALPLSEQSRAPRVDTLRGQE
S	3	___3		binding;cation binding;ion binding;metal ion binding;nucleic acid binding;nucleic acid binding transcription factor activity;sequence-specific DNA binding transcription factor activity;transition metal ion binding;zinc ion binding	biosynthetic process;cellular metabolic process;cellular nitrogen compound metabolic process;cellular process;macromolecule metabolic process;metabolic process;nitrogen compound metabolic process;nucleobase-containing compound metabolic process;primary metabolic process;RNA metabolic process;viral reproduction	cell part;intracellular membrane-bounded organelle;intracellular organelle;nucleus;organelle		Completeproteome;Metal-binding;Nucleus;Referenceproteome;Repeat;Transcription;Transcriptionregulation;Zinc;Zinc-finger		1042.76	12547000	26	-1.09116	Q99PJ8	26	Protein Zfp483	Zfp483	AGISPDPSALPLSEQSRAPRVDTLRGQESML
S	2	___2	Casein kinase II substrate motif;DNA dependent Protein kinase substrate motif	binding;DNA binding;nucleic acid binding;nucleic acid binding transcription factor activity;sequence-specific DNA binding transcription factor activity	anatomical structure development;anatomical structure formation involved in morphogenesis;anatomical structure morphogenesis;biological regulation;biosynthetic process;blood circulation;cell development;cellular component assembly;cellular component organization;cellular homeostasis;cellular metabolic process;cellular nitrogen compound metabolic process;cellular process;circulatory system process…	cell part;macromolecular complex;protein complex;transcription factor complex	Cell cycle;TGF-beta signaling pathway	Completeproteome;DNA-binding;Nucleus;Referenceproteome;Transcription;Transcriptionregulation		939.878	12117000	16	-1.08251	D4A9V4	16	Protein E2f4	LOC100360427	MAEAGPQAPPPPGTPSRHEKSLGLLTTKFVS
T	2	___2	Cdc2 kinase substrate motif;CDK1,2,4,6 kinase substrate motif;ERK1,2 kinase substrate motif;GSK3, Erk1, Erk2 and CDK5 kinase motif;GSK-3, ERK1, ERK2, CDK5 substrate motif;WW domain binding motif	binding;DNA binding;nucleic acid binding;nucleic acid binding transcription factor activity;sequence-specific DNA binding transcription factor activity	anatomical structure development;anatomical structure formation involved in morphogenesis;anatomical structure morphogenesis;biological regulation;biosynthetic process;blood circulation;cell development;cellular component assembly;cellular component organization;cellular homeostasis;cellular metabolic process;cellular nitrogen compound metabolic process;cellular process;circulatory system process…	cell part;macromolecular complex;protein complex;transcription factor complex	Cell cycle;TGF-beta signaling pathway	Completeproteome;DNA-binding;Nucleus;Referenceproteome;Transcription;Transcriptionregulation		939.878	12117000	14	-1.08251	D4A9V4	14	Protein E2f4	LOC100360427	__MAEAGPQAPPPPGTPSRHEKSLGLLTTKF
T	3	___2	Casein kinase II substrate motif					Completeproteome;Referenceproteome		664.952	3756400	3	-1.07317	D3ZSG6	3	Protein LOC689412	LOC689412	_____________MLTLPYISDTGTMPPERC
Y	3	___2						Completeproteome;Referenceproteome		664.952	3756400	6	-1.07317	D3ZSG6	6	Protein LOC689412	LOC689412	__________MLTLPYISDTGTMPPERCLFG
T	3	___3	Casein kinase I substrate motif;G protein-coupled receptor kinase 1 substrate motif	binding;core promoter proximal region DNA binding;core promoter proximal region sequence-specific DNA binding;DNA binding;nucleic acid binding;nucleic acid binding transcription factor activity;regulatory region DNA binding;regulatory region nucleic acid binding;RNA binding;RNA polymerase II core promoter proximal region sequence-specific DNA binding;RNA polymerase II core promoter proximal regio…	biological regulation;biosynthetic process;cellular metabolic process;cellular nitrogen compound metabolic process;cellular process;macromolecule metabolic process;metabolic process;mRNA metabolic process;mRNA processing;nitrogen compound metabolic process;nucleobase-containing compound metabolic process;primary metabolic process;regulation of transport;RNA metabolic process;RNA processing;RNA sp…	cell part;cytoplasm;macromolecular complex;nucleoplasm;ribonucleoprotein complex;spliceosomal complex	Spliceosome	Acetylation;Activator;Celljunction;Cellprojection;Completeproteome;Cytoplasm;Directproteinsequencing;DNA-binding;Glycoprotein;Isopeptidebond;Methylation;mRNAprocessing;mRNAsplicing;Nucleus;Phosphoprotein;Referenceproteome;Repeat;Repressor;Ribonucleoprotein;RNA-binding;Spliceosome;Transcription;Transcriptionregulation;Ublconjugation		719.649	3876700	389	-1.04558	Q5D059;P61980;M0R9K1	389;389;389	Heterogeneous nuclear ribonucleoprotein K	Hnrnpk;Hnrnpk	AGGRGSYGDLGGPIITTQVTIPKDLAGSIIG
T	3	___3	Casein kinase I substrate motif	binding;core promoter proximal region DNA binding;core promoter proximal region sequence-specific DNA binding;DNA binding;nucleic acid binding;nucleic acid binding transcription factor activity;regulatory region DNA binding;regulatory region nucleic acid binding;RNA binding;RNA polymerase II core promoter proximal region sequence-specific DNA binding;RNA polymerase II core promoter proximal regio…	biological regulation;biosynthetic process;cellular metabolic process;cellular nitrogen compound metabolic process;cellular process;macromolecule metabolic process;metabolic process;mRNA metabolic process;mRNA processing;nitrogen compound metabolic process;nucleobase-containing compound metabolic process;primary metabolic process;regulation of transport;RNA metabolic process;RNA processing;RNA sp…	cell part;cytoplasm;macromolecular complex;nucleoplasm;ribonucleoprotein complex;spliceosomal complex	Spliceosome	Acetylation;Activator;Celljunction;Cellprojection;Completeproteome;Cytoplasm;Directproteinsequencing;DNA-binding;Glycoprotein;Isopeptidebond;Methylation;mRNAprocessing;mRNAsplicing;Nucleus;Phosphoprotein;Referenceproteome;Repeat;Repressor;Ribonucleoprotein;RNA-binding;Spliceosome;Transcription;Transcriptionregulation;Ublconjugation		719.649	3876700	390	-1.04558	Q5D059;P61980;M0R9K1	390;390;390	Heterogeneous nuclear ribonucleoprotein K	Hnrnpk;Hnrnpk	GGRGSYGDLGGPIITTQVTIPKDLAGSIIGK
Y	3	___3	JAK2 kinase substrate motif;Src kinase substrate motif	binding;core promoter proximal region DNA binding;core promoter proximal region sequence-specific DNA binding;DNA binding;nucleic acid binding;nucleic acid binding transcription factor activity;regulatory region DNA binding;regulatory region nucleic acid binding;RNA binding;RNA polymerase II core promoter proximal region sequence-specific DNA binding;RNA polymerase II core promoter proximal regio…	biological regulation;biosynthetic process;cellular metabolic process;cellular nitrogen compound metabolic process;cellular process;macromolecule metabolic process;metabolic process;mRNA metabolic process;mRNA processing;nitrogen compound metabolic process;nucleobase-containing compound metabolic process;primary metabolic process;regulation of transport;RNA metabolic process;RNA processing;RNA sp…	cell part;cytoplasm;macromolecular complex;nucleoplasm;ribonucleoprotein complex;spliceosomal complex	Spliceosome	Acetylation;Activator;Celljunction;Cellprojection;Completeproteome;Cytoplasm;Directproteinsequencing;DNA-binding;Glycoprotein;Isopeptidebond;Methylation;mRNAprocessing;mRNAsplicing;Nucleus;Phosphoprotein;Referenceproteome;Repeat;Repressor;Ribonucleoprotein;RNA-binding;Spliceosome;Transcription;Transcriptionregulation;Ublconjugation		719.649	3876700	380	-1.04558	Q5D059;P61980;M0R9K1	380;380;380	Heterogeneous nuclear ribonucleoprotein K	Hnrnpk;Hnrnpk	GGSGYDYSYAGGRGSYGDLGGPIITTQVTIP
S	3	___1	b-Adrenergic Receptor kinase substrate motif;BARD1 BRCT domain binding motif;Casein kinase I substrate motif;Casein kinase II substrate motif;G protein-coupled receptor kinase 1 substrate motif	binding;DNA binding;enzyme binding;lipid binding;NF-kappaB binding;nucleic acid binding;phosphatidylinositol binding;phosphatidylinositol-3,4,5-trisphosphate binding;phospholipid binding;protein binding;RNA binding;rRNA binding;transcription factor binding;unfolded protein binding	aging;biological regulation;cell growth;cellular component assembly;cellular component organization;cellular homeostasis;cellular localization;cellular metabolic process;cellular nitrogen compound metabolic process;cellular process;developmental process;DNA metabolic process;DNA repair;establishment of localization;growth;homeostatic process;localization;macromolecular complex assembly;macromolec…	cell part;centrosome;cytoplasm;cytosol;intracellular non-membrane-bounded organelle;intracellular organelle;macromolecular complex;microtubule organizing center;nucleolus;organelle;ribonucleoprotein complex;small ribosomal subunit		Acetylation;ADP-ribosylation;Alternativesplicing;Chaperone;Completeproteome;Cytoplasm;Cytoskeleton;Directproteinsequencing;Disulfidebond;DNA-binding;Isopeptidebond;Nucleus;Phosphoprotein;Referenceproteome;RNA-binding;Ublconjugation		1149.48	19235000	125	-1.03695	P13084;P13084-2;F7FKF2	125;125;253	Nucleophosmin	Npm1	HISGQHLVAVEEDAESEDEDEEDVKLLGMSG
S	2	___3	Casein kinase I substrate motif;Casein kinase II substrate motif;ERK1,2 kinase substrate motif;G protein-coupled receptor kinase 1 substrate motif;GSK3 kinase substrate motif;GSK-3, ERK1, ERK2, CDK5 substrate motif;WW domain binding motif			cell part		Completeproteome;Glycoprotein;Membrane;Phosphoprotein;Referenceproteome;Transmembrane;Transmembranehelix		886.324	25120000	7	-1.03073	Q68FR5	7	Transmembrane protein 209	Tmem209	_________MMQGEVSPSPSLIDRTIRMRKE
S	2	___3	Casein kinase II substrate motif;DNA dependent Protein kinase substrate motif;ERK1,2 kinase substrate motif;GSK-3, ERK1, ERK2, CDK5 substrate motif;WW domain binding motif			cell part		Completeproteome;Glycoprotein;Membrane;Phosphoprotein;Referenceproteome;Transmembrane;Transmembranehelix		886.324	25120000	9	-1.03073	Q68FR5	9	Transmembrane protein 209	Tmem209	_______MMQGEVSPSPSLIDRTIRMRKETE
S	2	___3	Casein kinase II substrate motif;DNA dependent Protein kinase substrate motif;MAPKAPK2 kinase substrate motif;Pyruvate dehydrogenase kinase substrate motif			cell part		Completeproteome;Glycoprotein;Membrane;Phosphoprotein;Referenceproteome;Transmembrane;Transmembranehelix		886.324	25120000	11	-1.03073	Q68FR5	11	Transmembrane protein 209	Tmem209	_____MMQGEVSPSPSLIDRTIRMRKETESR
S	2	___1	G protein-coupled receptor kinase 1 substrate motif					Completeproteome;Referenceproteome		1331.15	6816700	191	-1.02147	F1LUB9;F1M6T1	191;90	Protein Ccdc38	RGD1564046;RGD1564046	LKMAAQETINKLQMTSELKKAVMEVQAIKSE
T	3	___3		calcium channel activity;cation channel activity;cation transmembrane transporter activity;channel activity;gated channel activity;ion channel activity;ion transmembrane transporter activity;low voltage-gated calcium channel activity;passive transmembrane transporter activity;substrate-specific channel activity;substrate-specific transmembrane transporter activity;substrate-specific transporter a…	biological regulation;cellular homeostasis;cellular ion homeostasis;cellular process;circulatory system process;establishment of localization;homeostatic process;ion transport;multicellular organismal process;muscle contraction;regulation of transport;response to chemical stimulus;response to endogenous stimulus;response to stimulus;transmembrane transport;transport	cell body;cell part;cell projection;macromolecular complex;neuron projection;neuronal cell body;protein complex;voltage-gated calcium channel complex	Calcium signaling pathway;MAPK signaling pathway;Type II diabetes mellitus	Calcium;Calciumchannel;Calciumtransport;Completeproteome;Glycoprotein;Ionchannel;Iontransport;Membrane;Referenceproteome;Repeat;Transmembrane;Transmembranehelix;Transport;Voltage-gatedchannel		893.074	7240900	1313	-0.991078	F1LSB3;O54898;F1M9P2	1313;1290;1290	Voltage-dependent T-type calcium channel subunit alpha-1G	Cacna1g;Cacna1g;Cacna1g	ERPKIDPHSAERIFLTLSNYIFTAVFLAEMT
T	3	___3		calcium channel activity;cation channel activity;cation transmembrane transporter activity;channel activity;gated channel activity;ion channel activity;ion transmembrane transporter activity;low voltage-gated calcium channel activity;passive transmembrane transporter activity;substrate-specific channel activity;substrate-specific transmembrane transporter activity;substrate-specific transporter a…	biological regulation;cellular homeostasis;cellular ion homeostasis;cellular process;circulatory system process;establishment of localization;homeostatic process;ion transport;multicellular organismal process;muscle contraction;regulation of transport;response to chemical stimulus;response to endogenous stimulus;response to stimulus;transmembrane transport;transport	cell body;cell part;cell projection;macromolecular complex;neuron projection;neuronal cell body;protein complex;voltage-gated calcium channel complex	Calcium signaling pathway;MAPK signaling pathway;Type II diabetes mellitus	Calcium;Calciumchannel;Calciumtransport;Completeproteome;Glycoprotein;Ionchannel;Iontransport;Membrane;Referenceproteome;Repeat;Transmembrane;Transmembranehelix;Transport;Voltage-gatedchannel		893.074	7240900	1320	-0.991078	F1LSB3;O54898;F1M9P2	1320;1297;1297	Voltage-dependent T-type calcium channel subunit alpha-1G	Cacna1g;Cacna1g;Cacna1g	HSAERIFLTLSNYIFTAVFLAEMTVKVVALG
T	3	___3	PKA kinase substrate motif;PKC kinase substrate motif	calcium channel activity;cation channel activity;cation transmembrane transporter activity;channel activity;gated channel activity;ion channel activity;ion transmembrane transporter activity;low voltage-gated calcium channel activity;passive transmembrane transporter activity;substrate-specific channel activity;substrate-specific transmembrane transporter activity;substrate-specific transporter a…	biological regulation;cellular homeostasis;cellular ion homeostasis;cellular process;circulatory system process;establishment of localization;homeostatic process;ion transport;multicellular organismal process;muscle contraction;regulation of transport;response to chemical stimulus;response to endogenous stimulus;response to stimulus;transmembrane transport;transport	cell body;cell part;cell projection;macromolecular complex;neuron projection;neuronal cell body;protein complex;voltage-gated calcium channel complex	Calcium signaling pathway;MAPK signaling pathway;Type II diabetes mellitus	Calcium;Calciumchannel;Calciumtransport;Completeproteome;Glycoprotein;Ionchannel;Iontransport;Membrane;Referenceproteome;Repeat;Transmembrane;Transmembranehelix;Transport;Voltage-gatedchannel		893.074	7240900	1328	-0.991078	F1LSB3;O54898;F1M9P2	1328;1305;1305	Voltage-dependent T-type calcium channel subunit alpha-1G	Cacna1g;Cacna1g;Cacna1g	TLSNYIFTAVFLAEMTVKVVALGWCFGEQAY
S	2	___1	Casein kinase II substrate motif;ERK1,2 kinase substrate motif;G protein-coupled receptor kinase 1 substrate motif;GSK-3, ERK1, ERK2, CDK5 substrate motif;WW domain binding motif	catalytic activity;sulfotransferase activity;transferase activity;transferase activity, transferring sulfur-containing groups			Glycosaminoglycan biosynthesis - heparan sulfate	Completeproteome;Referenceproteome		987.953	3687900	12	-0.986413	D3ZFR1	12	Protein Hs3st3a1	Hs3st3a1	____MAPSGPSGAQLSPAEPLSRSIFRKFLL
S	2	___2	Casein kinase I substrate motif;Casein kinase II substrate motif;DNA dependent Protein kinase substrate motif			cell part		Completeproteome;Referenceproteome		1179.5	9373900	150	-0.97588	D4AD75	150	Protein Dpy19l1	Dpy19l1	MGLYYSYFKTIVEAPSFLSGVWMIMNDRLTE
T	2	___2	Casein kinase II substrate motif;G protein-coupled receptor kinase 1 substrate motif;MAPKAPK2 kinase substrate motif			cell part		Completeproteome;Referenceproteome		1179.5	9373900	144	-0.97588	D4AD75	144	Protein Dpy19l1	Dpy19l1	MAFRTEMGLYYSYFKTIVEAPSFLSGVWMIM
S	3	___3	14-3-3 domain binding motif;Calmodulin-dependent protein kinase II substrate motif;PKA kinase substrate motif;PKC kinase substrate motif	G-protein coupled receptor activity;molecular transducer activity;olfactory receptor activity;receptor activity;signal transducer activity;signaling receptor activity;transmembrane signaling receptor activity	detection of stimulus;response to chemical stimulus;response to stimulus	cell part		Cellmembrane;Completeproteome;G-proteincoupledreceptor;Membrane;Olfaction;Receptor;Referenceproteome;Sensorytransduction;Transducer;Transmembrane;Transmembranehelix		1327.56	20196000	97	-0.945053	M0R4M2	97	Olfactory receptor	Olfr1320	VPRMLVDLLREHRMISMVGCIIQLYFFGALG
S	3	___3		G-protein coupled receptor activity;molecular transducer activity;olfactory receptor activity;receptor activity;signal transducer activity;signaling receptor activity;transmembrane signaling receptor activity	detection of stimulus;response to chemical stimulus;response to stimulus	cell part		Cellmembrane;Completeproteome;G-proteincoupledreceptor;Membrane;Olfaction;Receptor;Referenceproteome;Sensorytransduction;Transducer;Transmembrane;Transmembranehelix		1327.56	20196000	123	-0.945053	M0R4M2	123	Olfactory receptor	Olfr1320	FGALGSTECYLLAVMSYDRYLAICWPLHYST
Y	3	___3	Src kinase substrate motif	G-protein coupled receptor activity;molecular transducer activity;olfactory receptor activity;receptor activity;signal transducer activity;signaling receptor activity;transmembrane signaling receptor activity	detection of stimulus;response to chemical stimulus;response to stimulus	cell part		Cellmembrane;Completeproteome;G-proteincoupledreceptor;Membrane;Olfaction;Receptor;Referenceproteome;Sensorytransduction;Transducer;Transmembrane;Transmembranehelix		1327.56	20196000	124	-0.945053	M0R4M2	124	Olfactory receptor	Olfr1320	GALGSTECYLLAVMSYDRYLAICWPLHYSTL
S	3	___1	14-3-3 domain binding motif;b-Adrenergic Receptor kinase substrate motif;Calmodulin-dependent protein kinase II substrate motif;Casein kinase II substrate motif;PKA kinase substrate motif;PKC kinase substrate motif	binding;carbohydrate binding;cation binding;extracellular matrix structural constituent;glycosaminoglycan binding;heparin binding;ion binding;mercury ion binding;metal ion binding;pattern binding;polysaccharide binding;structural molecule activity;transition metal ion binding	anatomical structure formation involved in morphogenesis;biological adhesion;biological regulation;cell activation;cell adhesion;cell motility;cellular component movement;cellular component organization;cellular homeostasis;cellular process;developmental process;extracellular matrix organization;extracellular structure organization;homeostatic process;locomotion;multicellular organismal process;r…	extracellular region;extracellular space		Acutephase;Alternativesplicing;Angiogenesis;Celladhesion;Cellshape;Completeproteome;Directproteinsequencing;Disulfidebond;Extracellularmatrix;Glycoprotein;Heparin-binding;Isopeptidebond;Phosphoprotein;Pyrrolidonecarboxylicacid;Referenceproteome;Repeat;Secreted;Signal;Sulfation		1059.44	19467000	2475	-0.926868	P04937;P04937-3;P04937-2;P04937-4;A0A096P6L8;F1LST1	2475;2450;2385;2356;1911;1846	Fibronectin;Anastellin	Fn1;Fn1	IECFMPLDVQADRDDSRE_____________
S	2	___1	Casein kinase II substrate motif;DNA dependent Protein kinase substrate motif;ERK1,2 kinase substrate motif;GSK-3, ERK1, ERK2, CDK5 substrate motif;WW domain binding motif	adenyl nucleotide binding;adenyl ribonucleotide binding;ATP binding;binding;catalytic activity;eukaryotic translation initiation factor 2alpha kinase activity;kinase activity;nucleotide binding;phosphotransferase activity, alcohol group as acceptor;protein kinase activity;protein serine/threonine kinase activity;purine nucleotide binding;purine ribonucleoside triphosphate binding;purine ribonucle…	anatomical structure development;biological regulation;biosynthetic process;cell death;cell development;cell differentiation;cellular component assembly;cellular component organization;cellular metabolic process;cellular process;death;developmental process;endoplasmic reticulum organization;establishment of localization;hormone transport;macromolecular complex assembly;macromolecule metabolic pro…	cell;cell part;membrane	Hepatitis C;Measles;Protein processing in endoplasmic reticulum	ADP-ribosylation;ATP-binding;Completeproteome;Endoplasmicreticulum;Glycoprotein;Kinase;Membrane;Nucleotide-binding;Phosphoprotein;Referenceproteome;Serine/threonine-proteinkinase;Signal;Stressresponse;Transferase;Translationregulation;Transmembrane;Transmembranehelix;Unfoldedproteinresponse		1225.48	11918000	1053	-0.893053	Q9Z1Z1	1053	Eukaryotic translation initiation factor 2-alpha kinase 3	Eif2ak3	KYPQEHMMVQDMLSPSPMERPEATDIIENAV
T	3	___2	Dual specificity protein phosphatase 6 substrate motif;G protein-coupled receptor kinase 1 substrate motif;PP2C delta substrate motif	receptor activity	anatomical structure development;cell motility;cellular component movement;cellular component organization;cellular process;developmental process;locomotion	cell body;cell part;cell projection;extracellular space;macromolecular complex;neuron projection;neuronal cell body;protein complex;receptor complex		3D-structure;Cellmembrane;Completeproteome;Disulfidebond;Glycoprotein;GPI-anchor;Lipoprotein;Membrane;Receptor;Referenceproteome;Repeat;Signal		977.461	70143000	5	-0.860363	Q62997;O35748	5;5	GDNF family receptor alpha-1	Gfra1;Gfra1	___________MFLATLYFALPLLDLLMSAE
Y	3	___2	HCP SH2 domain binding motif;JAK2 kinase substrate motif;SAP and EAT2 SH2 domain binding motif	receptor activity	anatomical structure development;cell motility;cellular component movement;cellular component organization;cellular process;developmental process;locomotion	cell body;cell part;cell projection;extracellular space;macromolecular complex;neuron projection;neuronal cell body;protein complex;receptor complex		3D-structure;Cellmembrane;Completeproteome;Disulfidebond;Glycoprotein;GPI-anchor;Lipoprotein;Membrane;Receptor;Referenceproteome;Repeat;Signal		977.461	70143000	7	-0.860363	Q62997;O35748	7;7	GDNF family receptor alpha-1	Gfra1;Gfra1	_________MFLATLYFALPLLDLLMSAEVS
T	2	___1	Cdc2 kinase substrate motif;CDK1,2,4,6 kinase substrate motif;CDK5 kinase substrate motif;Growth associated histone HI kinase substrate motif;GSK-3, ERK1, ERK2, CDK5 substrate motif;WW domain binding motif	binding;DNA binding;nucleic acid binding	cellular component assembly;cellular component organization;cellular macromolecular complex assembly;cellular metabolic process;cellular nitrogen compound metabolic process;cellular process;chromatin organization;chromosome organization;DNA metabolic process;DNA packaging;macromolecular complex assembly;macromolecule metabolic process;metabolic process;nitrogen compound metabolic process;nucleoba…	cell part;intracellular membrane-bounded organelle;intracellular organelle;macromolecular complex;nucleosome;nucleus;organelle		Acetylation;Chromosome;Completeproteome;Directproteinsequencing;DNA-binding;Methylation;Nucleus;Phosphoprotein;Referenceproteome		1020.51	1943400	18	-0.859627	P15865	18	Histone H1.2	Hist1h1c	ETAPAAPAAPAPAEKTPIKKKARKAAGGAKR
S	2	___1	b-Adrenergic Receptor kinase substrate motif;Casein kinase II substrate motif;G protein-coupled receptor kinase 1 substrate motif;PKA kinase substrate motif;Pyruvate dehydrogenase kinase substrate motif		biological regulation	cell part;intracellular membrane-bounded organelle;intracellular organelle;nucleus;organelle		Completeproteome;Referenceproteome		1012.86	369690	538	-0.848601	D4A450	538	Protein Bclaf1	Bclaf1	DYFSDKESAKQKFHDSEGDDTEETEDYRQFR
S	3	___2	Casein kinase II substrate motif;G protein-coupled receptor kinase 1 substrate motif;GSK3 kinase substrate motif		biological regulation;cell division;cell motility;cellular component movement;cellular process;developmental process;growth;locomotion;multicellular organismal process	cell part;midbody		Completeproteome;Referenceproteome		553.21	100140000	9	-0.837245	D3ZZQ1	9	Protein Aspm	Aspm	_______MATVQAAYSSEESGRRARRDPAAE
S	3	___2	Casein kinase I substrate motif;Casein kinase II substrate motif;G protein-coupled receptor kinase 1 substrate motif;MDC1 BRCT domain binding motif;Plk1 PBD domain binding motif		biological regulation;cell division;cell motility;cellular component movement;cellular process;developmental process;growth;locomotion;multicellular organismal process	cell part;midbody		Completeproteome;Referenceproteome		553.21	100140000	10	-0.837245	D3ZZQ1	10	Protein Aspm	Aspm	______MATVQAAYSSEESGRRARRDPAAED
Y	3	___2	Src kinase substrate motif		biological regulation;cell division;cell motility;cellular component movement;cellular process;developmental process;growth;locomotion;multicellular organismal process	cell part;midbody		Completeproteome;Referenceproteome		553.21	100140000	8	-0.837245	D3ZZQ1	8	Protein Aspm	Aspm	________MATVQAAYSSEESGRRARRDPAA
Y	3	___2	ALK kinase substrate motif;STAT3 SH2 domain binding motif					Completeproteome;Referenceproteome		826.708	26052000	9	-0.813659	F1MAF5	9	Protein Pcid2	RGD1307041	_______MAHITINQYLQQVYEAIDTRDGAS
Y	3	___2	ALK kinase substrate motif;Fes SH2 domain binding motif;JAK2 kinase substrate motif;SHC SH2 domain binding motif;Src kinase substrate motif					Completeproteome;Referenceproteome		826.708	26052000	14	-0.813659	F1MAF5	14	Protein Pcid2	RGD1307041	__MAHITINQYLQQVYEAIDTRDGASCAELV
T	2	___2		active transmembrane transporter activity;carbohydrate transmembrane transporter activity;cation transmembrane transporter activity;cation:sugar symporter activity;ion transmembrane transporter activity;nucleotide-sugar transmembrane transporter activity;secondary active transmembrane transporter activity;solute:cation symporter activity;solute:hydrogen symporter activity;substrate-specific trans…	carbohydrate transport;establishment of localization;transport	cell part;membrane		Completeproteome;Membrane;Referenceproteome;Sugartransport;Transmembrane;Transmembranehelix;Transport		732.849	67102000	9	-0.749038	D3ZZ48	9	Protein Slc35a1	Slc35a1	_______MTLVAAAYTIALRYTRTTAEGLYF
Y	2	___2	Src kinase substrate motif	active transmembrane transporter activity;carbohydrate transmembrane transporter activity;cation transmembrane transporter activity;cation:sugar symporter activity;ion transmembrane transporter activity;nucleotide-sugar transmembrane transporter activity;secondary active transmembrane transporter activity;solute:cation symporter activity;solute:hydrogen symporter activity;substrate-specific trans…	carbohydrate transport;establishment of localization;transport	cell part;membrane		Completeproteome;Membrane;Referenceproteome;Sugartransport;Transmembrane;Transmembranehelix;Transport		732.849	67102000	8	-0.749038	D3ZZ48	8	Protein Slc35a1	Slc35a1	________MTLVAAAYTIALRYTRTTAEGLY
S	3	___1	b-Adrenergic Receptor kinase substrate motif;Casein kinase I substrate motif;Casein kinase II substrate motif;Pyruvate dehydrogenase kinase substrate motif	binding;catalytic activity;enzyme regulator activity;GTP binding;GTPase activity;guanyl nucleotide binding;guanyl ribonucleotide binding;hydrolase activity;hydrolase activity, acting on acid anhydrides;hydrolase activity, acting on acid anhydrides, in phosphorus-containing anhydrides;nucleoside-triphosphatase activity;nucleotide binding;purine nucleotide binding;purine ribonucleoside triphosphate…	anatomical structure formation involved in morphogenesis;biological regulation;cell division;cellular component assembly;cellular component organization;cellular process;developmental process;mitosis;nuclear division;organelle fission;organelle organization;regulation of transport;response to stimulus;signal transduction	cell part;cell surface;cytoskeleton;intracellular non-membrane-bounded organelle;intracellular organelle;macromolecular complex;midbody;nucleolus;organelle;protein complex;septin complex;synapse		Acetylation;Cellcycle;Celldivision;Cellmembrane;Cellprojection;Completeproteome;Cytoplasm;Cytoskeleton;Directproteinsequencing;GTP-binding;Membrane;Mitosis;Nucleotide-binding;Phosphoprotein;Referenceproteome		839.687	4893600	218	-0.698177	Q91Y81	218	Septin-2	Sept2	IEEHSIKIYHLPDAESDEDEDFKEQTRLLKA
S	3	___2	BARD1 BRCT domain binding motif;Casein kinase II substrate motif;G protein-coupled receptor kinase 1 substrate motif	binding;nucleic acid binding;nucleotide binding;RNA binding;translation factor activity, nucleic acid binding;translation initiation factor activity	biological regulation;cellular process;regulation of translation;translational initiation	cell part;macromolecular complex;protein complex	RNA transport	Acetylation;Completeproteome;Cytoplasm;Initiationfactor;Phosphoprotein;Proteinbiosynthesis;Referenceproteome;Repeat;RNA-binding;WDrepeat		1084.48	747910	68	-0.61351	Q4G061	68	Eukaryotic translation initiation factor 3 subunit B	Eif3b	EARPEPEVRAKPAAQSEEETAASPAASPTPQ
T	3	___2	Casein kinase I substrate motif;Casein kinase II substrate motif;DNA dependent Protein kinase substrate motif;G protein-coupled receptor kinase 1 substrate motif;GSK-3, ERK1, ERK2, CDK5 substrate motif;WW domain binding motif	binding;nucleic acid binding;nucleotide binding;RNA binding;translation factor activity, nucleic acid binding;translation initiation factor activity	biological regulation;cellular process;regulation of translation;translational initiation	cell part;macromolecular complex;protein complex	RNA transport	Acetylation;Completeproteome;Cytoplasm;Initiationfactor;Phosphoprotein;Proteinbiosynthesis;Referenceproteome;Repeat;RNA-binding;WDrepeat		1084.48	747910	81	-0.61351	Q4G061	81	Eukaryotic translation initiation factor 3 subunit B	Eif3b	AQSEEETAASPAASPTPQSAQEPSAPGKAEA
Y	4	___1	HCP SH2 domain binding motif;JAK2 kinase substrate motif	G-protein coupled receptor activity;molecular transducer activity;receptor activity;signal transducer activity;signaling receptor activity;transmembrane signaling receptor activity	anatomical structure development;biological regulation;cellular process;developmental process;response to stimulus;signal transduction	cell part;membrane;plasma membrane		Cellmembrane;Completeproteome;Glycoprotein;G-proteincoupledreceptor;Membrane;Receptor;Referenceproteome;Signal;Transducer;Transmembrane;Transmembranehelix		839.194	1684900	11	-0.554713	F1LMW3;Q8K3V3	11;11	G-protein coupled receptor 56	Gpr56;Gpr56	_____MAVQVLLQMVYFLLTLLFLVQGAHGA
S	3	___3	Casein kinase II substrate motif;DNA dependent Protein kinase substrate motif					Completeproteome;Referenceproteome		1349.23	28743000	3	-0.524288	M0RB53	3	Protein Vwc2	Vwc2	_____________MPSSSAMAVGALSSSLLV
S	3	___3	G protein-coupled receptor kinase 1 substrate motif;MDC1 BRCT domain binding motif;Plk1 PBD domain binding motif					Completeproteome;Referenceproteome		1349.23	26200000	15	-0.524288	M0RB53	15	Protein Vwc2	Vwc2	_MPSSSAMAVGALSSSLLVTCCLMVALCSPS
S	4	___3		acid-amino acid ligase activity;binding;catalytic activity;cation binding;ion binding;ligase activity;ligase activity, forming carbon-nitrogen bonds;metal ion binding;small conjugating protein ligase activity;transition metal ion binding;ubiquitin-protein ligase activity;zinc ion binding	cellular metabolic process;cellular process;macromolecule metabolic process;macromolecule modification;metabolic process;primary metabolic process;protein metabolic process;protein modification by small protein conjugation or removal;protein modification process	cell part;cytoplasm;cytoskeleton;intracellular membrane-bounded organelle;intracellular non-membrane-bounded organelle;intracellular organelle;nucleus;organelle		Acetylation;Calmodulin-binding;Completeproteome;Cytoplasm;Cytoskeleton;Ligase;Membrane;Metal-binding;Nucleus;Phosphoprotein;Referenceproteome;Transmembrane;Transmembranehelix;Ublconjugationpathway;Zinc;Zinc-finger		674.781	1950000	2029	-0.520657	F1LQI5;Q2TL32	2029;2029	E3 ubiquitin-protein ligase UBR4	Ubr4;Ubr4	ELAIVTADFVKIYDLSVDALSPTFYFLLPSS
S	4	___3	Casein kinase I substrate motif;Casein kinase II substrate motif;ERK1,2 kinase substrate motif;GSK-3, ERK1, ERK2, CDK5 substrate motif;WW domain binding motif	acid-amino acid ligase activity;binding;catalytic activity;cation binding;ion binding;ligase activity;ligase activity, forming carbon-nitrogen bonds;metal ion binding;small conjugating protein ligase activity;transition metal ion binding;ubiquitin-protein ligase activity;zinc ion binding	cellular metabolic process;cellular process;macromolecule metabolic process;macromolecule modification;metabolic process;primary metabolic process;protein metabolic process;protein modification by small protein conjugation or removal;protein modification process	cell part;cytoplasm;cytoskeleton;intracellular membrane-bounded organelle;intracellular non-membrane-bounded organelle;intracellular organelle;nucleus;organelle		Acetylation;Calmodulin-binding;Completeproteome;Cytoplasm;Cytoskeleton;Ligase;Membrane;Metal-binding;Nucleus;Phosphoprotein;Referenceproteome;Transmembrane;Transmembranehelix;Ublconjugationpathway;Zinc;Zinc-finger		674.781	1950000	2034	-0.520657	F1LQI5;Q2TL32	2034;2034	E3 ubiquitin-protein ligase UBR4	Ubr4;Ubr4	TADFVKIYDLSVDALSPTFYFLLPSSKIRDV
Y	4	___3	Src kinase substrate motif	acid-amino acid ligase activity;binding;catalytic activity;cation binding;ion binding;ligase activity;ligase activity, forming carbon-nitrogen bonds;metal ion binding;small conjugating protein ligase activity;transition metal ion binding;ubiquitin-protein ligase activity;zinc ion binding	cellular metabolic process;cellular process;macromolecule metabolic process;macromolecule modification;metabolic process;primary metabolic process;protein metabolic process;protein modification by small protein conjugation or removal;protein modification process	cell part;cytoplasm;cytoskeleton;intracellular membrane-bounded organelle;intracellular non-membrane-bounded organelle;intracellular organelle;nucleus;organelle		Acetylation;Calmodulin-binding;Completeproteome;Cytoplasm;Cytoskeleton;Ligase;Membrane;Metal-binding;Nucleus;Phosphoprotein;Referenceproteome;Transmembrane;Transmembranehelix;Ublconjugationpathway;Zinc;Zinc-finger		674.781	1950000	2026	-0.520657	F1LQI5;Q2TL32	2026;2026	E3 ubiquitin-protein ligase UBR4	Ubr4;Ubr4	SQTELAIVTADFVKIYDLSVDALSPTFYFLL
Y	4	___3	HCP SH2 domain binding motif;JAK2 kinase substrate motif	acid-amino acid ligase activity;binding;catalytic activity;cation binding;ion binding;ligase activity;ligase activity, forming carbon-nitrogen bonds;metal ion binding;small conjugating protein ligase activity;transition metal ion binding;ubiquitin-protein ligase activity;zinc ion binding	cellular metabolic process;cellular process;macromolecule metabolic process;macromolecule modification;metabolic process;primary metabolic process;protein metabolic process;protein modification by small protein conjugation or removal;protein modification process	cell part;cytoplasm;cytoskeleton;intracellular membrane-bounded organelle;intracellular non-membrane-bounded organelle;intracellular organelle;nucleus;organelle		Acetylation;Calmodulin-binding;Completeproteome;Cytoplasm;Cytoskeleton;Ligase;Membrane;Metal-binding;Nucleus;Phosphoprotein;Referenceproteome;Transmembrane;Transmembranehelix;Ublconjugationpathway;Zinc;Zinc-finger		674.781	1950000	2038	-0.520657	F1LQI5;Q2TL32	2038;2038	E3 ubiquitin-protein ligase UBR4	Ubr4;Ubr4	VKIYDLSVDALSPTFYFLLPSSKIRDVTFLF
S	3	___3	Casein kinase II substrate motif;G protein-coupled receptor kinase 1 substrate motif;GSK3 kinase substrate motif					ANKrepeat;Completeproteome;Referenceproteome;Repeat		982.733	128880000	248	-0.472959	F1M4M6	248	Protein Camta1	Camta1	QDASKPLPLEQNTHGSLSESGAAFVMPTVKT
S	3	___3	Casein kinase II substrate motif;G protein-coupled receptor kinase 1 substrate motif					ANKrepeat;Completeproteome;Referenceproteome;Repeat		982.733	128880000	250	-0.472959	F1M4M6	250	Protein Camta1	Camta1	ASKPLPLEQNTHGSLSESGAAFVMPTVKTEA
S	3	___3	b-Adrenergic Receptor kinase substrate motif;MAPKAPK2 kinase substrate motif					ANKrepeat;Completeproteome;Referenceproteome;Repeat		982.733	128880000	252	-0.472959	F1M4M6	252	Protein Camta1	Camta1	KPLPLEQNTHGSLSESGAAFVMPTVKTEASS
T	3	___3	Casein kinase I substrate motif;Casein kinase II substrate motif					ANKrepeat;Completeproteome;Referenceproteome;Repeat		982.733	128880000	245	-0.472959	F1M4M6	245	Protein Camta1	Camta1	FFLQDASKPLPLEQNTHGSLSESGAAFVMPT
S	2	___1	BARD1 BRCT domain binding motif;Casein kinase II substrate motif	binding;cation binding;heme binding;ion binding;iron ion binding;lipid binding;metal ion binding;steroid binding;tetrapyrrole binding;transition metal ion binding	locomotion;response to chemical stimulus;response to external stimulus;response to stimulus	cell part;cell surface;intracellular non-membrane-bounded organelle;intracellular organelle;membrane;nucleolus;organelle		Completeproteome;Directproteinsequencing;Endoplasmicreticulum;Lipid-binding;Membrane;Microsome;Phosphoprotein;Receptor;Referenceproteome;Steroid-binding;Transmembrane;Transmembranehelix		1173.47	2467700	181	-0.24051	P70580	181	Membrane-associated progesterone receptor component 1	Pgrmc1	HVGKLLKEGEEPTVYSDDEEPKDEAARKSD_
T	2	___3			cell differentiation;cellular process;developmental process;multicellular organismal development;multicellular organismal process	cell part;membrane		Completeproteome;Developmentalprotein;Differentiation;Membrane;Mitochondrion;Mitochondrionoutermembrane;Referenceproteome;Spermatogenesis;Transitpeptide		952.433	11654000	4	0.66232	Q920Q3	4	Spermatogenesis-associated protein 19, mitochondrial	Spata19	____________MIITTWIMYILARKSIGLP
T	2	___3			cell differentiation;cellular process;developmental process;multicellular organismal development;multicellular organismal process	cell part;membrane		Completeproteome;Developmentalprotein;Differentiation;Membrane;Mitochondrion;Mitochondrionoutermembrane;Referenceproteome;Spermatogenesis;Transitpeptide		952.433	11654000	5	0.66232	Q920Q3	5	Spermatogenesis-associated protein 19, mitochondrial	Spata19	___________MIITTWIMYILARKSIGLPF
Y	2	___3			cell differentiation;cellular process;developmental process;multicellular organismal development;multicellular organismal process	cell part;membrane		Completeproteome;Developmentalprotein;Differentiation;Membrane;Mitochondrion;Mitochondrionoutermembrane;Referenceproteome;Spermatogenesis;Transitpeptide		952.433	11654000	9	0.66232	Q920Q3	9	Spermatogenesis-associated protein 19, mitochondrial	Spata19	_______MIITTWIMYILARKSIGLPFPPRV
