# Supplementary material for: Proteomic Dissection of Nanotopography-Sensitive Mechanotransductive Signaling Hubs that Foster Neuronal Differentiation in PC12 Cells
Source: Front Cell Neurosci. 2018 Jan 4;11:417. doi: 10.3389/fncel.2017.00417 (PMC5758595; doi:10.3389/fncel.2017.00417)
Supplement: Table S14 — Proteins differently phosphorylated in ns-Zr15vsPLL. The table lists all phosphorylated proteins annotated with Perseus software. Annotated terms include GOBP, GOMF, GOCC, Keywords, KEGG, CORUM, together with the enriched sequence motifs of phosphopeptides data set. [file Table14.XLS]

## Sheet: TableSP1B
Amino acid	Multiplicity	Motifs	GOMF name	GOBP slim name	GOCC slim name	KEGG name	Keywords	Corum	m/z	Intensity	Position	welch Difference	Proteins	Positions within proteins	Protein names	Gene names	Sequence window
S	___3	PKA kinase substrate motif;PKC kinase substrate motif	G-protein coupled receptor activity;molecular transducer activity;olfactory receptor activity;receptor activity;signal transducer activity;signaling receptor activity;transmembrane signaling receptor activity	detection of stimulus;response to chemical stimulus;response to stimulus	cell part;membrane;plasma membrane		Cellmembrane;Completeproteome;G-proteincoupledreceptor;Membrane;Olfaction;Receptor;Referenceproteome;Sensorytransduction;Transducer;Transmembrane;Transmembranehelix		935.084	39260000	291	-4.27602	D3ZZQ1	9	Protein Aspm	Aspm	_______MATVQAAYSSEESGRRARRDPAAE
Y	___3	Src kinase substrate motif	G-protein coupled receptor activity;molecular transducer activity;olfactory receptor activity;receptor activity;signal transducer activity;signaling receptor activity;transmembrane signaling receptor activity	detection of stimulus;response to chemical stimulus;response to stimulus	cell part;membrane;plasma membrane		Cellmembrane;Completeproteome;G-proteincoupledreceptor;Membrane;Olfaction;Receptor;Referenceproteome;Sensorytransduction;Transducer;Transmembrane;Transmembranehelix		935.084	39260000	290	-4.27602	D3ZZQ1	10	Protein Aspm	Aspm	______MATVQAAYSSEESGRRARRDPAAED
S	___2	Casein kinase II substrate motif;DNA dependent Protein kinase substrate motif;Pyruvate dehydrogenase kinase substrate motif	binding;cation binding;ion binding;metal ion binding;transition metal ion binding;zinc ion binding		cell part;intracellular membrane-bounded organelle;intracellular organelle;nucleus;organelle		Completeproteome;Metal-binding;Methyltransferase;Nucleus;Referenceproteome;Transferase;Zinc;Zinc-finger		896.838	23452000	2732	-3.48458	D3ZZQ1	8	Protein Aspm	Aspm	________MATVQAAYSSEESGRRARRDPAA
S	___2	MDC1 BRCT domain binding motif;Plk1 PBD domain binding motif	binding;cation binding;ion binding;metal ion binding;transition metal ion binding;zinc ion binding		cell part;intracellular membrane-bounded organelle;intracellular organelle;nucleus;organelle		Completeproteome;Metal-binding;Methyltransferase;Nucleus;Referenceproteome;Transferase;Zinc;Zinc-finger		896.838	23452000	2733	-3.48458	F1M9Z9	149	Protein Adam12	Adam12	STCSGLRGLIVFENKTYILEPMKNTTDRYKL
T	___2	Casein kinase I substrate motif;Casein kinase II substrate motif;ERK1,2 kinase substrate motif;GSK3, Erk1, Erk2 and CDK5 kinase motif;GSK-3, ERK1, ERK2, CDK5 substrate motif;WW domain binding motif	binding;cation binding;ion binding;metal ion binding;transition metal ion binding;zinc ion binding		cell part;intracellular membrane-bounded organelle;intracellular organelle;nucleus;organelle		Completeproteome;Metal-binding;Methyltransferase;Nucleus;Referenceproteome;Transferase;Zinc;Zinc-finger		896.838	23452000	2730	-3.48458	F1M9Z9	158	Protein Adam12	Adam12	IVFENKTYILEPMKNTTDRYKLVPAENMKNI
T	___3	Casein kinase I substrate motif	binding;catalytic activity;cation binding;endopeptidase activity;hydrolase activity;ion binding;metal ion binding;metalloendopeptidase activity;metallopeptidase activity;peptidase activity;peptidase activity, acting on L-amino acid peptides;transition metal ion binding;zinc ion binding	macromolecule metabolic process;metabolic process;primary metabolic process;protein metabolic process;proteolysis			Completeproteome;Disulfidebond;Referenceproteome		634.558	5126200	149	-3.45101	F1M9Z9	159	Protein Adam12	Adam12	VFENKTYILEPMKNTTDRYKLVPAENMKNIQ
T	___3	PKA kinase substrate motif;PKC kinase substrate motif	binding;catalytic activity;cation binding;endopeptidase activity;hydrolase activity;ion binding;metal ion binding;metalloendopeptidase activity;metallopeptidase activity;peptidase activity;peptidase activity, acting on L-amino acid peptides;transition metal ion binding;zinc ion binding	macromolecule metabolic process;metabolic process;primary metabolic process;protein metabolic process;proteolysis			Completeproteome;Disulfidebond;Referenceproteome		634.558	5126200	158	-3.45101	F1M9Z9	150	Protein Adam12	Adam12	TCSGLRGLIVFENKTYILEPMKNTTDRYKLV
T	___3	Casein kinase II substrate motif;PKA kinase substrate motif;PKC kinase substrate motif	binding;catalytic activity;cation binding;endopeptidase activity;hydrolase activity;ion binding;metal ion binding;metalloendopeptidase activity;metallopeptidase activity;peptidase activity;peptidase activity, acting on L-amino acid peptides;transition metal ion binding;zinc ion binding	macromolecule metabolic process;metabolic process;primary metabolic process;protein metabolic process;proteolysis			Completeproteome;Disulfidebond;Referenceproteome		634.558	5126200	159	-3.45101	D3ZSG6	3	Protein LOC689412	LOC689412	_____________MLTLPYISDTGTMPPERC
Y	___3	FRIP PTB domain binding motif	binding;catalytic activity;cation binding;endopeptidase activity;hydrolase activity;ion binding;metal ion binding;metalloendopeptidase activity;metallopeptidase activity;peptidase activity;peptidase activity, acting on L-amino acid peptides;transition metal ion binding;zinc ion binding	macromolecule metabolic process;metabolic process;primary metabolic process;protein metabolic process;proteolysis			Completeproteome;Disulfidebond;Referenceproteome		634.558	5126200	150	-3.45101	D3ZSG6	6	Protein LOC689412	LOC689412	__________MLTLPYISDTGTMPPERCLFG
S	___2	Casein kinase II substrate motif;DNA dependent Protein kinase substrate motif	binding;DNA binding;nucleic acid binding;nucleic acid binding transcription factor activity;sequence-specific DNA binding transcription factor activity	anatomical structure development;anatomical structure formation involved in morphogenesis;anatomical structure morphogenesis;biological regulation;biosynthetic process;blood circulation;cell development;cellular component assembly;cellular component organization;cellular homeostasis;cellular metabolic process;cellular nitrogen compound metabolic process;cellular process;circulatory system process…	cell part;macromolecular complex;protein complex;transcription factor complex	Cell cycle;TGF-beta signaling pathway	Completeproteome;DNA-binding;Nucleus;Referenceproteome;Transcription;Transcriptionregulation		939.878	12117000	16	-3.21816	F1LQI5;Q2TL32	2029;2029	E3 ubiquitin-protein ligase UBR4	Ubr4;Ubr4	ELAIVTADFVKIYDLSVDALSPTFYFLLPSS
T	___2	Cdc2 kinase substrate motif;CDK1,2,4,6 kinase substrate motif;ERK1,2 kinase substrate motif;GSK3, Erk1, Erk2 and CDK5 kinase motif;GSK-3, ERK1, ERK2, CDK5 substrate motif;WW domain binding motif	binding;DNA binding;nucleic acid binding;nucleic acid binding transcription factor activity;sequence-specific DNA binding transcription factor activity	anatomical structure development;anatomical structure formation involved in morphogenesis;anatomical structure morphogenesis;biological regulation;biosynthetic process;blood circulation;cell development;cellular component assembly;cellular component organization;cellular homeostasis;cellular metabolic process;cellular nitrogen compound metabolic process;cellular process;circulatory system process…	cell part;macromolecular complex;protein complex;transcription factor complex	Cell cycle;TGF-beta signaling pathway	Completeproteome;DNA-binding;Nucleus;Referenceproteome;Transcription;Transcriptionregulation		939.878	12117000	14	-3.21816	F1LQI5;Q2TL32	2034;2034	E3 ubiquitin-protein ligase UBR4	Ubr4;Ubr4	TADFVKIYDLSVDALSPTFYFLLPSSKIRDV
Y	___3	PTPRJ phosphatase substrate motif;Src kinase substrate motif	G-protein coupled receptor activity;molecular transducer activity;olfactory receptor activity;receptor activity;signal transducer activity;signaling receptor activity;transmembrane signaling receptor activity	detection of stimulus;response to chemical stimulus;response to stimulus	cell part		Cellmembrane;Completeproteome;G-proteincoupledreceptor;Membrane;Olfaction;Receptor;Referenceproteome;Sensorytransduction;Transducer;Transmembrane;Transmembranehelix		948.745	4337600	293	-3.06742	F1LQI5;Q2TL32	2026;2026	E3 ubiquitin-protein ligase UBR4	Ubr4;Ubr4	SQTELAIVTADFVKIYDLSVDALSPTFYFLL
S	___1	G protein-coupled receptor kinase 1 substrate motif					Completeproteome;Referenceproteome		1331.15	6816700	191	-3.02647	F1LQI5;Q2TL32	2038;2038	E3 ubiquitin-protein ligase UBR4	Ubr4;Ubr4	VKIYDLSVDALSPTFYFLLPSSKIRDVTFLF
T	___3	PKA kinase substrate motif;PKC kinase substrate motif	G-protein coupled receptor activity;molecular transducer activity;olfactory receptor activity;receptor activity;signal transducer activity;signaling receptor activity;transmembrane signaling receptor activity	detection of stimulus;response to chemical stimulus;response to stimulus	cell part		Cellmembrane;Completeproteome;G-proteincoupledreceptor;Membrane;Olfaction;Receptor;Referenceproteome;Sensorytransduction;Transducer;Transmembrane;Transmembranehelix		948.745	4433900	294	-2.71095	Q7M0E3	3	Destrin	Dstn	_____________MASGVQVADEVCRIFYDM
Y	___3	JAK2 kinase substrate motif;SHP1 SH2 domain binding motif;SHP2 CSH2 domain binding motif;SHP2 N-terminal SH2 domain binding motif;Src kinase substrate motif	G-protein coupled receptor activity;molecular transducer activity;olfactory receptor activity;receptor activity;signal transducer activity;signaling receptor activity;transmembrane signaling receptor activity	detection of stimulus;response to chemical stimulus;response to stimulus	cell part		Cellmembrane;Completeproteome;G-proteincoupledreceptor;Membrane;Olfaction;Receptor;Referenceproteome;Sensorytransduction;Transducer;Transmembrane;Transmembranehelix		948.745	4433900	281	-2.71095	D4AA54	1311	Protein Plekhh1	Plekhh1	TRIDKLTFRMPAPKITDTTLVMASYMNHCSA
T	___3	Casein kinase I substrate motif;PKA kinase substrate motif;PKC kinase substrate motif	binding;lipid binding;phospholipid binding		cell part;cytoskeleton;intracellular non-membrane-bounded organelle;intracellular organelle;organelle		Completeproteome;Referenceproteome		721.791	16355000	1311	-2.50892	D4AA54	1327	Protein Plekhh1	Plekhh1	DTTLVMASYMNHCSATVNLSAKLPAARQPRD
T	___3	G protein-coupled receptor kinase 1 substrate motif	binding;lipid binding;phospholipid binding		cell part;cytoskeleton;intracellular non-membrane-bounded organelle;intracellular organelle;organelle		Completeproteome;Referenceproteome		721.791	16355000	1327	-2.50892	D3ZZ48	9	Protein Slc35a1	Slc35a1	_______MTLVAAAYTIALRYTRTTAEGLYF
T	___3		calcium channel activity;cation channel activity;cation transmembrane transporter activity;channel activity;gated channel activity;ion channel activity;ion transmembrane transporter activity;low voltage-gated calcium channel activity;passive transmembrane transporter activity;substrate-specific channel activity;substrate-specific transmembrane transporter activity;substrate-specific transporter a…	biological regulation;cellular homeostasis;cellular ion homeostasis;cellular process;circulatory system process;establishment of localization;homeostatic process;ion transport;multicellular organismal process;muscle contraction;regulation of transport;response to chemical stimulus;response to endogenous stimulus;response to stimulus;transmembrane transport;transport	cell body;cell part;cell projection;macromolecular complex;neuron projection;neuronal cell body;protein complex;voltage-gated calcium channel complex	Calcium signaling pathway;MAPK signaling pathway;Type II diabetes mellitus	Calcium;Calciumchannel;Calciumtransport;Completeproteome;Glycoprotein;Ionchannel;Iontransport;Membrane;Referenceproteome;Repeat;Transmembrane;Transmembranehelix;Transport;Voltage-gatedchannel		893.074	7240900	1313	-2.41226	D3ZZ48	8	Protein Slc35a1	Slc35a1	________MTLVAAAYTIALRYTRTTAEGLY
T	___3		calcium channel activity;cation channel activity;cation transmembrane transporter activity;channel activity;gated channel activity;ion channel activity;ion transmembrane transporter activity;low voltage-gated calcium channel activity;passive transmembrane transporter activity;substrate-specific channel activity;substrate-specific transmembrane transporter activity;substrate-specific transporter a…	biological regulation;cellular homeostasis;cellular ion homeostasis;cellular process;circulatory system process;establishment of localization;homeostatic process;ion transport;multicellular organismal process;muscle contraction;regulation of transport;response to chemical stimulus;response to endogenous stimulus;response to stimulus;transmembrane transport;transport	cell body;cell part;cell projection;macromolecular complex;neuron projection;neuronal cell body;protein complex;voltage-gated calcium channel complex	Calcium signaling pathway;MAPK signaling pathway;Type II diabetes mellitus	Calcium;Calciumchannel;Calciumtransport;Completeproteome;Glycoprotein;Ionchannel;Iontransport;Membrane;Referenceproteome;Repeat;Transmembrane;Transmembranehelix;Transport;Voltage-gatedchannel		893.074	7240900	1320	-2.41226	F1MAF5	9	Protein Pcid2	Pcid2	_______MAHITINQYLQQVYEAIDTRDGAS
T	___3	PKA kinase substrate motif;PKC kinase substrate motif	calcium channel activity;cation channel activity;cation transmembrane transporter activity;channel activity;gated channel activity;ion channel activity;ion transmembrane transporter activity;low voltage-gated calcium channel activity;passive transmembrane transporter activity;substrate-specific channel activity;substrate-specific transmembrane transporter activity;substrate-specific transporter a…	biological regulation;cellular homeostasis;cellular ion homeostasis;cellular process;circulatory system process;establishment of localization;homeostatic process;ion transport;multicellular organismal process;muscle contraction;regulation of transport;response to chemical stimulus;response to endogenous stimulus;response to stimulus;transmembrane transport;transport	cell body;cell part;cell projection;macromolecular complex;neuron projection;neuronal cell body;protein complex;voltage-gated calcium channel complex	Calcium signaling pathway;MAPK signaling pathway;Type II diabetes mellitus	Calcium;Calciumchannel;Calciumtransport;Completeproteome;Glycoprotein;Ionchannel;Iontransport;Membrane;Referenceproteome;Repeat;Transmembrane;Transmembranehelix;Transport;Voltage-gatedchannel		893.074	7240900	1328	-2.41226	F1MAF5	14	Protein Pcid2	Pcid2	__MAHITINQYLQQVYEAIDTRDGASCAELV
S	___3	DNA dependent Protein kinase substrate motif;G protein-coupled receptor kinase 1 substrate motif	binding;cation binding;ion binding;metal ion binding;nucleic acid binding;nucleic acid binding transcription factor activity;sequence-specific DNA binding transcription factor activity;transition metal ion binding;zinc ion binding	biosynthetic process;cellular metabolic process;cellular nitrogen compound metabolic process;cellular process;macromolecule metabolic process;metabolic process;nitrogen compound metabolic process;nucleobase-containing compound metabolic process;primary metabolic process;RNA metabolic process;viral reproduction	cell part;intracellular membrane-bounded organelle;intracellular organelle;nucleus;organelle		Completeproteome;Metal-binding;Nucleus;Referenceproteome;Repeat;Transcription;Transcriptionregulation;Zinc;Zinc-finger		1042.76	12175000	7	-2.35462	F1LMW3;Q8K3V3	11;11	G-protein coupled receptor 56	Gpr56;Gpr56	_____MAVQVLLQMVYFLLTLLFLVQGAHGA
S	___3	Casein kinase I substrate motif;ERK1,2 kinase substrate motif;G protein-coupled receptor kinase 1 substrate motif;GSK3 kinase substrate motif;GSK-3, ERK1, ERK2, CDK5 substrate motif;WW domain binding motif	binding;cation binding;ion binding;metal ion binding;nucleic acid binding;nucleic acid binding transcription factor activity;sequence-specific DNA binding transcription factor activity;transition metal ion binding;zinc ion binding	biosynthetic process;cellular metabolic process;cellular nitrogen compound metabolic process;cellular process;macromolecule metabolic process;metabolic process;nitrogen compound metabolic process;nucleobase-containing compound metabolic process;primary metabolic process;RNA metabolic process;viral reproduction	cell part;intracellular membrane-bounded organelle;intracellular organelle;nucleus;organelle		Completeproteome;Metal-binding;Nucleus;Referenceproteome;Repeat;Transcription;Transcriptionregulation;Zinc;Zinc-finger		1042.76	12547000	14	-2.35462	Q91Y81	218	Septin-2	Sept2	IEEHSIKIYHLPDAESDEDEDFKEQTRLLKA
S	___3	Casein kinase I substrate motif;Casein kinase II substrate motif;G protein-coupled receptor kinase 1 substrate motif	binding;cation binding;ion binding;metal ion binding;nucleic acid binding;nucleic acid binding transcription factor activity;sequence-specific DNA binding transcription factor activity;transition metal ion binding;zinc ion binding	biosynthetic process;cellular metabolic process;cellular nitrogen compound metabolic process;cellular process;macromolecule metabolic process;metabolic process;nitrogen compound metabolic process;nucleobase-containing compound metabolic process;primary metabolic process;RNA metabolic process;viral reproduction	cell part;intracellular membrane-bounded organelle;intracellular organelle;nucleus;organelle		Completeproteome;Metal-binding;Nucleus;Referenceproteome;Repeat;Transcription;Transcriptionregulation;Zinc;Zinc-finger		1042.76	12547000	23	-2.35462	F1M943	7	Protein Armc8	Armc8	_________MACLLETPIRMSVLSEVTASSR
S	___3		binding;cation binding;ion binding;metal ion binding;nucleic acid binding;nucleic acid binding transcription factor activity;sequence-specific DNA binding transcription factor activity;transition metal ion binding;zinc ion binding	biosynthetic process;cellular metabolic process;cellular nitrogen compound metabolic process;cellular process;macromolecule metabolic process;metabolic process;nitrogen compound metabolic process;nucleobase-containing compound metabolic process;primary metabolic process;RNA metabolic process;viral reproduction	cell part;intracellular membrane-bounded organelle;intracellular organelle;nucleus;organelle		Completeproteome;Metal-binding;Nucleus;Referenceproteome;Repeat;Transcription;Transcriptionregulation;Zinc;Zinc-finger		1042.76	12547000	26	-2.35462	Q52KJ9	245	Protein Tmx1	Tmx1	LKKVEEEQEADEEDVSEEETENREGESKDTP
S	___1	b-Adrenergic Receptor kinase substrate motif;BARD1 BRCT domain binding motif;Casein kinase I substrate motif;Casein kinase II substrate motif;G protein-coupled receptor kinase 1 substrate motif	binding;DNA binding;enzyme binding;lipid binding;NF-kappaB binding;nucleic acid binding;phosphatidylinositol binding;phosphatidylinositol-3,4,5-trisphosphate binding;phospholipid binding;protein binding;RNA binding;rRNA binding;transcription factor binding;unfolded protein binding	aging;biological regulation;cell growth;cellular component assembly;cellular component organization;cellular homeostasis;cellular localization;cellular metabolic process;cellular nitrogen compound metabolic process;cellular process;developmental process;DNA metabolic process;DNA repair;establishment of localization;growth;homeostatic process;localization;macromolecular complex assembly;macromolec…	cell part;centrosome;cytoplasm;cytosol;intracellular non-membrane-bounded organelle;intracellular organelle;macromolecular complex;microtubule organizing center;nucleolus;organelle;ribonucleoprotein complex;small ribosomal subunit		Acetylation;ADP-ribosylation;Alternativesplicing;Chaperone;Completeproteome;Cytoplasm;Cytoskeleton;Directproteinsequencing;Disulfidebond;DNA-binding;Isopeptidebond;Nucleus;Phosphoprotein;Referenceproteome;RNA-binding;Ublconjugation		1149.48	19235000	125	-2.2567	Q68FR5	7	Transmembrane protein 209	Tmem209	_________MMQGEVSPSPSLIDRTIRMRKE
T	___1	Cdc2 kinase substrate motif;CDK1,2,4,6 kinase substrate motif;CDK5 kinase substrate motif;Growth associated histone HI kinase substrate motif;GSK-3, ERK1, ERK2, CDK5 substrate motif;WW domain binding motif	binding;DNA binding;nucleic acid binding	cellular component assembly;cellular component organization;cellular macromolecular complex assembly;cellular metabolic process;cellular nitrogen compound metabolic process;cellular process;chromatin organization;chromosome organization;DNA metabolic process;DNA packaging;macromolecular complex assembly;macromolecule metabolic process;metabolic process;nitrogen compound metabolic process;nucleoba…	cell part;intracellular membrane-bounded organelle;intracellular organelle;macromolecular complex;nucleosome;nucleus;organelle		Acetylation;Chromosome;Completeproteome;Directproteinsequencing;DNA-binding;Methylation;Nucleus;Phosphoprotein;Referenceproteome		1020.51	1943400	18	-2.02202	Q68FR5	9	Transmembrane protein 209	Tmem209	_______MMQGEVSPSPSLIDRTIRMRKETE
S	___1	BARD1 BRCT domain binding motif;Casein kinase I substrate motif;Casein kinase II substrate motif;G protein-coupled receptor kinase 1 substrate motif	catalytic activity;disulfide oxidoreductase activity;oxidoreductase activity;oxidoreductase activity, acting on a sulfur group of donors	biological regulation;cellular homeostasis;cellular process;homeostatic process	cell part;membrane		Completeproteome;Referenceproteome		868.343	1425700	245	-1.9952	Q68FR5	11	Transmembrane protein 209	Tmem209	_____MMQGEVSPSPSLIDRTIRMRKETESR
Y	___1	HCP SH2 domain binding motif;JAK2 kinase substrate motif	G-protein coupled receptor activity;molecular transducer activity;receptor activity;signal transducer activity;signaling receptor activity;transmembrane signaling receptor activity	anatomical structure development;biological regulation;cellular process;developmental process;response to stimulus;signal transduction	cell part;membrane;plasma membrane		Cellmembrane;Completeproteome;Glycoprotein;G-proteincoupledreceptor;Membrane;Receptor;Referenceproteome;Signal;Transducer;Transmembrane;Transmembranehelix		839.194	1684900	11	-1.79221	D3ZYS7	229	Protein G3bp1	G3bp1	PEPALEEAAPEDVQKSASPAPADVAPAQEDL
S	___1	14-3-3 domain binding motif;b-Adrenergic Receptor kinase substrate motif;Calmodulin-dependent protein kinase II substrate motif;Casein kinase II substrate motif;PKA kinase substrate motif;PKC kinase substrate motif	binding;carbohydrate binding;cation binding;extracellular matrix structural constituent;glycosaminoglycan binding;heparin binding;ion binding;mercury ion binding;metal ion binding;pattern binding;polysaccharide binding;structural molecule activity;transition metal ion binding	anatomical structure formation involved in morphogenesis;biological adhesion;biological regulation;cell activation;cell adhesion;cell motility;cellular component movement;cellular component organization;cellular homeostasis;cellular process;developmental process;extracellular matrix organization;extracellular structure organization;homeostatic process;locomotion;multicellular organismal process;r…	extracellular region;extracellular space		Acutephase;Alternativesplicing;Angiogenesis;Celladhesion;Cellshape;Completeproteome;Directproteinsequencing;Disulfidebond;Extracellularmatrix;Glycoprotein;Heparin-binding;Isopeptidebond;Phosphoprotein;Pyrrolidonecarboxylicacid;Referenceproteome;Repeat;Secreted;Signal;Sulfation		1059.44	19467000	2475	-1.68723	D3ZYS7	231	Protein G3bp1	G3bp1	PALEEAAPEDVQKSASPAPADVAPAQEDLRT
S	___3	Casein kinase II substrate motif;ERK1,2 kinase substrate motif;GSK-3, ERK1, ERK2, CDK5 substrate motif;WW domain binding motif	anion binding;binding;carbohydrate binding;catalytic activity;glycosaminoglycan binding;heparin binding;hydrolase activity;hydrolase activity, acting on ester bonds;insulin receptor binding;ion binding;molecular transducer activity;pattern binding;phosphatase activity;phosphate ion binding;phosphoprotein phosphatase activity;phosphoric ester hydrolase activity;polysaccharide binding;protein bindi…	biological adhesion;biological regulation;cell adhesion;cellular process	cell body;cell part;endosome;intracellular membrane-bounded organelle;intracellular organelle;membrane;neuronal cell body;organelle;plasma membrane;site of polarized growth;synapse	Adherens junction;Cell adhesion molecules (CAMs);Insulin signaling pathway	Celladhesion;Completeproteome;Disulfidebond;Glycoprotein;Heparin-binding;Hydrolase;Immunoglobulindomain;Membrane;Proteinphosphatase;Receptor;Referenceproteome;Repeat;Signal;Transmembrane;Transmembranehelix	Beta-catenin-Cadherin-LAR complex;Grip-Glur2/3-liprin-alpha-Lar complex	1094.99	536040000	991	-1.60303	F1LSB3;O54898;F1M9P2	1313;1290;1290	Voltage-dependent T-type calcium channel subunit alpha-1G	Cacna1g;Cacna1g;Cacna1g	ERPKIDPHSAERIFLTLSNYIFTAVFLAEMT
S	___3	Casein kinase I substrate motif;Casein kinase II substrate motif;DNA dependent Protein kinase substrate motif	anion binding;binding;carbohydrate binding;catalytic activity;glycosaminoglycan binding;heparin binding;hydrolase activity;hydrolase activity, acting on ester bonds;insulin receptor binding;ion binding;molecular transducer activity;pattern binding;phosphatase activity;phosphate ion binding;phosphoprotein phosphatase activity;phosphoric ester hydrolase activity;polysaccharide binding;protein bindi…	biological adhesion;biological regulation;cell adhesion;cellular process	cell body;cell part;endosome;intracellular membrane-bounded organelle;intracellular organelle;membrane;neuronal cell body;organelle;plasma membrane;site of polarized growth;synapse	Adherens junction;Cell adhesion molecules (CAMs);Insulin signaling pathway	Celladhesion;Completeproteome;Disulfidebond;Glycoprotein;Heparin-binding;Hydrolase;Immunoglobulindomain;Membrane;Proteinphosphatase;Receptor;Referenceproteome;Repeat;Signal;Transmembrane;Transmembranehelix	Beta-catenin-Cadherin-LAR complex;Grip-Glur2/3-liprin-alpha-Lar complex	1094.99	536040000	993	-1.60303	F1LSB3;O54898;F1M9P2	1320;1297;1297	Voltage-dependent T-type calcium channel subunit alpha-1G	Cacna1g;Cacna1g;Cacna1g	HSAERIFLTLSNYIFTAVFLAEMTVKVVALG
S	___3	Casein kinase II substrate motif;G protein-coupled receptor kinase 1 substrate motif	anion binding;binding;carbohydrate binding;catalytic activity;glycosaminoglycan binding;heparin binding;hydrolase activity;hydrolase activity, acting on ester bonds;insulin receptor binding;ion binding;molecular transducer activity;pattern binding;phosphatase activity;phosphate ion binding;phosphoprotein phosphatase activity;phosphoric ester hydrolase activity;polysaccharide binding;protein bindi…	biological adhesion;biological regulation;cell adhesion;cellular process	cell body;cell part;endosome;intracellular membrane-bounded organelle;intracellular organelle;membrane;neuronal cell body;organelle;plasma membrane;site of polarized growth;synapse	Adherens junction;Cell adhesion molecules (CAMs);Insulin signaling pathway	Celladhesion;Completeproteome;Disulfidebond;Glycoprotein;Heparin-binding;Hydrolase;Immunoglobulindomain;Membrane;Proteinphosphatase;Receptor;Referenceproteome;Repeat;Signal;Transmembrane;Transmembranehelix	Beta-catenin-Cadherin-LAR complex;Grip-Glur2/3-liprin-alpha-Lar complex	1094.99	536040000	996	-1.60303	F1LSB3;O54898;F1M9P2	1328;1305;1305	Voltage-dependent T-type calcium channel subunit alpha-1G	Cacna1g;Cacna1g;Cacna1g	TLSNYIFTAVFLAEMTVKVVALGWCFGEQAY
S	___2	Casein kinase I substrate motif;Casein kinase II substrate motif					Completeproteome;Referenceproteome		922.904	2423500	487	-1.60061	F1LXK8	2732	Histone-lysine N-methyltransferase	Kmt2d	SSDDRLSRPLPPATPSSMDMNSRQLVGGSQA
T	___2	G protein-coupled receptor kinase 1 substrate motif					Completeproteome;Referenceproteome		922.904	2423500	489	-1.60061	F1LXK8	2733	Histone-lysine N-methyltransferase	Kmt2d	SDDRLSRPLPPATPSSMDMNSRQLVGGSQAF
S	___3	Casein kinase I substrate motif;Casein kinase II substrate motif;ERK1,2 kinase substrate motif;G protein-coupled receptor kinase 1 substrate motif;GSK3 kinase substrate motif;GSK-3, ERK1, ERK2, CDK5 substrate motif;WW domain binding motif			cell part		Completeproteome;Glycoprotein;Membrane;Phosphoprotein;Referenceproteome;Transmembrane;Transmembranehelix		886.324	25120000	7	-1.57102	F1LXK8	2730	Histone-lysine N-methyltransferase	Kmt2d	AFSSDDRLSRPLPPATPSSMDMNSRQLVGGS
S	___3	Casein kinase II substrate motif;DNA dependent Protein kinase substrate motif;ERK1,2 kinase substrate motif;GSK-3, ERK1, ERK2, CDK5 substrate motif;WW domain binding motif			cell part		Completeproteome;Glycoprotein;Membrane;Phosphoprotein;Referenceproteome;Transmembrane;Transmembranehelix		886.324	25120000	9	-1.57102	D3ZIV6	11	Olfactory receptor	Olr1302	_____MEDMAAGNHCTVTEFFLAGLSEKPGL
S	___3	Casein kinase II substrate motif;DNA dependent Protein kinase substrate motif;MAPKAPK2 kinase substrate motif;Pyruvate dehydrogenase kinase substrate motif			cell part		Completeproteome;Glycoprotein;Membrane;Phosphoprotein;Referenceproteome;Transmembrane;Transmembranehelix		886.324	25120000	11	-1.57102	D4A9Y1;M0R9E3	487;403	Protein Zyg11a; zyg-11 family member A	Zyg11a	WVCKRESPKMQMMAVSITSILALKLSPEEIE
S	___1	Casein kinase II substrate motif;ERK1,2 kinase substrate motif;G protein-coupled receptor kinase 1 substrate motif;GSK-3, ERK1, ERK2, CDK5 substrate motif;WW domain binding motif	catalytic activity;sulfotransferase activity;transferase activity;transferase activity, transferring sulfur-containing groups			Glycosaminoglycan biosynthesis - heparan sulfate	Completeproteome;Referenceproteome		987.953	3687900	12	-1.517	D4A9Y1;M0R9E3	489;405	Protein Zyg11a; zyg-11 family member A	Zyg11a	CKRESPKMQMMAVSITSILALKLSPEEIEQF
S	___2	Casein kinase I substrate motif;Casein kinase II substrate motif;DNA dependent Protein kinase substrate motif			cell part		Completeproteome;Referenceproteome		1179.5	9373900	150	-1.46858	D3ZKQ1	291	Olfactory receptor	Olr581	VFYLLIIPMMNPLIYSLRNKDVKEALIRLRG
T	___2	Casein kinase II substrate motif;G protein-coupled receptor kinase 1 substrate motif;MAPKAPK2 kinase substrate motif			cell part		Completeproteome;Referenceproteome		1179.5	9373900	144	-1.46858	D3ZKQ1	290	Olfactory receptor	Olr581	SVFYLLIIPMMNPLIYSLRNKDVKEALIRLR
S	___2	Casein kinase II substrate motif;G protein-coupled receptor kinase 1 substrate motif;GSK3 kinase substrate motif		biological regulation;cell division;cell motility;cellular component movement;cellular process;developmental process;growth;locomotion;multicellular organismal process	cell part;midbody		Completeproteome;Referenceproteome		553.21	100140000	9	-1.46072	D4A9V4	16	Protein E2f4	E2f4	MAEAGPQAPPPPGTPSRHEKSLGLLTTKFVS
S	___2	Casein kinase I substrate motif;Casein kinase II substrate motif;G protein-coupled receptor kinase 1 substrate motif;MDC1 BRCT domain binding motif;Plk1 PBD domain binding motif		biological regulation;cell division;cell motility;cellular component movement;cellular process;developmental process;growth;locomotion;multicellular organismal process	cell part;midbody		Completeproteome;Referenceproteome		553.21	100140000	10	-1.46072	D4A9V4	14	Protein E2f4	E2f4	__MAEAGPQAPPPPGTPSRHEKSLGLLTTKF
Y	___2	Src kinase substrate motif		biological regulation;cell division;cell motility;cellular component movement;cellular process;developmental process;growth;locomotion;multicellular organismal process	cell part;midbody		Completeproteome;Referenceproteome		553.21	100140000	8	-1.46072	F7F6T5	10	Protein Serpinb6b	Serpinb6b	______MDPLLEANGTFAFNLLKTLGEDSSK
T	___1	b-Adrenergic Receptor kinase substrate motif;Cdc2 kinase substrate motif;CDK1,2,4,6 kinase substrate motif;GSK-3, ERK1, ERK2, CDK5 substrate motif;WW domain binding motif					Completeproteome;Referenceproteome		855.07	36038000	7	-1.44868	M0RDM3	294	Protein Olr1171	Olr1171	LMYTAVSPMLNPFIYTLRNRDISNALKRFHR
Y	___3	JAK2 kinase substrate motif;Shb SH2 domain binding motif;SHC SH2 domain binding motif;SHP2 N-terminal SH2 domain binding motif	structural molecule activity	biological adhesion;cell adhesion;cellular process;response to abiotic stimulus;response to chemical stimulus;response to drug;response to stimulus;response to stress	extracellular space		Collagen;Completeproteome;Disulfidebond;Referenceproteome		1020.7	16358000	1296	-1.39355	M0RDM3	281	Protein Olr1171	Olr1171	AVSHSPQKNAVASLMYTAVSPMLNPFIYTLR
Y	___2	ALK kinase substrate motif;STAT3 SH2 domain binding motif					Completeproteome;Referenceproteome		826.708	26052000	9	-1.39062	M0RDM3	293	Protein Olr1171	Olr1171	SLMYTAVSPMLNPFIYTLRNRDISNALKRFH
Y	___2	ALK kinase substrate motif;Fes SH2 domain binding motif;JAK2 kinase substrate motif;SHC SH2 domain binding motif;Src kinase substrate motif					Completeproteome;Referenceproteome		826.708	26052000	14	-1.39062	Q920Q3	4	Spermatogenesis-associated protein 19, mitochondrial	Spata19	____________MIITTWIMYILARKSIGLP
S	___3	MAPKAPK2 kinase substrate motif					Completeproteome;Referenceproteome		1031.42	2509200	13	-1.33631	Q920Q3	5	Spermatogenesis-associated protein 19, mitochondrial	Spata19	___________MIITTWIMYILARKSIGLPF
T	___2	Casein kinase II substrate motif					Completeproteome;Referenceproteome		664.952	3756400	3	-1.31675	Q920Q3	9	Spermatogenesis-associated protein 19, mitochondrial	Spata19	_______MIITTWIMYILARKSIGLPFPPRV
Y	___2						Completeproteome;Referenceproteome		664.952	3756400	6	-1.31675	Q62997;O35748	5;5	GDNF family receptor alpha-1	Gfra1;Gfra1	___________MFLATLYFALPLLDLLMSAE
S	___1	Casein kinase II substrate motif;G protein-coupled receptor kinase 1 substrate motif	binding;nucleic acid binding;nucleotide binding	establishment of localization;transport	cell part;intracellular		Completeproteome;Referenceproteome		887.904	1672000	229	-1.30299	Q62997;O35748	7;7	GDNF family receptor alpha-1	Gfra1;Gfra1	_________MFLATLYFALPLLDLLMSAEVS
S	___1	Calmodulin-dependent protein kinase II substrate motif;Chk1 kinase substrate motif;ERK1,2 kinase substrate motif;G protein-coupled receptor kinase 1 substrate motif;GSK-3, ERK1, ERK2, CDK5 substrate motif;PKA kinase substrate motif;PKC kinase substrate motif;WW domain binding motif	binding;nucleic acid binding;nucleotide binding	establishment of localization;transport	cell part;intracellular		Completeproteome;Referenceproteome		887.904	1672000	231	-1.30299	Q9EPQ0;F1LN72	218;170	Sodium/potassium/calcium exchanger 3	Slc24a3;Slc24a3	LSVVALIVFIYDEKVSWWESLVLVLMYLIYI
S	___1			cellular component disassembly;cellular component organization;cellular process;cytoskeleton organization;organelle organization;protein depolymerization	cell part;cytoskeleton;intracellular non-membrane-bounded organelle;intracellular organelle;organelle		Acetylation;Actin-binding;Completeproteome;Directproteinsequencing;Phosphoprotein;Referenceproteome;Ublconjugation		706.797	1494800	3	-1.26718	Q9EPQ0;F1LN72	222;174	Sodium/potassium/calcium exchanger 3	Slc24a3;Slc24a3	ALIVFIYDEKVSWWESLVLVLMYLIYIIIMK
T	___1		endopeptidase inhibitor activity;endopeptidase regulator activity;enzyme inhibitor activity;enzyme regulator activity;peptidase inhibitor activity;peptidase regulator activity;serine-type endopeptidase inhibitor activity	biological regulation			Completeproteome;Referenceproteome		942.961	76966000	10	-1.21188	Q9EPQ0;F1LN72	229;181	Sodium/potassium/calcium exchanger 3	Slc24a3;Slc24a3	DEKVSWWESLVLVLMYLIYIIIMKYNACIHQ
S	___3	Casein kinase I substrate motif;Casein kinase II substrate motif;G protein-coupled receptor kinase 1 substrate motif;MDC1 BRCT domain binding motif;Plk1 PBD domain binding motif					Completeproteome;Referenceproteome		1031.42	2478200	11	-1.21076	Q9EPQ0;F1LN72	232;184	Sodium/potassium/calcium exchanger 3	Slc24a3;Slc24a3	VSWWESLVLVLMYLIYIIIMKYNACIHQCFE
Y	___3						Completeproteome;Referenceproteome		1031.42	2478200	6	-1.21076	F1M4M6	248	Protein Camta1	Camta1	QDASKPLPLEQNTHGSLSESGAAFVMPTVKT
S	___1	BARD1 BRCT domain binding motif;Casein kinase II substrate motif	binding;DNA binding;molecular transducer activity;nucleic acid binding;RNA binding;signal transducer activity;translation elongation factor activity;translation factor activity, nucleic acid binding	biological regulation;biosynthetic process;cellular metabolic process;cellular nitrogen compound metabolic process;cellular process;macromolecule metabolic process;metabolic process;nitrogen compound metabolic process;nucleobase-containing compound metabolic process;primary metabolic process;RNA metabolic process	cell part;intracellular membrane-bounded organelle;intracellular organelle;macromolecular complex;nucleus;organelle;protein complex		Acetylation;Alternativesplicing;Completeproteome;DNA-binding;Elongationfactor;Nucleus;Phosphoprotein;Proteinbiosynthesis;Referenceproteome;Transcription;Transcriptionregulation		1088.1	6229200	531	-1.16287	F1M4M6	250	Protein Camta1	Camta1	ASKPLPLEQNTHGSLSESGAAFVMPTVKTEA
S	___3	Casein kinase II substrate motif;MAPKAPK2 kinase substrate motif	structural molecule activity	biological adhesion;cell adhesion;cellular process;response to abiotic stimulus;response to chemical stimulus;response to drug;response to stimulus;response to stress	extracellular space		Collagen;Completeproteome;Disulfidebond;Referenceproteome		1020.7	17815000	1308	-1.10236	F1M4M6	252	Protein Camta1	Camta1	KPLPLEQNTHGSLSESGAAFVMPTVKTEASS
S	___3		structural molecule activity	biological adhesion;cell adhesion;cellular process;response to abiotic stimulus;response to chemical stimulus;response to drug;response to stimulus;response to stress	extracellular space		Collagen;Completeproteome;Disulfidebond;Referenceproteome		1020.7	17815000	1310	-1.10236	F1M4M6	245	Protein Camta1	Camta1	FFLQDASKPLPLEQNTHGSLSESGAAFVMPT
T	___3	Casein kinase I substrate motif;Casein kinase II substrate motif	structural molecule activity	biological adhesion;cell adhesion;cellular process;response to abiotic stimulus;response to chemical stimulus;response to drug;response to stimulus;response to stress	extracellular space		Collagen;Completeproteome;Disulfidebond;Referenceproteome		1020.7	17815000	1307	-1.10236	P18331	216	Inhibin beta A chain	Inhba	RSELLLSEKVVDARKSTWHIFPVSSSIQRLL
S	___3		acid-amino acid ligase activity;binding;catalytic activity;cation binding;ion binding;ligase activity;ligase activity, forming carbon-nitrogen bonds;metal ion binding;small conjugating protein ligase activity;transition metal ion binding;ubiquitin-protein ligase activity;zinc ion binding	cellular metabolic process;cellular process;macromolecule metabolic process;macromolecule modification;metabolic process;primary metabolic process;protein metabolic process;protein modification by small protein conjugation or removal;protein modification process	cell part;cytoplasm;cytoskeleton;intracellular membrane-bounded organelle;intracellular non-membrane-bounded organelle;intracellular organelle;nucleus;organelle		Acetylation;Calmodulin-binding;Completeproteome;Cytoplasm;Cytoskeleton;Ligase;Membrane;Metal-binding;Nucleus;Phosphoprotein;Referenceproteome;Transmembrane;Transmembranehelix;Ublconjugationpathway;Zinc;Zinc-finger		674.781	1950000	2029	-1.09075	P18331	224	Inhibin beta A chain	Inhba	KVVDARKSTWHIFPVSSSIQRLLDQGKSSLD
S	___3	Casein kinase I substrate motif;Casein kinase II substrate motif;ERK1,2 kinase substrate motif;GSK-3, ERK1, ERK2, CDK5 substrate motif;WW domain binding motif	acid-amino acid ligase activity;binding;catalytic activity;cation binding;ion binding;ligase activity;ligase activity, forming carbon-nitrogen bonds;metal ion binding;small conjugating protein ligase activity;transition metal ion binding;ubiquitin-protein ligase activity;zinc ion binding	cellular metabolic process;cellular process;macromolecule metabolic process;macromolecule modification;metabolic process;primary metabolic process;protein metabolic process;protein modification by small protein conjugation or removal;protein modification process	cell part;cytoplasm;cytoskeleton;intracellular membrane-bounded organelle;intracellular non-membrane-bounded organelle;intracellular organelle;nucleus;organelle		Acetylation;Calmodulin-binding;Completeproteome;Cytoplasm;Cytoskeleton;Ligase;Membrane;Metal-binding;Nucleus;Phosphoprotein;Referenceproteome;Transmembrane;Transmembranehelix;Ublconjugationpathway;Zinc;Zinc-finger		674.781	1950000	2034	-1.09075	P18331	225	Inhibin beta A chain	Inhba	VVDARKSTWHIFPVSSSIQRLLDQGKSSLDV
Y	___3	Src kinase substrate motif	acid-amino acid ligase activity;binding;catalytic activity;cation binding;ion binding;ligase activity;ligase activity, forming carbon-nitrogen bonds;metal ion binding;small conjugating protein ligase activity;transition metal ion binding;ubiquitin-protein ligase activity;zinc ion binding	cellular metabolic process;cellular process;macromolecule metabolic process;macromolecule modification;metabolic process;primary metabolic process;protein metabolic process;protein modification by small protein conjugation or removal;protein modification process	cell part;cytoplasm;cytoskeleton;intracellular membrane-bounded organelle;intracellular non-membrane-bounded organelle;intracellular organelle;nucleus;organelle		Acetylation;Calmodulin-binding;Completeproteome;Cytoplasm;Cytoskeleton;Ligase;Membrane;Metal-binding;Nucleus;Phosphoprotein;Referenceproteome;Transmembrane;Transmembranehelix;Ublconjugationpathway;Zinc;Zinc-finger		674.781	1950000	2026	-1.09075	P18331	226	Inhibin beta A chain	Inhba	VDARKSTWHIFPVSSSIQRLLDQGKSSLDVR
Y	___3	HCP SH2 domain binding motif;JAK2 kinase substrate motif	acid-amino acid ligase activity;binding;catalytic activity;cation binding;ion binding;ligase activity;ligase activity, forming carbon-nitrogen bonds;metal ion binding;small conjugating protein ligase activity;transition metal ion binding;ubiquitin-protein ligase activity;zinc ion binding	cellular metabolic process;cellular process;macromolecule metabolic process;macromolecule modification;metabolic process;primary metabolic process;protein metabolic process;protein modification by small protein conjugation or removal;protein modification process	cell part;cytoplasm;cytoskeleton;intracellular membrane-bounded organelle;intracellular non-membrane-bounded organelle;intracellular organelle;nucleus;organelle		Acetylation;Calmodulin-binding;Completeproteome;Cytoplasm;Cytoskeleton;Ligase;Membrane;Metal-binding;Nucleus;Phosphoprotein;Referenceproteome;Transmembrane;Transmembranehelix;Ublconjugationpathway;Zinc;Zinc-finger		674.781	1950000	2038	-1.09075	D3ZFR1	12	Protein Hs3st3a1	Hs3st3a1	____MAPSGPSGAQLSPAEPLSRSIFRKFLL
S	___3	AMP-activated protein kinase substrate motif;PKA kinase substrate motif;PKC kinase substrate motif	binding;cytokine activity;hormone binding;peptide binding;peptide hormone binding;protein binding;protein dimerization activity;protein heterodimerization activity;receptor binding	anatomical structure development;anatomical structure morphogenesis;biological regulation;biosynthetic process;cell differentiation;cellular metabolic process;cellular process;developmental process;establishment of localization;growth;hormone transport;lipid transport;macromolecule metabolic process;metabolic process;molting cycle;multicellular organismal process;regulation of cell cycle;regulati…	activin complex;inhibin complex;macromolecular complex;protein complex	Cytokine-cytokine receptor interaction;TGF-beta signaling pathway	Cleavageonpairofbasicresidues;Completeproteome;Disulfidebond;Glycoprotein;Growthfactor;Hormone;Referenceproteome;Secreted;Signal		982.861	4907100	216	-1.05694	P15865	18	Histone H1.2	Hist1h1c	ETAPAAPAAPAPAEKTPIKKKARKAAGGAKR
S	___3	Casein kinase II substrate motif	binding;cytokine activity;hormone binding;peptide binding;peptide hormone binding;protein binding;protein dimerization activity;protein heterodimerization activity;receptor binding	anatomical structure development;anatomical structure morphogenesis;biological regulation;biosynthetic process;cell differentiation;cellular metabolic process;cellular process;developmental process;establishment of localization;growth;hormone transport;lipid transport;macromolecule metabolic process;metabolic process;molting cycle;multicellular organismal process;regulation of cell cycle;regulati…	activin complex;inhibin complex;macromolecular complex;protein complex	Cytokine-cytokine receptor interaction;TGF-beta signaling pathway	Cleavageonpairofbasicresidues;Completeproteome;Disulfidebond;Glycoprotein;Growthfactor;Hormone;Referenceproteome;Secreted;Signal		982.861	4907100	224	-1.05694	F1LR02	1308	Procollagen, type XVIII, alpha 1, isoform CRA_a	Col18a1	HNSYIVLCIENSFMTSFSK____________
S	___3	MDC1 BRCT domain binding motif;Plk1 PBD domain binding motif	binding;cytokine activity;hormone binding;peptide binding;peptide hormone binding;protein binding;protein dimerization activity;protein heterodimerization activity;receptor binding	anatomical structure development;anatomical structure morphogenesis;biological regulation;biosynthetic process;cell differentiation;cellular metabolic process;cellular process;developmental process;establishment of localization;growth;hormone transport;lipid transport;macromolecule metabolic process;metabolic process;molting cycle;multicellular organismal process;regulation of cell cycle;regulati…	activin complex;inhibin complex;macromolecular complex;protein complex	Cytokine-cytokine receptor interaction;TGF-beta signaling pathway	Cleavageonpairofbasicresidues;Completeproteome;Disulfidebond;Glycoprotein;Growthfactor;Hormone;Referenceproteome;Secreted;Signal		982.861	4907100	225	-1.05694	F1LR02	1310	Procollagen, type XVIII, alpha 1, isoform CRA_a	Col18a1	SYIVLCIENSFMTSFSK______________
S	___3	MDC1 BRCT domain binding motif;Plk1 PBD domain binding motif	binding;cytokine activity;hormone binding;peptide binding;peptide hormone binding;protein binding;protein dimerization activity;protein heterodimerization activity;receptor binding	anatomical structure development;anatomical structure morphogenesis;biological regulation;biosynthetic process;cell differentiation;cellular metabolic process;cellular process;developmental process;establishment of localization;growth;hormone transport;lipid transport;macromolecule metabolic process;metabolic process;molting cycle;multicellular organismal process;regulation of cell cycle;regulati…	activin complex;inhibin complex;macromolecular complex;protein complex	Cytokine-cytokine receptor interaction;TGF-beta signaling pathway	Cleavageonpairofbasicresidues;Completeproteome;Disulfidebond;Glycoprotein;Growthfactor;Hormone;Referenceproteome;Secreted;Signal		982.861	4907100	226	-1.05694	F1LR02	1307	Procollagen, type XVIII, alpha 1, isoform CRA_a	Col18a1	CHNSYIVLCIENSFMTSFSK___________
T	___2	Dual specificity protein phosphatase 6 substrate motif;G protein-coupled receptor kinase 1 substrate motif;PP2C delta substrate motif	receptor activity	anatomical structure development;cell motility;cellular component movement;cellular component organization;cellular process;developmental process;locomotion	cell body;cell part;cell projection;extracellular space;macromolecular complex;neuron projection;neuronal cell body;protein complex;receptor complex		3D-structure;Cellmembrane;Completeproteome;Disulfidebond;Glycoprotein;GPI-anchor;Lipoprotein;Membrane;Receptor;Referenceproteome;Repeat;Signal		977.461	70143000	5	-1.04784	F1LR02	1296	Procollagen, type XVIII, alpha 1, isoform CRA_a	Col18a1	SGRLLEQKAESCHNSYIVLCIENSFMTSFSK
Y	___2	HCP SH2 domain binding motif;JAK2 kinase substrate motif;SAP and EAT2 SH2 domain binding motif	receptor activity	anatomical structure development;cell motility;cellular component movement;cellular component organization;cellular process;developmental process;locomotion	cell body;cell part;cell projection;extracellular space;macromolecular complex;neuron projection;neuronal cell body;protein complex;receptor complex		3D-structure;Cellmembrane;Completeproteome;Disulfidebond;Glycoprotein;GPI-anchor;Lipoprotein;Membrane;Receptor;Referenceproteome;Repeat;Signal		977.461	70143000	7	-1.04784	B5DFD8	11	Protein Sh3bgrl	Sh3bgrl	_____MVIHVYIASSSGSTAIKKKQQDVLCF
T	___3	Casein kinase II substrate motif;PKA kinase substrate motif;PKC kinase substrate motif	catalytic activity;hydrolase activity;hydrolase activity, acting on ester bonds;phosphatase activity;phosphatidate phosphatase activity;phosphoric ester hydrolase activity;protein binding transcription factor activity;transcription coactivator activity;transcription cofactor activity;transcription factor binding transcription factor activity	anatomical structure morphogenesis;biological regulation;catabolic process;cellular component organization;cellular ketone metabolic process;cellular lipid metabolic process;cellular metabolic process;cellular process;cytoskeleton organization;developmental process;glycerol ether metabolic process;lipid metabolic process;metabolic process;mitochondrion organization;organelle fission;organelle org…	cell part;cytoplasm;macromolecular complex;protein complex;transcription factor complex		Completeproteome;Referenceproteome		1219.55	2911600	14	-1.00748	B5DFD8	13	Protein Sh3bgrl	Sh3bgrl	___MVIHVYIASSSGSTAIKKKQQDVLCFLE
Y	___3	STAT3 SH2 domain binding motif	catalytic activity;hydrolase activity;hydrolase activity, acting on ester bonds;phosphatase activity;phosphatidate phosphatase activity;phosphoric ester hydrolase activity;protein binding transcription factor activity;transcription coactivator activity;transcription cofactor activity;transcription factor binding transcription factor activity	anatomical structure morphogenesis;biological regulation;catabolic process;cellular component organization;cellular ketone metabolic process;cellular lipid metabolic process;cellular metabolic process;cellular process;cytoskeleton organization;developmental process;glycerol ether metabolic process;lipid metabolic process;metabolic process;mitochondrion organization;organelle fission;organelle org…	cell part;cytoplasm;macromolecular complex;protein complex;transcription factor complex		Completeproteome;Referenceproteome		1219.55	2911600	3	-1.00748	B5DFD8	6	Protein Sh3bgrl	Sh3bgrl	__________MVIHVYIASSSGSTAIKKKQQ
Y	___3	JAK2 kinase substrate motif;SHP1 phosphatase substrate motif	catalytic activity;hydrolase activity;hydrolase activity, acting on ester bonds;phosphatase activity;phosphatidate phosphatase activity;phosphoric ester hydrolase activity;protein binding transcription factor activity;transcription coactivator activity;transcription cofactor activity;transcription factor binding transcription factor activity	anatomical structure morphogenesis;biological regulation;catabolic process;cellular component organization;cellular ketone metabolic process;cellular lipid metabolic process;cellular metabolic process;cellular process;cytoskeleton organization;developmental process;glycerol ether metabolic process;lipid metabolic process;metabolic process;mitochondrion organization;organelle fission;organelle org…	cell part;cytoplasm;macromolecular complex;protein complex;transcription factor complex		Completeproteome;Referenceproteome		1219.55	2911600	19	-1.00748	Q99PJ8	7	Protein Zfp483	Zfp483	_________MQALVPSDMMAGISPDPSALPL
S	___1	Casein kinase II substrate motif;DNA dependent Protein kinase substrate motif;ERK1,2 kinase substrate motif;GSK-3, ERK1, ERK2, CDK5 substrate motif;WW domain binding motif	adenyl nucleotide binding;adenyl ribonucleotide binding;ATP binding;binding;catalytic activity;eukaryotic translation initiation factor 2alpha kinase activity;kinase activity;nucleotide binding;phosphotransferase activity, alcohol group as acceptor;protein kinase activity;protein serine/threonine kinase activity;purine nucleotide binding;purine ribonucleoside triphosphate binding;purine ribonucle…	anatomical structure development;biological regulation;biosynthetic process;cell death;cell development;cell differentiation;cellular component assembly;cellular component organization;cellular metabolic process;cellular process;death;developmental process;endoplasmic reticulum organization;establishment of localization;hormone transport;macromolecular complex assembly;macromolecule metabolic pro…	cell;cell part;membrane	Hepatitis C;Measles;Protein processing in endoplasmic reticulum	ADP-ribosylation;ATP-binding;Completeproteome;Endoplasmicreticulum;Glycoprotein;Kinase;Membrane;Nucleotide-binding;Phosphoprotein;Referenceproteome;Serine/threonine-proteinkinase;Signal;Stressresponse;Transferase;Translationregulation;Transmembrane;Transmembranehelix;Unfoldedproteinresponse		1225.48	11918000	1053	-0.956423	Q99PJ8	14	Protein Zfp483	Zfp483	__MQALVPSDMMAGISPDPSALPLSEQSRAP
S	___1	b-Adrenergic Receptor kinase substrate motif;Casein kinase I substrate motif;Casein kinase II substrate motif;Pyruvate dehydrogenase kinase substrate motif	binding;catalytic activity;enzyme regulator activity;GTP binding;GTPase activity;guanyl nucleotide binding;guanyl ribonucleotide binding;hydrolase activity;hydrolase activity, acting on acid anhydrides;hydrolase activity, acting on acid anhydrides, in phosphorus-containing anhydrides;nucleoside-triphosphatase activity;nucleotide binding;purine nucleotide binding;purine ribonucleoside triphosphate…	anatomical structure formation involved in morphogenesis;biological regulation;cell division;cellular component assembly;cellular component organization;cellular process;developmental process;mitosis;nuclear division;organelle fission;organelle organization;regulation of transport;response to stimulus;signal transduction	cell part;cell surface;cytoskeleton;intracellular non-membrane-bounded organelle;intracellular organelle;macromolecular complex;midbody;nucleolus;organelle;protein complex;septin complex;synapse		Acetylation;Cellcycle;Celldivision;Cellmembrane;Cellprojection;Completeproteome;Cytoplasm;Cytoskeleton;Directproteinsequencing;GTP-binding;Membrane;Mitosis;Nucleotide-binding;Phosphoprotein;Referenceproteome		839.687	4893600	218	-0.956065	Q99PJ8	23	Protein Zfp483	Zfp483	DMMAGISPDPSALPLSEQSRAPRVDTLRGQE
S	___2	BARD1 BRCT domain binding motif;Casein kinase II substrate motif;G protein-coupled receptor kinase 1 substrate motif	binding;nucleic acid binding;nucleotide binding;RNA binding;translation factor activity, nucleic acid binding;translation initiation factor activity	biological regulation;cellular process;regulation of translation;translational initiation	cell part;macromolecular complex;protein complex	RNA transport	Acetylation;Completeproteome;Cytoplasm;Initiationfactor;Phosphoprotein;Proteinbiosynthesis;Referenceproteome;Repeat;RNA-binding;WDrepeat		1084.48	747910	68	-0.936124	Q99PJ8	26	Protein Zfp483	Zfp483	AGISPDPSALPLSEQSRAPRVDTLRGQESML
T	___2	Casein kinase I substrate motif;Casein kinase II substrate motif;DNA dependent Protein kinase substrate motif;G protein-coupled receptor kinase 1 substrate motif;GSK-3, ERK1, ERK2, CDK5 substrate motif;WW domain binding motif	binding;nucleic acid binding;nucleotide binding;RNA binding;translation factor activity, nucleic acid binding;translation initiation factor activity	biological regulation;cellular process;regulation of translation;translational initiation	cell part;macromolecular complex;protein complex	RNA transport	Acetylation;Completeproteome;Cytoplasm;Initiationfactor;Phosphoprotein;Proteinbiosynthesis;Referenceproteome;Repeat;RNA-binding;WDrepeat		1084.48	747910	81	-0.936124	P04937;P04937-3;P04937-2;P04937-4;A0A096P6L8;F1LST1	2475;2450;2385;2356;1911;1846	Fibronectin;Anastellin	Fn1;Fn1	IECFMPLDVQADRDDSRE_____________
T	___2		active transmembrane transporter activity;carbohydrate transmembrane transporter activity;cation transmembrane transporter activity;cation:sugar symporter activity;ion transmembrane transporter activity;nucleotide-sugar transmembrane transporter activity;secondary active transmembrane transporter activity;solute:cation symporter activity;solute:hydrogen symporter activity;substrate-specific trans…	carbohydrate transport;establishment of localization;transport	cell part;membrane		Completeproteome;Membrane;Referenceproteome;Sugartransport;Transmembrane;Transmembranehelix;Transport		732.849	67102000	9	-0.888868	Q4G061	68	Eukaryotic translation initiation factor 3 subunit B	Eif3b	EARPEPEVRAKPAAQSEEETAASPAASPTPQ
Y	___2	Src kinase substrate motif	active transmembrane transporter activity;carbohydrate transmembrane transporter activity;cation transmembrane transporter activity;cation:sugar symporter activity;ion transmembrane transporter activity;nucleotide-sugar transmembrane transporter activity;secondary active transmembrane transporter activity;solute:cation symporter activity;solute:hydrogen symporter activity;substrate-specific trans…	carbohydrate transport;establishment of localization;transport	cell part;membrane		Completeproteome;Membrane;Referenceproteome;Sugartransport;Transmembrane;Transmembranehelix;Transport		732.849	67102000	8	-0.888868	Q4G061	81	Eukaryotic translation initiation factor 3 subunit B	Eif3b	AQSEEETAASPAASPTPQSAQEPSAPGKAEA
S	___3	Casein kinase I substrate motif;Casein kinase II substrate motif;G protein-coupled receptor kinase 1 substrate motif;GSK3 kinase substrate motif;PKA kinase substrate motif;PKC kinase substrate motif	active transmembrane transporter activity;antiporter activity;calcium ion transmembrane transporter activity;calcium, potassium:sodium antiporter activity;calcium:cation antiporter activity;cation transmembrane transporter activity;cation:cation antiporter activity;divalent inorganic cation transmembrane transporter activity;inorganic cation transmembrane transporter activity;ion transmembrane tr…	biological regulation;cellular homeostasis;cellular ion homeostasis;cellular process;establishment of localization;homeostatic process;transmembrane transport;transport	cell part;membrane;plasma membrane		Antiport;Calcium;Calciumtransport;Completeproteome;Glycoprotein;Iontransport;Membrane;Potassium;Potassiumtransport;Referenceproteome;Repeat;Signal;Sodium;Sodiumtransport;Symport;Transmembrane;Transmembranehelix;Transport		978.114	7313200	218	-0.840816	Q68FR9-2;Q68FR9	531;162	Elongation factor 1-delta	Eef1d	TPAEDDEDNDIDLFGSDEEEEDKEAARLREE
S	___3	b-Adrenergic Receptor kinase substrate motif;MAPKAPK2 kinase substrate motif	active transmembrane transporter activity;antiporter activity;calcium ion transmembrane transporter activity;calcium, potassium:sodium antiporter activity;calcium:cation antiporter activity;cation transmembrane transporter activity;cation:cation antiporter activity;divalent inorganic cation transmembrane transporter activity;inorganic cation transmembrane transporter activity;ion transmembrane tr…	biological regulation;cellular homeostasis;cellular ion homeostasis;cellular process;establishment of localization;homeostatic process;transmembrane transport;transport	cell part;membrane;plasma membrane		Antiport;Calcium;Calciumtransport;Completeproteome;Glycoprotein;Iontransport;Membrane;Potassium;Potassiumtransport;Referenceproteome;Repeat;Signal;Sodium;Sodiumtransport;Symport;Transmembrane;Transmembranehelix;Transport		978.114	7313200	222	-0.840816	Q64604	991	Receptor-type tyrosine-protein phosphatase F	Ptprf	DIKVRAHTSKGAGPLSPSIQSRTMPMEQVFA
Y	___3		active transmembrane transporter activity;antiporter activity;calcium ion transmembrane transporter activity;calcium, potassium:sodium antiporter activity;calcium:cation antiporter activity;cation transmembrane transporter activity;cation:cation antiporter activity;divalent inorganic cation transmembrane transporter activity;inorganic cation transmembrane transporter activity;ion transmembrane tr…	biological regulation;cellular homeostasis;cellular ion homeostasis;cellular process;establishment of localization;homeostatic process;transmembrane transport;transport	cell part;membrane;plasma membrane		Antiport;Calcium;Calciumtransport;Completeproteome;Glycoprotein;Iontransport;Membrane;Potassium;Potassiumtransport;Referenceproteome;Repeat;Signal;Sodium;Sodiumtransport;Symport;Transmembrane;Transmembranehelix;Transport		978.114	7313200	229	-0.840816	Q64604	993	Receptor-type tyrosine-protein phosphatase F	Ptprf	KVRAHTSKGAGPLSPSIQSRTMPMEQVFAKN
Y	___3	JAK2 kinase substrate motif;Shb SH2 domain binding motif;SHC SH2 domain binding motif;SHIP2 SH2 domain binding motif;SHP1 SH2 domain binding motif;SHP2 N-terminal SH2 domain binding motif;Src family kinase substrate motif	active transmembrane transporter activity;antiporter activity;calcium ion transmembrane transporter activity;calcium, potassium:sodium antiporter activity;calcium:cation antiporter activity;cation transmembrane transporter activity;cation:cation antiporter activity;divalent inorganic cation transmembrane transporter activity;inorganic cation transmembrane transporter activity;ion transmembrane tr…	biological regulation;cellular homeostasis;cellular ion homeostasis;cellular process;establishment of localization;homeostatic process;transmembrane transport;transport	cell part;membrane;plasma membrane		Antiport;Calcium;Calciumtransport;Completeproteome;Glycoprotein;Iontransport;Membrane;Potassium;Potassiumtransport;Referenceproteome;Repeat;Signal;Sodium;Sodiumtransport;Symport;Transmembrane;Transmembranehelix;Transport		978.114	7313200	232	-0.840816	Q64604	996	Receptor-type tyrosine-protein phosphatase F	Ptprf	AHTSKGAGPLSPSIQSRTMPMEQVFAKNFRV
S	___1	G protein-coupled receptor kinase 1 substrate motif	catalytic activity;oxidoreductase activity;oxidoreductase activity, acting on the aldehyde or oxo group of donors;oxidoreductase activity, acting on the aldehyde or oxo group of donors, NAD or NADP as acceptor				Completeproteome;Oxidoreductase;Referenceproteome		1131.84	12216000	32	-0.663191	F1LTX3	32	Uncharacterized protein	LOC100909772	AAFSSASGKVDIVAISDLFTDLTYMVYMFQC
T	___1	Casein kinase II substrate motif	G-protein coupled receptor activity;molecular transducer activity;olfactory receptor activity;receptor activity;signal transducer activity;signaling receptor activity;transmembrane signaling receptor activity	detection of stimulus;response to chemical stimulus;response to stimulus	cell part;membrane;plasma membrane	Olfactory transduction	Cellmembrane;Completeproteome;G-proteincoupledreceptor;Membrane;Olfaction;Receptor;Referenceproteome;Sensorytransduction;Transducer;Transmembrane;Transmembranehelix		899.374	3040800	11	-0.624641	P13084;P13084-2;F7FKF2	125;125;253	Nucleophosmin	Npm1	HISGQHLVAVEEDAESEDEDEEDVKLLGMSG
S	___3	Casein kinase II substrate motif;G protein-coupled receptor kinase 1 substrate motif;GSK3 kinase substrate motif					ANKrepeat;Completeproteome;Referenceproteome;Repeat		982.733	128880000	248	-0.535029	D4AD75	150	Protein Dpy19l1	Dpy19l1	MGLYYSYFKTIVEAPSFLSGVWMIMNDRLTE
S	___3	Casein kinase II substrate motif;G protein-coupled receptor kinase 1 substrate motif					ANKrepeat;Completeproteome;Referenceproteome;Repeat		982.733	128880000	250	-0.535029	D4AD75	144	Protein Dpy19l1	Dpy19l1	MAFRTEMGLYYSYFKTIVEAPSFLSGVWMIM
S	___3	b-Adrenergic Receptor kinase substrate motif;MAPKAPK2 kinase substrate motif					ANKrepeat;Completeproteome;Referenceproteome;Repeat		982.733	128880000	252	-0.535029	Q5XIM8	14	Lipin 1	Lpin1	__MNYVGQLAGQVFVTVKELYKGLNPATLSG
T	___3	Casein kinase I substrate motif;Casein kinase II substrate motif					ANKrepeat;Completeproteome;Referenceproteome;Repeat		982.733	128880000	245	-0.535029	Q5XIM8	3	Lipin 1	Lpin1	_____________MNYVGQLAGQVFVTVKEL
T	___3			cell differentiation;cellular process;developmental process;multicellular organismal development;multicellular organismal process	cell part;membrane		Completeproteome;Developmentalprotein;Differentiation;Membrane;Mitochondrion;Mitochondrionoutermembrane;Referenceproteome;Spermatogenesis;Transitpeptide		952.433	11654000	4	1.13789	Q5XIM8	19	Lipin 1	Lpin1	VGQLAGQVFVTVKELYKGLNPATLSGCIDII
T	___3			cell differentiation;cellular process;developmental process;multicellular organismal development;multicellular organismal process	cell part;membrane		Completeproteome;Developmentalprotein;Differentiation;Membrane;Mitochondrion;Mitochondrionoutermembrane;Referenceproteome;Spermatogenesis;Transitpeptide		952.433	11654000	5	1.13789	Q9Z1Z1	1053	Eukaryotic translation initiation factor 2-alpha kinase 3	Eif2ak3	KYPQEHMMVQDMLSPSPMERPEATDIIENAV
Y	___3			cell differentiation;cellular process;developmental process;multicellular organismal development;multicellular organismal process	cell part;membrane		Completeproteome;Developmentalprotein;Differentiation;Membrane;Mitochondrion;Mitochondrionoutermembrane;Referenceproteome;Spermatogenesis;Transitpeptide		952.433	11654000	9	1.13789	F1LUB9;F1M6T1	191;90	Protein Ccdc38	Ccdc38	LKMAAQETINKLQMTSELKKAVMEVQAIKSE
