# Supplementary material for: Proteomic Dissection of Nanotopography-Sensitive Mechanotransductive Signaling Hubs that Foster Neuronal Differentiation in PC12 Cells
Source: Front Cell Neurosci. 2018 Jan 4;11:417. doi: 10.3389/fncel.2017.00417 (PMC5758595; doi:10.3389/fncel.2017.00417)
Supplement: Table S15 — Proteins phosphorylated only in NGF. The table lists all phosphorylated proteins annotated with Perseus software. Annotated terms include GOBP, GOMF, GOCC, Keywords, KEGG, CORUM, together with the enriched sequence motifs of phosphopeptides data set. [file Table15.XLS]

## Sheet: M13
Amino acid	Charge	Multiplicity	Motifs	GOMF name	GOBP slim name	GOCC slim name	KEGG name	Keywords	Corum	m/z	Position	Proteins	Positions within proteins	Protein names	Gene names	Sequence window
S	2	___3	MDC1 BRCT domain binding motif;Plk1 PBD domain binding motif		biological regulation;cellular process;response to stimulus;signal transduction	cell part;intracellular		Completeproteome;Referenceproteome		1209.98	8	F1LXP8	8	Protein Arhgap18	Arhgap18	________MNWLSSSSGVVLTAYHPSGKDQV
T	2	___3	Dual specificity protein phosphatase 6 substrate motif;G protein-coupled receptor kinase 1 substrate motif;PP2C delta substrate motif		biological regulation;cellular process;response to stimulus;signal transduction	cell part;intracellular		Completeproteome;Referenceproteome		1209.98	13	F1LXP8	13	Protein Arhgap18	Arhgap18	___MNWLSSSSGVVLTAYHPSGKDQVAGDSH
Y	2	___3			biological regulation;cellular process;response to stimulus;signal transduction	cell part;intracellular		Completeproteome;Referenceproteome		1209.98	15	F1LXP8	15	Protein Arhgap18	Arhgap18	_MNWLSSSSGVVLTAYHPSGKDQVAGDSHAK
S	4	___3	Casein kinase I substrate motif;Casein kinase II substrate motif;G protein-coupled receptor kinase 1 substrate motif	cargo receptor activity;receptor activity;scavenger receptor activity		cell part;membrane		Completeproteome;Disulfidebond;Referenceproteome		1093.29	1045	D3Z9U2	1045	CD163 antigen (Predicted)	Cd163	CLPRMTLESQHGTGHSTLTALLVCGAILLVL
T	4	___3	Casein kinase I substrate motif;Casein kinase II substrate motif;PKA kinase substrate motif;PKC kinase substrate motif	cargo receptor activity;receptor activity;scavenger receptor activity		cell part;membrane		Completeproteome;Disulfidebond;Referenceproteome		1093.29	1035	D3Z9U2	1035	CD163 antigen (Predicted)	Cd163	CGHKEDASVKCLPRMTLESQHGTGHSTLTAL
T	4	___3	Casein kinase I substrate motif;Casein kinase II substrate motif;G protein-coupled receptor kinase 1 substrate motif;MAPKAPK2 kinase substrate motif	cargo receptor activity;receptor activity;scavenger receptor activity		cell part;membrane		Completeproteome;Disulfidebond;Referenceproteome		1093.29	1042	D3Z9U2	1042	CD163 antigen (Predicted)	Cd163	SVKCLPRMTLESQHGTGHSTLTALLVCGAIL
T	4	___3	PKA kinase substrate motif;PKC kinase substrate motif	cargo receptor activity;receptor activity;scavenger receptor activity		cell part;membrane		Completeproteome;Disulfidebond;Referenceproteome		1093.29	1068	D3Z9U2	1068	CD163 antigen (Predicted)	Cd163	CGAILLVLLIAFLLWTLKRRQTQRLTVSSRG
S	3	___3		adenyl nucleotide binding;adenyl ribonucleotide binding;ATP binding;binding;catalytic activity;hydrolase activity;hydrolase activity, acting on acid anhydrides;hydrolase activity, acting on acid anhydrides, in phosphorus-containing anhydrides;microtubule motor activity;motor activity;nucleoside-triphosphatase activity;nucleotide binding;purine nucleotide binding;purine ribonucleoside triphosphate…	cellular component movement;cellular process	cell part;macromolecular complex;protein complex		ATP-binding;Completeproteome;Microtubule;Motorprotein;Nucleotide-binding;Referenceproteome		787.674	6	E9PTK6	6	Kinesin-like protein	KIFC2	__________MYAFYSLLIYIFYSLFRRDGG
S	3	___3		adenyl nucleotide binding;adenyl ribonucleotide binding;ATP binding;binding;catalytic activity;hydrolase activity;hydrolase activity, acting on acid anhydrides;hydrolase activity, acting on acid anhydrides, in phosphorus-containing anhydrides;microtubule motor activity;motor activity;nucleoside-triphosphatase activity;nucleotide binding;purine nucleotide binding;purine ribonucleoside triphosphate…	cellular component movement;cellular process	cell part;macromolecular complex;protein complex		ATP-binding;Completeproteome;Microtubule;Motorprotein;Nucleotide-binding;Referenceproteome		787.674	14	E9PTK6	14	Kinesin-like protein	KIFC2	__MYAFYSLLIYIFYSLFRRDGGAAAVSDPG
Y	3	___3	Src kinase substrate motif	adenyl nucleotide binding;adenyl ribonucleotide binding;ATP binding;binding;catalytic activity;hydrolase activity;hydrolase activity, acting on acid anhydrides;hydrolase activity, acting on acid anhydrides, in phosphorus-containing anhydrides;microtubule motor activity;motor activity;nucleoside-triphosphatase activity;nucleotide binding;purine nucleotide binding;purine ribonucleoside triphosphate…	cellular component movement;cellular process	cell part;macromolecular complex;protein complex		ATP-binding;Completeproteome;Microtubule;Motorprotein;Nucleotide-binding;Referenceproteome		787.674	2	E9PTK6	2	Kinesin-like protein	KIFC2	______________MYAFYSLLIYIFYSLFR
S	3	___2	Casein kinase I substrate motif;Casein kinase II substrate motif;ERK1,2 kinase substrate motif;G protein-coupled receptor kinase 1 substrate motif;GSK-3, ERK1, ERK2, CDK5 substrate motif;WW domain binding motif		biological regulation;cellular process;response to biotic stimulus;response to chemical stimulus;response to stimulus;signal transduction			Completeproteome;Referenceproteome		845.393	9	D4A1J3	9	Protein Palm3	LOC100359592	_______MALQTPVLSPATPTVMAESALYRQ
T	3	___2	ERK1,2 kinase substrate motif;GSK3, Erk1, Erk2 and CDK5 kinase motif;GSK-3, ERK1, ERK2, CDK5 substrate motif;WW domain binding motif		biological regulation;cellular process;response to biotic stimulus;response to chemical stimulus;response to stimulus;signal transduction			Completeproteome;Referenceproteome		1271.27	12	D4A1J3	12	Protein Palm3	LOC100359592	____MALQTPVLSPATPTVMAESALYRQRLE
T	3	___2	DNA dependent Protein kinase substrate motif		biological regulation;cellular process;response to biotic stimulus;response to chemical stimulus;response to stimulus;signal transduction			Completeproteome;Referenceproteome		1271.27	14	D4A1J3	14	Protein Palm3	LOC100359592	__MALQTPVLSPATPTVMAESALYRQRLEVI
S	2	___3	Casein kinase I substrate motif;Casein kinase II substrate motif		anatomical structure formation involved in morphogenesis;biological adhesion;cell adhesion;cellular process;developmental process;multicellular organismal process	cell part		Alternativesplicing;Celladhesion;Cellmembrane;Completeproteome;Disulfidebond;Glycoprotein;Immunoglobulindomain;Membrane;Phosphoprotein;Referenceproteome;Repeat;Signal;Transmembrane;Transmembranehelix		936.382	412	Q9EPF2;Q9EPF2-2	412;412	Cell surface glycoprotein MUC18	Mcam	NNVKREAGGRYLCVASVPSVPGLNRTRRVSV
S	2	___3	DNA dependent Protein kinase substrate motif		anatomical structure formation involved in morphogenesis;biological adhesion;cell adhesion;cellular process;developmental process;multicellular organismal process	cell part		Alternativesplicing;Celladhesion;Cellmembrane;Completeproteome;Disulfidebond;Glycoprotein;Immunoglobulindomain;Membrane;Phosphoprotein;Referenceproteome;Repeat;Signal;Transmembrane;Transmembranehelix		936.382	415	Q9EPF2;Q9EPF2-2	415;415	Cell surface glycoprotein MUC18	Mcam	KREAGGRYLCVASVPSVPGLNRTRRVSVGIF
Y	2	___3	JAK2 kinase substrate motif;SHP2 N-terminal SH2 domain binding motif		anatomical structure formation involved in morphogenesis;biological adhesion;cell adhesion;cellular process;developmental process;multicellular organismal process	cell part		Alternativesplicing;Celladhesion;Cellmembrane;Completeproteome;Disulfidebond;Glycoprotein;Immunoglobulindomain;Membrane;Phosphoprotein;Referenceproteome;Repeat;Signal;Transmembrane;Transmembranehelix		936.382	407	Q9EPF2;Q9EPF2-2	407;407	Cell surface glycoprotein MUC18	Mcam	PILQLNNVKREAGGRYLCVASVPSVPGLNRT
S	3	___1		acetyltransferase activity;catalytic activity;histone acetyltransferase activity;lysine N-acetyltransferase activity;molecular transducer activity;N-acetyltransferase activity;N-acyltransferase activity;protein binding transcription factor activity;signal transducer activity;transcription coactivator activity;transcription cofactor activity;transcription factor binding transcription factor activi…	anatomical structure development;behavior;biological regulation;biosynthetic process;cellular component organization;cellular metabolic process;cellular nitrogen compound metabolic process;cellular process;chromatin modification;chromatin organization;chromosome organization;developmental process;histone modification;macromolecule metabolic process;macromolecule modification;metabolic process;mul…	cell body;cell part;endoplasmic reticulum;Golgi apparatus;intracellular membrane-bounded organelle;intracellular organelle;macromolecular complex;neuronal cell body;nucleus;organelle;protein complex		3D-structure;Acetylation;Activator;Completeproteome;Nucleus;Phosphoprotein;Referenceproteome;Repeat;Transcription;Transcriptionregulation		842.711	1287	F1MA61;Q9WUI9	1287;1287	Nuclear receptor coactivator 2	Ncoa2;Ncoa2	MTPSMVAPTGLPAAMSNPRIPQANAQQFPFP
T	3	___3	G protein-coupled receptor kinase 1 substrate motif			cell part;intracellular non-membrane-bounded organelle;intracellular organelle;organelle		Completeproteome;Referenceproteome;SH3domain		716.276	6217	A0A096MK15;F1M1J2	6217;2653	Uncharacterized protein	Neb	TQKHISSVMYKENLGTGIPTTVTPEIERVKR
T	3	___3	Casein kinase I substrate motif;DNA dependent Protein kinase substrate motif;G protein-coupled receptor kinase 1 substrate motif			cell part;intracellular non-membrane-bounded organelle;intracellular organelle;organelle		Completeproteome;Referenceproteome;SH3domain		716.276	6221	A0A096MK15;F1M1J2	6221;2657	Uncharacterized protein	Neb	ISSVMYKENLGTGIPTTVTPEIERVKRNQEN
T	3	___3				cell part;intracellular non-membrane-bounded organelle;intracellular organelle;organelle		Completeproteome;Referenceproteome;SH3domain		716.276	6222	A0A096MK15;F1M1J2	6222;2658	Uncharacterized protein	Neb	SSVMYKENLGTGIPTTVTPEIERVKRNQENF
T	3	___3	GSK-3, ERK1, ERK2, CDK5 substrate motif;WW domain binding motif			cell part;intracellular non-membrane-bounded organelle;intracellular organelle;organelle		Completeproteome;Referenceproteome;SH3domain		716.276	6224	A0A096MK15;F1M1J2	6224;2660	Uncharacterized protein	Neb	VMYKENLGTGIPTTVTPEIERVKRNQENFSS
S	3	___3	PKA kinase substrate motif;PKC kinase substrate motif	G-protein coupled receptor activity;molecular transducer activity;olfactory receptor activity;receptor activity;signal transducer activity;signaling receptor activity;transmembrane signaling receptor activity	detection of stimulus;response to chemical stimulus;response to stimulus	cell part;membrane;plasma membrane	Olfactory transduction	Cellmembrane;Completeproteome;G-proteincoupledreceptor;Membrane;Olfaction;Receptor;Referenceproteome;Sensorytransduction;Transducer;Transmembrane;Transmembranehelix		1335.22	93	D3ZSE2	93	Protein Olr1627	Olr1627	TPKMLADFLVERKTISFDACLAQIFFVHLFT
S	3	___3	Casein kinase II substrate motif	G-protein coupled receptor activity;molecular transducer activity;olfactory receptor activity;receptor activity;signal transducer activity;signaling receptor activity;transmembrane signaling receptor activity	detection of stimulus;response to chemical stimulus;response to stimulus	cell part;membrane;plasma membrane	Olfactory transduction	Cellmembrane;Completeproteome;G-proteincoupledreceptor;Membrane;Olfaction;Receptor;Referenceproteome;Sensorytransduction;Transducer;Transmembrane;Transmembranehelix		1335.22	117	D3ZSE2	117	Protein Olr1628	Olr1627	FFVHLFTGGEMVLLVSMAYDRYVAICKPLHY
T	3	___3	Casein kinase I substrate motif;PKA kinase substrate motif;PKC kinase substrate motif	G-protein coupled receptor activity;molecular transducer activity;olfactory receptor activity;receptor activity;signal transducer activity;signaling receptor activity;transmembrane signaling receptor activity	detection of stimulus;response to chemical stimulus;response to stimulus	cell part;membrane;plasma membrane	Olfactory transduction	Cellmembrane;Completeproteome;G-proteincoupledreceptor;Membrane;Olfaction;Receptor;Referenceproteome;Sensorytransduction;Transducer;Transmembrane;Transmembranehelix		1335.22	91	D3ZSE2	91	Protein Olr1629	Olr1627	FATPKMLADFLVERKTISFDACLAQIFFVHL
T	3	___3	AMP-activated protein kinase substrate motif;Casein kinase II substrate motif	G-protein coupled receptor activity;molecular transducer activity;olfactory receptor activity;receptor activity;signal transducer activity;signaling receptor activity;transmembrane signaling receptor activity	detection of stimulus;response to chemical stimulus;response to stimulus	cell part;membrane;plasma membrane	Olfactory transduction	Cellmembrane;Completeproteome;G-proteincoupledreceptor;Membrane;Olfaction;Receptor;Referenceproteome;Sensorytransduction;Transducer;Transmembrane;Transmembranehelix		1335.22	108	D3ZSE2	108	Protein Olr1630	Olr1627	SFDACLAQIFFVHLFTGGEMVLLVSMAYDRY
Y	3	___3	Src kinase substrate motif	G-protein coupled receptor activity;molecular transducer activity;olfactory receptor activity;receptor activity;signal transducer activity;signaling receptor activity;transmembrane signaling receptor activity	detection of stimulus;response to chemical stimulus;response to stimulus	cell part;membrane;plasma membrane	Olfactory transduction	Cellmembrane;Completeproteome;G-proteincoupledreceptor;Membrane;Olfaction;Receptor;Referenceproteome;Sensorytransduction;Transducer;Transmembrane;Transmembranehelix		1335.22	120	D3ZSE2	120	Protein Olr1631	Olr1627	HLFTGGEMVLLVSMAYDRYVAICKPLHYMTI
S	3	___3	Casein kinase I substrate motif;MAPKAPK2 kinase substrate motif;PKA kinase substrate motif;PKC kinase substrate motif	G-protein coupled receptor activity;molecular transducer activity;olfactory receptor activity;receptor activity;signal transducer activity;signaling receptor activity;transmembrane signaling receptor activity	detection of stimulus;response to chemical stimulus;response to stimulus	cell part;membrane;plasma membrane		Cellmembrane;Completeproteome;G-proteincoupledreceptor;Membrane;Olfaction;Receptor;Referenceproteome;Sensorytransduction;Transducer;Transmembrane;Transmembranehelix		1389.57	91	D3ZP02	91	Olfactory receptor	Olr552	IIAPKMIINFLSEHKSTRLFACILQSFFFAV
S	3	___3	BRCA1 BRCT domain binding motif;G protein-coupled receptor kinase 1 substrate motif	G-protein coupled receptor activity;molecular transducer activity;olfactory receptor activity;receptor activity;signal transducer activity;signaling receptor activity;transmembrane signaling receptor activity	detection of stimulus;response to chemical stimulus;response to stimulus	cell part;membrane;plasma membrane		Cellmembrane;Completeproteome;G-proteincoupledreceptor;Membrane;Olfaction;Receptor;Referenceproteome;Sensorytransduction;Transducer;Transmembrane;Transmembranehelix		1389.57	101	D3ZP02	101	Olfactory receptor	Olr552	LSEHKSTRLFACILQSFFFAVYATTEVVLLS
T	3	___3	G protein-coupled receptor kinase 1 substrate motif;MDC1 BRCT domain binding motif;PKA kinase substrate motif;PKC kinase substrate motif;Plk1 PBD domain binding motif	G-protein coupled receptor activity;molecular transducer activity;olfactory receptor activity;receptor activity;signal transducer activity;signaling receptor activity;transmembrane signaling receptor activity	detection of stimulus;response to chemical stimulus;response to stimulus	cell part;membrane;plasma membrane		Cellmembrane;Completeproteome;G-proteincoupledreceptor;Membrane;Olfaction;Receptor;Referenceproteome;Sensorytransduction;Transducer;Transmembrane;Transmembranehelix		1389.57	92	D3ZP02	92	Olfactory receptor	Olr552	IAPKMIINFLSEHKSTRLFACILQSFFFAVY
T	3	___3		G-protein coupled receptor activity;molecular transducer activity;olfactory receptor activity;receptor activity;signal transducer activity;signaling receptor activity;transmembrane signaling receptor activity	detection of stimulus;response to chemical stimulus;response to stimulus	cell part;membrane;plasma membrane		Cellmembrane;Completeproteome;G-proteincoupledreceptor;Membrane;Olfaction;Receptor;Referenceproteome;Sensorytransduction;Transducer;Transmembrane;Transmembranehelix		1389.57	109	D3ZP02	109	Olfactory receptor	Olr552	LFACILQSFFFAVYATTEVVLLSMMAYDRYV
T	3	___3	G protein-coupled receptor kinase 1 substrate motif	G-protein coupled receptor activity;molecular transducer activity;olfactory receptor activity;receptor activity;signal transducer activity;signaling receptor activity;transmembrane signaling receptor activity	detection of stimulus;response to chemical stimulus;response to stimulus	cell part;membrane;plasma membrane		Cellmembrane;Completeproteome;G-proteincoupledreceptor;Membrane;Olfaction;Receptor;Referenceproteome;Sensorytransduction;Transducer;Transmembrane;Transmembranehelix		1389.57	110	D3ZP02	110	Olfactory receptor	Olr552	FACILQSFFFAVYATTEVVLLSMMAYDRYVA
S	4	___3	Casein kinase II substrate motif	G-protein coupled receptor activity;molecular transducer activity;olfactory receptor activity;receptor activity;signal transducer activity;signaling receptor activity;transmembrane signaling receptor activity	detection of stimulus;response to chemical stimulus;response to stimulus	cell part;membrane;plasma membrane	Olfactory transduction	Cellmembrane;Completeproteome;G-proteincoupledreceptor;Membrane;Olfaction;Receptor;Referenceproteome;Sensorytransduction;Transducer;Transmembrane;Transmembranehelix		988.901	109	D4AAX4	109	Olfactory receptor 854 (Predicted)	Olr854	FSGCAVQMYLSLSMGSTECILLAVMAYDRYV
T	4	___3	G protein-coupled receptor kinase 1 substrate motif;MAPKAPK2 kinase substrate motif;MDC1 BRCT domain binding motif;Plk1 PBD domain binding motif	G-protein coupled receptor activity;molecular transducer activity;olfactory receptor activity;receptor activity;signal transducer activity;signaling receptor activity;transmembrane signaling receptor activity	detection of stimulus;response to chemical stimulus;response to stimulus	cell part;membrane;plasma membrane	Olfactory transduction	Cellmembrane;Completeproteome;G-proteincoupledreceptor;Membrane;Olfaction;Receptor;Referenceproteome;Sensorytransduction;Transducer;Transmembrane;Transmembranehelix		988.901	110	D4AAX4	110	Olfactory receptor 854 (Predicted)	Olr854	SGCAVQMYLSLSMGSTECILLAVMAYDRYVA
Y	4	___3	Src kinase substrate motif	G-protein coupled receptor activity;molecular transducer activity;olfactory receptor activity;receptor activity;signal transducer activity;signaling receptor activity;transmembrane signaling receptor activity	detection of stimulus;response to chemical stimulus;response to stimulus	cell part;membrane;plasma membrane	Olfactory transduction	Cellmembrane;Completeproteome;G-proteincoupledreceptor;Membrane;Olfaction;Receptor;Referenceproteome;Sensorytransduction;Transducer;Transmembrane;Transmembranehelix		988.901	120	D4AAX4	120	Olfactory receptor 854 (Predicted)	Olr854	LSMGSTECILLAVMAYDRYVAICNPLRYPII
S	4	___3	Casein kinase I substrate motif;Casein kinase II substrate motif;MDC1 BRCT domain binding motif;Plk1 PBD domain binding motif					Completeproteome;Referenceproteome		972.924	23	D4A5J4	23	Protein RGD1560559	RGD1560559	LLSGVGFLMYAFYYSSLTSLALLQKQTVLNH
Y	4	___3	ALK kinase substrate motif;Src kinase substrate motif					Completeproteome;Referenceproteome		972.924	17	D4A5J4	17	Protein RGD1560559	RGD1560559	GTLEGHLLSGVGFLMYAFYYSSLTSLALLQK
S	3	___3	Casein kinase II substrate motif;G protein-coupled receptor kinase 1 substrate motif					Completeproteome;Referenceproteome		977.056	347	F1M172	347	Uncharacterized protein	RGD1563323	ELHHQAAKTHQRLQASLSVAVTSIMSVLTGS
S	3	___3	G protein-coupled receptor kinase 1 substrate motif					Completeproteome;Referenceproteome		977.056	349	F1M172	349	Uncharacterized protein	RGD1563323	HHQAAKTHQRLQASLSVAVTSIMSVLTGSTS
S	3	___3	Casein kinase I substrate motif;Casein kinase II substrate motif;G protein-coupled receptor kinase 1 substrate motif;GSK3 kinase substrate motif					Completeproteome;Referenceproteome		977.056	362	F1M172	362	Uncharacterized protein	RGD1563323	SLSVAVTSIMSVLTGSTSSSFRKTCLQALEA
S	3	___3	Casein kinase II substrate motif					Completeproteome;Referenceproteome		977.056	364	F1M172	364	Uncharacterized protein	RGD1563323	SVAVTSIMSVLTGSTSSSFRKTCLQALEAVD
S	3	___3	MDC1 BRCT domain binding motif;Plk1 PBD domain binding motif					Completeproteome;Referenceproteome		977.056	365	F1M172	365	Uncharacterized protein	RGD1563323	VAVTSIMSVLTGSTSSSFRKTCLQALEAVDT
S	3	___3	G protein-coupled receptor kinase 1 substrate motif;MAPKAPK2 kinase substrate motif;MDC1 BRCT domain binding motif;PKA kinase substrate motif;PKC kinase substrate motif;Plk1 PBD domain binding motif					Completeproteome;Referenceproteome		977.056	366	F1M172	366	Uncharacterized protein	RGD1563323	AVTSIMSVLTGSTSSSFRKTCLQALEAVDTQ
T	3	___3	Casein kinase I substrate motif;Casein kinase II substrate motif;MDC1 BRCT domain binding motif;Plk1 PBD domain binding motif					Completeproteome;Referenceproteome		977.056	363	F1M172	363	Uncharacterized protein	RGD1563323	LSVAVTSIMSVLTGSTSSSFRKTCLQALEAV
S	2	___2	Casein kinase I substrate motif;Casein kinase II substrate motif;G protein-coupled receptor kinase 1 substrate motif		biological regulation;biosynthetic process;cellular metabolic process;cellular nitrogen compound metabolic process;cellular process;macromolecule metabolic process;metabolic process;nitrogen compound metabolic process;nucleobase-containing compound metabolic process;primary metabolic process;response to chemical stimulus;response to stimulus;RNA metabolic process;signal transduction	cell part;intracellular membrane-bounded organelle;intracellular non-membrane-bounded organelle;intracellular organelle;macromolecular complex;nucleus;organelle;protein complex;ribonucleoprotein complex;transcription factor complex	RNA degradation	Acetylation;Activator;Completeproteome;Cytoplasm;Nucleus;Referenceproteome;Repressor;RNA-mediatedgenesilencing;Transcription;Transcriptionregulation;Translationregulation		1083.99	3	Q5PQL2	3	Cell differentiation protein RCD1 homolog	Rqcd1	_____________MHSLATAAPVPTALAQVD
T	2	___2	DNA dependent Protein kinase substrate motif		biological regulation;biosynthetic process;cellular metabolic process;cellular nitrogen compound metabolic process;cellular process;macromolecule metabolic process;metabolic process;nitrogen compound metabolic process;nucleobase-containing compound metabolic process;primary metabolic process;response to chemical stimulus;response to stimulus;RNA metabolic process;signal transduction	cell part;intracellular membrane-bounded organelle;intracellular non-membrane-bounded organelle;intracellular organelle;macromolecular complex;nucleus;organelle;protein complex;ribonucleoprotein complex;transcription factor complex	RNA degradation	Acetylation;Activator;Completeproteome;Cytoplasm;Nucleus;Referenceproteome;Repressor;RNA-mediatedgenesilencing;Transcription;Transcriptionregulation;Translationregulation		1083.99	12	Q5PQL2	12	Cell differentiation protein RCD1 homolog	Rqcd1	____MHSLATAAPVPTALAQVDREKIYQWIN
S	2	___3	Casein kinase II substrate motif	acid-amino acid ligase activity;binding;catalytic activity;cation binding;ion binding;ligase activity;ligase activity, forming carbon-nitrogen bonds;lipid binding;metal ion binding;small conjugating protein ligase activity;sphingolipid binding;transition metal ion binding;ubiquitin-protein ligase activity;zinc ion binding	biological regulation;catabolic process;cellular component assembly;cellular component organization;cellular macromolecular complex assembly;cellular metabolic process;cellular process;macromolecular complex assembly;macromolecule metabolic process;macromolecule modification;metabolic process;primary metabolic process;protein catabolic process;protein complex assembly;protein metabolic process;pr…	cell cortex;cell part;macromolecular complex;protein complex;receptor complex	Adipocytokine signaling pathway;Apoptosis;Hepatitis C;MAPK signaling pathway;Osteoclast differentiation;Pathways in cancer;Protein processing in endoplasmic reticulum;RIG-I-like receptor signaling pathway;Small cell lung cancer	Completeproteome;Metal-binding;Receptor;Referenceproteome;Zinc;Zinc-finger		1195	20	B5DFH7	20	Protein Traf2	Traf2	SVTSPGSLELLQPGFSKTLLGTRLEAKYLCS
Y	2	___1	EGFR kinase substrate motif;JAK2 kinase substrate motif;TC-PTP phosphatase substrate motif	G-protein coupled receptor activity;molecular transducer activity;receptor activity;signal transducer activity;signaling receptor activity;thyrotropin-releasing hormone receptor activity;transmembrane signaling receptor activity	biological regulation;cellular process;response to stimulus;signal transduction	cell body;cell part;neuronal cell body	Calcium signaling pathway;Neuroactive ligand-receptor interaction	Completeproteome;G-proteincoupledreceptor;Membrane;Receptor;Referenceproteome;Transducer;Transmembrane		1241.56	21	Q9R297	21	Protein Trhr2	Trhr2	NVSLIHGDTTLGLPEYKVVSVFLVLLVCTLG
S	3	___3						Completeproteome;Referenceproteome		1294.56	733	F1LXT3	733	Protein Utp20	Utp20	EVPLRYLLGMLYINFSALWDPVIELISSHAH
S	3	___3	Casein kinase I substrate motif					Completeproteome;Referenceproteome		1294.56	744	F1LXT3	744	Protein Utp20	Utp20	YINFSALWDPVIELISSHAHGMENKQFWNVC
S	3	___3	MDC1 BRCT domain binding motif;Plk1 PBD domain binding motif					Completeproteome;Referenceproteome		1294.56	745	F1LXT3	745	Protein Utp20	Utp20	INFSALWDPVIELISSHAHGMENKQFWNVCY
Y	3	___3						Completeproteome;Referenceproteome		1294.56	723	F1LXT3	723	Protein Utp20	Utp20	QSAVPQGPLQEVPLRYLLGMLYINFSALWDP
Y	3	___3	Grb2 SH2 domain binding motif					Completeproteome;Referenceproteome		1294.56	729	F1LXT3	729	Protein Utp20	Utp20	GPLQEVPLRYLLGMLYINFSALWDPVIELIS
S	2	___3	G protein-coupled receptor kinase 1 substrate motif			cell part;cytoplasm	Endocytosis	Completeproteome;Referenceproteome		944.376	3	Q4KM55	3	Protein Vta1	Vta1	_____________MTSEILWWPTTLKKQLGD
T	2	___3				cell part;cytoplasm	Endocytosis	Completeproteome;Referenceproteome		944.376	2	Q4KM55	2	Protein Vta1	Vta1	______________MTSEILWWPTTLKKQLG
T	2	___3	DNA dependent Protein kinase substrate motif			cell part;cytoplasm	Endocytosis	Completeproteome;Referenceproteome		944.376	10	Q4KM55	10	Protein Vta1	Vta1	______MTSEILWWPTTLKKQLGDNEAVTQE
T	2	___3	PKA kinase substrate motif;PKC kinase substrate motif			cell part;cytoplasm	Endocytosis	Completeproteome;Referenceproteome		944.376	11	Q4KM55	11	Protein Vta1	Vta1	_____MTSEILWWPTTLKKQLGDNEAVTQEI
T	3	___3	Casein kinase I substrate motif;DNA dependent Protein kinase substrate motif;G protein-coupled receptor kinase 1 substrate motif	binding;cation binding;ion binding;metal ion binding				Completeproteome;Metal-binding;Referenceproteome;Repeat;WDrepeat;Zinc;Zinc-finger		1074.43	1682	D4A7D8	1682	Protein Wdfy3; WD repeat and FYVE domain-containing protein 3	Wdfy3	GFDWIMMFMEEHLHPTTVTAAMRILVVLLSN
T	3	___3	G protein-coupled receptor kinase 1 substrate motif	binding;cation binding;ion binding;metal ion binding				Completeproteome;Metal-binding;Referenceproteome;Repeat;WDrepeat;Zinc;Zinc-finger		1074.43	1683	D4A7D8	1683	Protein Wdfy3; WD repeat and FYVE domain-containing protein 3	Wdfy3	FDWIMMFMEEHLHPTTVTAAMRILVVLLSNQ
T	3	___3		binding;cation binding;ion binding;metal ion binding				Completeproteome;Metal-binding;Referenceproteome;Repeat;WDrepeat;Zinc;Zinc-finger		1074.43	1685	D4A7D8	1685	Protein Wdfy3; WD repeat and FYVE domain-containing protein 3	Wdfy3	WIMMFMEEHLHPTTVTAAMRILVVLLSNQSI
S	2	___3	Casein kinase II substrate motif;DNA dependent Protein kinase substrate motif	carboxylic ester hydrolase activity;catalytic activity;hydrolase activity;hydrolase activity, acting on ester bonds;lipase activity;lysophospholipase activity;phospholipase activity	alcohol metabolic process;amine metabolic process;cellular lipid metabolic process;cellular metabolic process;cellular nitrogen compound metabolic process;cellular process;lipid metabolic process;metabolic process;nitrogen compound metabolic process;primary metabolic process;small molecule metabolic process			Completeproteome;Referenceproteome		1150.93	5	M0R715	5	Protein Pnpla6	Pnpla6	___________MGTPSHELNTTSSGSEVIRK
T	2	___3	Casein kinase I substrate motif;Casein kinase II substrate motif	carboxylic ester hydrolase activity;catalytic activity;hydrolase activity;hydrolase activity, acting on ester bonds;lipase activity;lysophospholipase activity;phospholipase activity	alcohol metabolic process;amine metabolic process;cellular lipid metabolic process;cellular metabolic process;cellular nitrogen compound metabolic process;cellular process;lipid metabolic process;metabolic process;nitrogen compound metabolic process;primary metabolic process;small molecule metabolic process			Completeproteome;Referenceproteome		1150.93	10	M0R715	10	Protein Pnpla6	Pnpla6	______MGTPSHELNTTSSGSEVIRKALEEG
T	2	___3	G protein-coupled receptor kinase 1 substrate motif	carboxylic ester hydrolase activity;catalytic activity;hydrolase activity;hydrolase activity, acting on ester bonds;lipase activity;lysophospholipase activity;phospholipase activity	alcohol metabolic process;amine metabolic process;cellular lipid metabolic process;cellular metabolic process;cellular nitrogen compound metabolic process;cellular process;lipid metabolic process;metabolic process;nitrogen compound metabolic process;primary metabolic process;small molecule metabolic process			Completeproteome;Referenceproteome		1150.93	11	M0R715	11	Protein Pnpla6	Pnpla6	_____MGTPSHELNTTSSGSEVIRKALEEGL
