# Supplementary material for: Proteomic Dissection of Nanotopography-Sensitive Mechanotransductive Signaling Hubs that Foster Neuronal Differentiation in PC12 Cells
Source: Front Cell Neurosci. 2018 Jan 4;11:417. doi: 10.3389/fncel.2017.00417 (PMC5758595; doi:10.3389/fncel.2017.00417)
Supplement: Table S16 — Proteins phosphorylated only in ns-Zr15. The table lists all phosphorylated proteins annotated with Perseus software. Annotated terms include GOBP, GOMF, GOCC, Keywords, KEGG, CORUM, together with the enriched sequence motifs of phosphopeptides data set. [file DataSheet1.XLS]

## Sheet: Sheet1
Amino acid	Multiplicity	Motifs	GOMF name	GOBP slim name	GOCC slim name	KEGG name	Keywords	Corum	m/z	Position	Proteins	Positions within proteins	Protein names	Gene names	Sequence window
S	___3	MDC1 BRCT domain binding motif;Plk1 PBD domain binding motif		biological regulation;cellular process;response to stimulus;signal transduction	cell part;intracellular		Completeproteome;Referenceproteome		1209.98	8	F1LXP8	8	Protein Arhgap18; Rho GTPase activating protein 18	Arhgap18	________MNWLSSSSGVVLTAYHPSGKDQV
T	___3	Dual specificity protein phosphatase 6 substrate motif;G protein-coupled receptor kinase 1 substrate motif;PP2C delta substrate motif		biological regulation;cellular process;response to stimulus;signal transduction	cell part;intracellular		Completeproteome;Referenceproteome		1209.98	13	F1LXP8	13	Protein Arhgap18; Rho GTPase activating protein 18	Arhgap18	___MNWLSSSSGVVLTAYHPSGKDQVAGDSH
Y	___3			biological regulation;cellular process;response to stimulus;signal transduction	cell part;intracellular		Completeproteome;Referenceproteome		1209.98	15	F1LXP8	15	Protein Arhgap18; Rho GTPase activating protein 18	Arhgap18	_MNWLSSSSGVVLTAYHPSGKDQVAGDSHAK
S	___3						Completeproteome;Referenceproteome		1065.43	244	D3ZJ65	244	Protein Fam69c	Fam69c	KALFPLDDAGQAQAISHIALSFLDMVSHFDS
S	___3	Casein kinase II substrate motif;Pyruvate dehydrogenase kinase substrate motif					Completeproteome;Referenceproteome		1065.43	249	D3ZJ65	249	Protein Fam69c	Fam69c	LDDAGQAQAISHIALSFLDMVSHFDSDFSHR
S	___3	Casein kinase I substrate motif;Casein kinase II substrate motif;G protein-coupled receptor kinase 1 substrate motif;GSK3 kinase substrate motif;Pyruvate dehydrogenase kinase substrate motif					Completeproteome;Referenceproteome		1065.43	255	D3ZJ65	255	Protein Fam69c	Fam69c	AQAISHIALSFLDMVSHFDSDFSHRLHLCDV
S	___3	b-Adrenergic Receptor kinase substrate motif;Casein kinase I substrate motif;Casein kinase II substrate motif;MAPKAPK2 kinase substrate motif					Completeproteome;Referenceproteome		1065.43	259	D3ZJ65	259	Protein Fam69c	Fam69c	SHIALSFLDMVSHFDSDFSHRLHLCDVKPEN
S	___3	PKA kinase substrate motif;PKC kinase substrate motif					Completeproteome;Referenceproteome		1065.43	262	D3ZJ65	262	Protein Fam69c	Fam69c	ALSFLDMVSHFDSDFSHRLHLCDVKPENFAI
Y	___1		acetyltransferase activity;binding;catalytic activity;cation binding;histone acetyltransferase activity;ion binding;lysine N-acetyltransferase activity;metal ion binding;N-acetyltransferase activity;N-acyltransferase activity;transferase activity;transferase activity, transferring acyl groups;transferase activity, transferring acyl groups other than amino-acyl groups;transition metal ion binding;…	biological regulation;biosynthetic process;cellular component organization;cellular metabolic process;cellular nitrogen compound metabolic process;cellular process;chromatin modification;chromatin organization;chromosome organization;histone modification;macromolecule metabolic process;macromolecule modification;metabolic process;nitrogen compound metabolic process;nucleobase-containing compound …	cell part;macromolecular complex;protein complex		Acetylation;Chromatinregulator;Completeproteome;Growthregulation;Metal-binding;Nucleus;Referenceproteome;Transcription;Transcriptionregulation;Zinc;Zinc-finger		903.744	3	Q498T3	3	Inhibitor of growth protein 3	Ing3	_____________MLYLEDYLEMIEQLPMDL
S	___2	Casein kinase I substrate motif;Casein kinase II substrate motif;ERK1,2 kinase substrate motif;G protein-coupled receptor kinase 1 substrate motif;GSK-3, ERK1, ERK2, CDK5 substrate motif;WW domain binding motif		biological regulation;cellular process;response to biotic stimulus;response to chemical stimulus;response to stimulus;signal transduction			Completeproteome;Referenceproteome		845.393	9	D4A1J3	9	Protein Palm3	LOC100359592	_______MALQTPVLSPATPTVMAESALYRQ
T	___2	DNA dependent Protein kinase substrate motif		biological regulation;cellular process;response to biotic stimulus;response to chemical stimulus;response to stimulus;signal transduction			Completeproteome;Referenceproteome		1271.27	14	D4A1J3	14	Protein Palm3	LOC100359592	__MALQTPVLSPATPTVMAESALYRQRLEVI
T	___2	ERK1,2 kinase substrate motif;GSK3, Erk1, Erk2 and CDK5 kinase motif;GSK-3, ERK1, ERK2, CDK5 substrate motif;WW domain binding motif		biological regulation;cellular process;response to biotic stimulus;response to chemical stimulus;response to stimulus;signal transduction			Completeproteome;Referenceproteome		1271.27	12	D4A1J3	12	Protein Palm3	LOC100359592	____MALQTPVLSPATPTVMAESALYRQRLE
S	___1		acetyltransferase activity;catalytic activity;histone acetyltransferase activity;lysine N-acetyltransferase activity;molecular transducer activity;N-acetyltransferase activity;N-acyltransferase activity;protein binding transcription factor activity;signal transducer activity;transcription coactivator activity;transcription cofactor activity;transcription factor binding transcription factor activi…	anatomical structure development;behavior;biological regulation;biosynthetic process;cellular component organization;cellular metabolic process;cellular nitrogen compound metabolic process;cellular process;chromatin modification;chromatin organization;chromosome organization;developmental process;histone modification;macromolecule metabolic process;macromolecule modification;metabolic process;mul…	cell body;cell part;endoplasmic reticulum;Golgi apparatus;intracellular membrane-bounded organelle;intracellular organelle;macromolecular complex;neuronal cell body;nucleus;organelle;protein complex		3D-structure;Acetylation;Activator;Completeproteome;Nucleus;Phosphoprotein;Referenceproteome;Repeat;Transcription;Transcriptionregulation		842.711	1287	F1MA61;Q9WUI9	1287;1287	Nuclear receptor coactivator 2	Ncoa2;Ncoa2	MTPSMVAPTGLPAAMSNPRIPQANAQQFPFP
S	___2	Casein kinase II substrate motif;ERK1,2 kinase substrate motif;G protein-coupled receptor kinase 1 substrate motif;GSK-3, ERK1, ERK2, CDK5 substrate motif;WW domain binding motif	binding;carboxylic acid binding;fatty acid binding;G-protein coupled receptor activity;lipid binding;molecular transducer activity;monocarboxylic acid binding;receptor activity;signal transducer activity;signaling receptor activity;taste receptor activity;transmembrane signaling receptor activity	biological regulation;cellular process;establishment of localization;hormone transport;regulation of transport;secretion;transport	cell part;cytoplasmic membrane-bounded vesicle;intracellular membrane-bounded organelle;intracellular organelle;membrane;organelle;plasma membrane;vesicle		Cellmembrane;Completeproteome;Glycoprotein;G-proteincoupledreceptor;Lipid-binding;Membrane;Receptor;Referenceproteome;Transducer;Transmembrane;Transmembranehelix		897.317	2	Q2AC31	2	Omega-3 fatty acid receptor 1	O3far1	______________MSPECAQTTGPGPSRTP
S	___3	PKA kinase substrate motif;PKC kinase substrate motif	G-protein coupled receptor activity;molecular transducer activity;olfactory receptor activity;receptor activity;signal transducer activity;signaling receptor activity;transmembrane signaling receptor activity	detection of stimulus;response to chemical stimulus;response to stimulus	cell part;membrane;plasma membrane	Olfactory transduction	Cellmembrane;Completeproteome;G-proteincoupledreceptor;Membrane;Olfaction;Receptor;Referenceproteome;Sensorytransduction;Transducer;Transmembrane;Transmembranehelix		1335.22	93	D3ZSE2	93	Protein Olr1627	Olr1627	TPKMLADFLVERKTISFDACLAQIFFVHLFT
S	___3	Casein kinase II substrate motif	G-protein coupled receptor activity;molecular transducer activity;olfactory receptor activity;receptor activity;signal transducer activity;signaling receptor activity;transmembrane signaling receptor activity	detection of stimulus;response to chemical stimulus;response to stimulus	cell part;membrane;plasma membrane	Olfactory transduction	Cellmembrane;Completeproteome;G-proteincoupledreceptor;Membrane;Olfaction;Receptor;Referenceproteome;Sensorytransduction;Transducer;Transmembrane;Transmembranehelix		1335.22	117	D3ZSE2	117	Protein Olr1627	Olr1627	FFVHLFTGGEMVLLVSMAYDRYVAICKPLHY
T	___3	Casein kinase I substrate motif;PKA kinase substrate motif;PKC kinase substrate motif	G-protein coupled receptor activity;molecular transducer activity;olfactory receptor activity;receptor activity;signal transducer activity;signaling receptor activity;transmembrane signaling receptor activity	detection of stimulus;response to chemical stimulus;response to stimulus	cell part;membrane;plasma membrane	Olfactory transduction	Cellmembrane;Completeproteome;G-proteincoupledreceptor;Membrane;Olfaction;Receptor;Referenceproteome;Sensorytransduction;Transducer;Transmembrane;Transmembranehelix		1335.22	91	D3ZSE2	91	Protein Olr1627	Olr1627	FATPKMLADFLVERKTISFDACLAQIFFVHL
T	___3	AMP-activated protein kinase substrate motif;Casein kinase II substrate motif	G-protein coupled receptor activity;molecular transducer activity;olfactory receptor activity;receptor activity;signal transducer activity;signaling receptor activity;transmembrane signaling receptor activity	detection of stimulus;response to chemical stimulus;response to stimulus	cell part;membrane;plasma membrane	Olfactory transduction	Cellmembrane;Completeproteome;G-proteincoupledreceptor;Membrane;Olfaction;Receptor;Referenceproteome;Sensorytransduction;Transducer;Transmembrane;Transmembranehelix		1335.22	108	D3ZSE2	108	Protein Olr1627	Olr1627	SFDACLAQIFFVHLFTGGEMVLLVSMAYDRY
Y	___3	Src kinase substrate motif	G-protein coupled receptor activity;molecular transducer activity;olfactory receptor activity;receptor activity;signal transducer activity;signaling receptor activity;transmembrane signaling receptor activity	detection of stimulus;response to chemical stimulus;response to stimulus	cell part;membrane;plasma membrane	Olfactory transduction	Cellmembrane;Completeproteome;G-proteincoupledreceptor;Membrane;Olfaction;Receptor;Referenceproteome;Sensorytransduction;Transducer;Transmembrane;Transmembranehelix		1335.22	120	D3ZSE2	120	Protein Olr1627	Olr1627	HLFTGGEMVLLVSMAYDRYVAICKPLHYMTI
S	___3	Casein kinase I substrate motif;MAPKAPK2 kinase substrate motif;PKA kinase substrate motif;PKC kinase substrate motif	G-protein coupled receptor activity;molecular transducer activity;olfactory receptor activity;receptor activity;signal transducer activity;signaling receptor activity;transmembrane signaling receptor activity	detection of stimulus;response to chemical stimulus;response to stimulus	cell part;membrane;plasma membrane		Cellmembrane;Completeproteome;G-proteincoupledreceptor;Membrane;Olfaction;Receptor;Referenceproteome;Sensorytransduction;Transducer;Transmembrane;Transmembranehelix		1389.57	91	D3ZP02	91	Olfactory receptor	Olr552	IIAPKMIINFLSEHKSTRLFACILQSFFFAV
S	___3	BRCA1 BRCT domain binding motif;G protein-coupled receptor kinase 1 substrate motif	G-protein coupled receptor activity;molecular transducer activity;olfactory receptor activity;receptor activity;signal transducer activity;signaling receptor activity;transmembrane signaling receptor activity	detection of stimulus;response to chemical stimulus;response to stimulus	cell part;membrane;plasma membrane		Cellmembrane;Completeproteome;G-proteincoupledreceptor;Membrane;Olfaction;Receptor;Referenceproteome;Sensorytransduction;Transducer;Transmembrane;Transmembranehelix		1389.57	101	D3ZP02	101	Olfactory receptor	Olr552	LSEHKSTRLFACILQSFFFAVYATTEVVLLS
T	___3	G protein-coupled receptor kinase 1 substrate motif;MDC1 BRCT domain binding motif;PKA kinase substrate motif;PKC kinase substrate motif;Plk1 PBD domain binding motif	G-protein coupled receptor activity;molecular transducer activity;olfactory receptor activity;receptor activity;signal transducer activity;signaling receptor activity;transmembrane signaling receptor activity	detection of stimulus;response to chemical stimulus;response to stimulus	cell part;membrane;plasma membrane		Cellmembrane;Completeproteome;G-proteincoupledreceptor;Membrane;Olfaction;Receptor;Referenceproteome;Sensorytransduction;Transducer;Transmembrane;Transmembranehelix		1389.57	92	D3ZP02	92	Olfactory receptor	Olr552	IAPKMIINFLSEHKSTRLFACILQSFFFAVY
T	___3		G-protein coupled receptor activity;molecular transducer activity;olfactory receptor activity;receptor activity;signal transducer activity;signaling receptor activity;transmembrane signaling receptor activity	detection of stimulus;response to chemical stimulus;response to stimulus	cell part;membrane;plasma membrane		Cellmembrane;Completeproteome;G-proteincoupledreceptor;Membrane;Olfaction;Receptor;Referenceproteome;Sensorytransduction;Transducer;Transmembrane;Transmembranehelix		1389.57	109	D3ZP02	109	Olfactory receptor	Olr552	LFACILQSFFFAVYATTEVVLLSMMAYDRYV
T	___3	G protein-coupled receptor kinase 1 substrate motif	G-protein coupled receptor activity;molecular transducer activity;olfactory receptor activity;receptor activity;signal transducer activity;signaling receptor activity;transmembrane signaling receptor activity	detection of stimulus;response to chemical stimulus;response to stimulus	cell part;membrane;plasma membrane		Cellmembrane;Completeproteome;G-proteincoupledreceptor;Membrane;Olfaction;Receptor;Referenceproteome;Sensorytransduction;Transducer;Transmembrane;Transmembranehelix		1389.57	110	D3ZP02	110	Olfactory receptor	Olr552	FACILQSFFFAVYATTEVVLLSMMAYDRYVA
Y	___3	Src kinase substrate motif	G-protein coupled receptor activity;molecular transducer activity;olfactory receptor activity;receptor activity;signal transducer activity;signaling receptor activity;transmembrane signaling receptor activity	detection of stimulus;response to chemical stimulus;response to stimulus	cell part;membrane;plasma membrane	Olfactory transduction	Cellmembrane;Completeproteome;G-proteincoupledreceptor;Membrane;Olfaction;Receptor;Referenceproteome;Sensorytransduction;Transducer;Transmembrane;Transmembranehelix		988.901	120	D4AAX4	120	Olfactory receptor 854 (Predicted)	Olr854	LSMGSTECILLAVMAYDRYVAICNPLRYPII
S	___3	Casein kinase II substrate motif	G-protein coupled receptor activity;molecular transducer activity;olfactory receptor activity;receptor activity;signal transducer activity;signaling receptor activity;transmembrane signaling receptor activity	detection of stimulus;response to chemical stimulus;response to stimulus	cell part;membrane;plasma membrane	Olfactory transduction	Cellmembrane;Completeproteome;G-proteincoupledreceptor;Membrane;Olfaction;Receptor;Referenceproteome;Sensorytransduction;Transducer;Transmembrane;Transmembranehelix		988.901	109	D4AAX4	109	Olfactory receptor 854 (Predicted)	Olr854	FSGCAVQMYLSLSMGSTECILLAVMAYDRYV
T	___3	G protein-coupled receptor kinase 1 substrate motif;MAPKAPK2 kinase substrate motif;MDC1 BRCT domain binding motif;Plk1 PBD domain binding motif	G-protein coupled receptor activity;molecular transducer activity;olfactory receptor activity;receptor activity;signal transducer activity;signaling receptor activity;transmembrane signaling receptor activity	detection of stimulus;response to chemical stimulus;response to stimulus	cell part;membrane;plasma membrane	Olfactory transduction	Cellmembrane;Completeproteome;G-proteincoupledreceptor;Membrane;Olfaction;Receptor;Referenceproteome;Sensorytransduction;Transducer;Transmembrane;Transmembranehelix		988.901	110	D4AAX4	110	Olfactory receptor 854 (Predicted)	Olr854	SGCAVQMYLSLSMGSTECILLAVMAYDRYVA
S	___3	Casein kinase II substrate motif;G protein-coupled receptor kinase 1 substrate motif					Completeproteome;Referenceproteome		977.056	347	F1M172	347	Uncharacterized protein	RGD1563323	ELHHQAAKTHQRLQASLSVAVTSIMSVLTGS
S	___3	G protein-coupled receptor kinase 1 substrate motif					Completeproteome;Referenceproteome		977.056	349	F1M172	349	Uncharacterized protein	RGD1563323	HHQAAKTHQRLQASLSVAVTSIMSVLTGSTS
Y	___2	ALK kinase substrate motif;Cbl PTB domain binding motif;PI3 kinase p85 SH2 domain binding motif;Shb PTB domain binding motif;SHC SH2 domain binding motif;SHP1 phosphatase substrate motif	adenyl nucleotide binding;adenyl ribonucleotide binding;ATP binding;binding;catalytic activity;cation binding;enzyme binding;GTPase binding;GTP-Rho binding;ion binding;kinase activity;lipid binding;metal ion binding;nucleotide binding;phospholipid binding;phosphotransferase activity, alcohol group as acceptor;protein binding;protein kinase activity;protein serine/threonine kinase activity;purine …	biological adhesion;biological regulation;cell adhesion;cell death;cellular component assembly;cellular component organization;cellular metabolic process;cellular nitrogen compound metabolic process;cellular process;chromosome organization;cytoskeleton organization;death;DNA metabolic process;DNA packaging;macromolecule metabolic process;membrane docking;metabolic process;nitrogen compound metabo…	bleb;cell part;cell projection;cytoplasm;intracellular membrane-bounded organelle;intracellular non-membrane-bounded organelle;intracellular organelle;membrane;microtubule organizing center;nucleus;organelle;plasma membrane	Axon guidance;Chemokine signaling pathway;Focal adhesion;Leukocyte transendothelial migration;Pathogenic Escherichia coli infection;Regulation of actin cytoskeleton;Shigellosis;TGF-beta signaling pathway;Vascular smooth muscle contraction;Wnt signaling pathway	3D-structure;Acetylation;Alternativesplicing;Apoptosis;ATP-binding;Cellmembrane;Cellprojection;Coiledcoil;Completeproteome;Cytoplasm;Cytoskeleton;Golgiapparatus;Kinase;Magnesium;Membrane;Metal-binding;Nucleotide-binding;Nucleus;Phosphoprotein;Referenceproteome;Serine/threonine-proteinkinase;Transferase;Zinc;Zinc-finger	Rock1-Pfn2 complex	1088.44	164	Q62868;D4A5S0;Q63644;F1LQT3	164;148;148;94	Rho-associated protein kinase 2;Rho-associated protein kinase 1	Rock2;Rock1;Rock1;Rock2	SPWVVQLFCAFQDDRYLYMVMEYMPGGDLVN
Y	___2	3BP2 SH2 domain binding motif;Abl kinase substrate motif;ALK kinase substrate motif;Insulin receptor kinase substrate motif;PI3 kinase p85 SH2 domain binding motif;Src and Abl SH2 domain binding motif;Src kinase substrate motif	adenyl nucleotide binding;adenyl ribonucleotide binding;ATP binding;binding;catalytic activity;cation binding;enzyme binding;GTPase binding;GTP-Rho binding;ion binding;kinase activity;lipid binding;metal ion binding;nucleotide binding;phospholipid binding;phosphotransferase activity, alcohol group as acceptor;protein binding;protein kinase activity;protein serine/threonine kinase activity;purine …	biological adhesion;biological regulation;cell adhesion;cell death;cellular component assembly;cellular component organization;cellular metabolic process;cellular nitrogen compound metabolic process;cellular process;chromosome organization;cytoskeleton organization;death;DNA metabolic process;DNA packaging;macromolecule metabolic process;membrane docking;metabolic process;nitrogen compound metabo…	bleb;cell part;cell projection;cytoplasm;intracellular membrane-bounded organelle;intracellular non-membrane-bounded organelle;intracellular organelle;membrane;microtubule organizing center;nucleus;organelle;plasma membrane	Axon guidance;Chemokine signaling pathway;Focal adhesion;Leukocyte transendothelial migration;Pathogenic Escherichia coli infection;Regulation of actin cytoskeleton;Shigellosis;TGF-beta signaling pathway;Vascular smooth muscle contraction;Wnt signaling pathway	3D-structure;Acetylation;Alternativesplicing;Apoptosis;ATP-binding;Cellmembrane;Cellprojection;Coiledcoil;Completeproteome;Cytoplasm;Cytoskeleton;Golgiapparatus;Kinase;Magnesium;Membrane;Metal-binding;Nucleotide-binding;Nucleus;Phosphoprotein;Referenceproteome;Serine/threonine-proteinkinase;Transferase;Zinc;Zinc-finger	Rock1-Pfn2 complex	1088.44	166	Q62868;D4A5S0;Q63644;F1LQT3	166;150;150;96	Rho-associated protein kinase 2;Rho-associated protein kinase 1	Rock2;Rock1;Rock1;Rock2	WVVQLFCAFQDDRYLYMVMEYMPGGDLVNLM
S	___2	Casein kinase I substrate motif;Casein kinase II substrate motif;G protein-coupled receptor kinase 1 substrate motif		biological regulation;biosynthetic process;cellular metabolic process;cellular nitrogen compound metabolic process;cellular process;macromolecule metabolic process;metabolic process;nitrogen compound metabolic process;nucleobase-containing compound metabolic process;primary metabolic process;response to chemical stimulus;response to stimulus;RNA metabolic process;signal transduction	cell part;intracellular membrane-bounded organelle;intracellular non-membrane-bounded organelle;intracellular organelle;macromolecular complex;nucleus;organelle;protein complex;ribonucleoprotein complex;transcription factor complex	RNA degradation	Acetylation;Activator;Completeproteome;Cytoplasm;Nucleus;Referenceproteome;Repressor;RNA-mediatedgenesilencing;Transcription;Transcriptionregulation;Translationregulation		1083.99	3	Q5PQL2	3	Cell differentiation protein RCD1 homolog	Rqcd1	_____________MHSLATAAPVPTALAQVD
T	___2	DNA dependent Protein kinase substrate motif		biological regulation;biosynthetic process;cellular metabolic process;cellular nitrogen compound metabolic process;cellular process;macromolecule metabolic process;metabolic process;nitrogen compound metabolic process;nucleobase-containing compound metabolic process;primary metabolic process;response to chemical stimulus;response to stimulus;RNA metabolic process;signal transduction	cell part;intracellular membrane-bounded organelle;intracellular non-membrane-bounded organelle;intracellular organelle;macromolecular complex;nucleus;organelle;protein complex;ribonucleoprotein complex;transcription factor complex	RNA degradation	Acetylation;Activator;Completeproteome;Cytoplasm;Nucleus;Referenceproteome;Repressor;RNA-mediatedgenesilencing;Transcription;Transcriptionregulation;Translationregulation		1083.99	12	Q5PQL2	12	Cell differentiation protein RCD1 homolog	Rqcd1	____MHSLATAAPVPTALAQVDREKIYQWIN
S	___3	Casein kinase I substrate motif;Casein kinase II substrate motif;G protein-coupled receptor kinase 1 substrate motif;MDC1 BRCT domain binding motif;Plk1 PBD domain binding motif					Completeproteome;Referenceproteome		1031.42	10	B5DFD8	10	Protein Sh3bgrl; SH3 domain-binding glutamic acid-rich-like protein	Sh3bgrl	______MVIHVYIASSSGSTAIKKKQQDVLC
S	___3	Casein kinase I substrate motif;Casein kinase II substrate motif;G protein-coupled receptor kinase 1 substrate motif	acid-amino acid ligase activity;binding;catalytic activity;cation binding;ion binding;ligase activity;ligase activity, forming carbon-nitrogen bonds;lipid binding;metal ion binding;small conjugating protein ligase activity;sphingolipid binding;transition metal ion binding;ubiquitin-protein ligase activity;zinc ion binding	biological regulation;catabolic process;cellular component assembly;cellular component organization;cellular macromolecular complex assembly;cellular metabolic process;cellular process;macromolecular complex assembly;macromolecule metabolic process;macromolecule modification;metabolic process;primary metabolic process;protein catabolic process;protein complex assembly;protein metabolic process;pr…	cell cortex;cell part;macromolecular complex;protein complex;receptor complex	Adipocytokine signaling pathway;Apoptosis;Hepatitis C;MAPK signaling pathway;Osteoclast differentiation;Pathways in cancer;Protein processing in endoplasmic reticulum;RIG-I-like receptor signaling pathway;Small cell lung cancer	Completeproteome;Metal-binding;Receptor;Referenceproteome;Zinc;Zinc-finger		1195	5	B5DFH7	5	Protein Traf2	Traf2	___________MAAASVTSPGSLELLQPGFS
S	___3	Casein kinase II substrate motif	acid-amino acid ligase activity;binding;catalytic activity;cation binding;ion binding;ligase activity;ligase activity, forming carbon-nitrogen bonds;lipid binding;metal ion binding;small conjugating protein ligase activity;sphingolipid binding;transition metal ion binding;ubiquitin-protein ligase activity;zinc ion binding	biological regulation;catabolic process;cellular component assembly;cellular component organization;cellular macromolecular complex assembly;cellular metabolic process;cellular process;macromolecular complex assembly;macromolecule metabolic process;macromolecule modification;metabolic process;primary metabolic process;protein catabolic process;protein complex assembly;protein metabolic process;pr…	cell cortex;cell part;macromolecular complex;protein complex;receptor complex	Adipocytokine signaling pathway;Apoptosis;Hepatitis C;MAPK signaling pathway;Osteoclast differentiation;Pathways in cancer;Protein processing in endoplasmic reticulum;RIG-I-like receptor signaling pathway;Small cell lung cancer	Completeproteome;Metal-binding;Receptor;Referenceproteome;Zinc;Zinc-finger		1195	11	B5DFH7	11	Protein Traf2	Traf2	_____MAAASVTSPGSLELLQPGFSKTLLGT
S	___3	Casein kinase II substrate motif	acid-amino acid ligase activity;binding;catalytic activity;cation binding;ion binding;ligase activity;ligase activity, forming carbon-nitrogen bonds;lipid binding;metal ion binding;small conjugating protein ligase activity;sphingolipid binding;transition metal ion binding;ubiquitin-protein ligase activity;zinc ion binding	biological regulation;catabolic process;cellular component assembly;cellular component organization;cellular macromolecular complex assembly;cellular metabolic process;cellular process;macromolecular complex assembly;macromolecule metabolic process;macromolecule modification;metabolic process;primary metabolic process;protein catabolic process;protein complex assembly;protein metabolic process;pr…	cell cortex;cell part;macromolecular complex;protein complex;receptor complex	Adipocytokine signaling pathway;Apoptosis;Hepatitis C;MAPK signaling pathway;Osteoclast differentiation;Pathways in cancer;Protein processing in endoplasmic reticulum;RIG-I-like receptor signaling pathway;Small cell lung cancer	Completeproteome;Metal-binding;Receptor;Referenceproteome;Zinc;Zinc-finger		1195	20	B5DFH7	20	Protein Traf2	Traf2	SVTSPGSLELLQPGFSKTLLGTRLEAKYLCS
Y	___1	EGFR kinase substrate motif;JAK2 kinase substrate motif;TC-PTP phosphatase substrate motif	G-protein coupled receptor activity;molecular transducer activity;receptor activity;signal transducer activity;signaling receptor activity;thyrotropin-releasing hormone receptor activity;transmembrane signaling receptor activity	biological regulation;cellular process;response to stimulus;signal transduction	cell body;cell part;neuronal cell body	Calcium signaling pathway;Neuroactive ligand-receptor interaction	Completeproteome;G-proteincoupledreceptor;Membrane;Receptor;Referenceproteome;Transducer;Transmembrane		1241.56	21	Q9R297	21	Protein Trhr2	Trhr2	NVSLIHGDTTLGLPEYKVVSVFLVLLVCTLG
S	___3						Completeproteome;Referenceproteome		1294.56	733	F1LXT3	733	Protein Utp20	Utp20	EVPLRYLLGMLYINFSALWDPVIELISSHAH
S	___3	Casein kinase I substrate motif					Completeproteome;Referenceproteome		1294.56	744	F1LXT3	744	Protein Utp20	Utp20	YINFSALWDPVIELISSHAHGMENKQFWNVC
S	___3	MDC1 BRCT domain binding motif;Plk1 PBD domain binding motif					Completeproteome;Referenceproteome		1294.56	745	F1LXT3	745	Protein Utp20	Utp20	INFSALWDPVIELISSHAHGMENKQFWNVCY
Y	___3						Completeproteome;Referenceproteome		1294.56	723	F1LXT3	723	Protein Utp20	Utp20	QSAVPQGPLQEVPLRYLLGMLYINFSALWDP
Y	___3	Grb2 SH2 domain binding motif					Completeproteome;Referenceproteome		1294.56	729	F1LXT3	729	Protein Utp20	Utp20	GPLQEVPLRYLLGMLYINFSALWDPVIELIS
S	___3	Casein kinase II substrate motif;G protein-coupled receptor kinase 1 substrate motif	binding;calcium ion binding;carbohydrate binding;cation binding;glycosaminoglycan binding;hyaluronic acid binding;ion binding;metal ion binding;pattern binding;polysaccharide binding	biological adhesion;cell adhesion;cellular process			Completeproteome;Disulfidebond;EGF-likedomain;Lectin;Referenceproteome;Repeat		1330.48	2241	D4A8Y6	2241	Versican core protein	Vcan	LPETYSVEMTKAFATSLSQTSDLFDANSGEG
S	___3	ATM kinase substrate motif;Casein kinase I substrate motif;Casein kinase II substrate motif;DNA dependent Protein kinase substrate motif	binding;calcium ion binding;carbohydrate binding;cation binding;glycosaminoglycan binding;hyaluronic acid binding;ion binding;metal ion binding;pattern binding;polysaccharide binding	biological adhesion;cell adhesion;cellular process			Completeproteome;Disulfidebond;EGF-likedomain;Lectin;Referenceproteome;Repeat		1330.48	2243	D4A8Y6	2243	Versican core protein	Vcan	ETYSVEMTKAFATSLSQTSDLFDANSGEGSG
S	___3		binding;calcium ion binding;carbohydrate binding;cation binding;glycosaminoglycan binding;hyaluronic acid binding;ion binding;metal ion binding;pattern binding;polysaccharide binding	biological adhesion;cell adhesion;cellular process			Completeproteome;Disulfidebond;EGF-likedomain;Lectin;Referenceproteome;Repeat		1330.48	2246	D4A8Y6	2246	Versican core protein	Vcan	SVEMTKAFATSLSQTSDLFDANSGEGSGEVD
S	___3	Casein kinase I substrate motif;Casein kinase II substrate motif;G protein-coupled receptor kinase 1 substrate motif;GSK3 kinase substrate motif	binding;calcium ion binding;carbohydrate binding;cation binding;glycosaminoglycan binding;hyaluronic acid binding;ion binding;metal ion binding;pattern binding;polysaccharide binding	biological adhesion;cell adhesion;cellular process			Completeproteome;Disulfidebond;EGF-likedomain;Lectin;Referenceproteome;Repeat		1330.48	2253	D4A8Y6	2253	Versican core protein	Vcan	FATSLSQTSDLFDANSGEGSGEVDGLDLVYT
T	___3	Casein kinase I substrate motif;Casein kinase II substrate motif;PKA kinase substrate motif	binding;calcium ion binding;carbohydrate binding;cation binding;glycosaminoglycan binding;hyaluronic acid binding;ion binding;metal ion binding;pattern binding;polysaccharide binding	biological adhesion;cell adhesion;cellular process			Completeproteome;Disulfidebond;EGF-likedomain;Lectin;Referenceproteome;Repeat		1330.48	2240	D4A8Y6	2240	Versican core protein	Vcan	FLPETYSVEMTKAFATSLSQTSDLFDANSGE
T	___3	MAPKAPK2 kinase substrate motif	binding;calcium ion binding;carbohydrate binding;cation binding;glycosaminoglycan binding;hyaluronic acid binding;ion binding;metal ion binding;pattern binding;polysaccharide binding	biological adhesion;cell adhesion;cellular process			Completeproteome;Disulfidebond;EGF-likedomain;Lectin;Referenceproteome;Repeat		1330.48	2245	D4A8Y6	2245	Versican core protein	Vcan	YSVEMTKAFATSLSQTSDLFDANSGEGSGEV
S	___2		G-protein coupled receptor activity;molecular transducer activity;receptor activity;signal transducer activity;signaling receptor activity;transmembrane signaling receptor activity		cell part		Cellmembrane;Completeproteome;G-proteincoupledreceptor;Membrane;Receptor;Referenceproteome;Transducer;Transmembrane;Transmembranehelix		904.414	5	M0R9L8	5	Protein Vom2r77	Vom2r77	___________MMFTSIFIVFLLKLPLLLSN
T	___2		G-protein coupled receptor activity;molecular transducer activity;receptor activity;signal transducer activity;signaling receptor activity;transmembrane signaling receptor activity		cell part		Cellmembrane;Completeproteome;G-proteincoupledreceptor;Membrane;Receptor;Referenceproteome;Transducer;Transmembrane;Transmembranehelix		904.414	4	M0R9L8	4	Protein Vom2r77	Vom2r77	____________MMFTSIFIVFLLKLPLLLS
S	___2	G protein-coupled receptor kinase 1 substrate motif	G-protein coupled receptor activity;molecular transducer activity;olfactory receptor activity;receptor activity;signal transducer activity;signaling receptor activity;transmembrane signaling receptor activity	detection of stimulus;response to chemical stimulus;response to stimulus	cell part		Cellmembrane;Completeproteome;G-proteincoupledreceptor;Membrane;Olfaction;Receptor;Referenceproteome;Sensorytransduction;Transducer;Transmembrane;Transmembranehelix		900.387	4	M0RA21	4	Olfactory receptor	Olr716	____________MGQSNNVTEFVLLGFTQDP
T	___2	G protein-coupled receptor kinase 1 substrate motif;MAPKAPK2 kinase substrate motif	G-protein coupled receptor activity;molecular transducer activity;olfactory receptor activity;receptor activity;signal transducer activity;signaling receptor activity;transmembrane signaling receptor activity	detection of stimulus;response to chemical stimulus;response to stimulus	cell part		Cellmembrane;Completeproteome;G-proteincoupledreceptor;Membrane;Olfaction;Receptor;Referenceproteome;Sensorytransduction;Transducer;Transmembrane;Transmembranehelix		900.387	8	M0RA21	8	Olfactory receptor	Olr716	________MGQSNNVTEFVLLGFTQDPAGQK
T	___2	G protein-coupled receptor kinase 1 substrate motif	G-protein coupled receptor activity;molecular transducer activity;olfactory receptor activity;receptor activity;signal transducer activity;signaling receptor activity;transmembrane signaling receptor activity	detection of stimulus;response to chemical stimulus;response to stimulus	cell part		Cellmembrane;Completeproteome;G-proteincoupledreceptor;Membrane;Olfaction;Receptor;Referenceproteome;Sensorytransduction;Transducer;Transmembrane;Transmembranehelix		900.387	16	M0RA21	16	Olfactory receptor	Olr716	MGQSNNVTEFVLLGFTQDPAGQKALFVMFSL
