# Supplementary material for: Proteomic Dissection of Nanotopography-Sensitive Mechanotransductive Signaling Hubs that Foster Neuronal Differentiation in PC12 Cells
Source: Front Cell Neurosci. 2018 Jan 4;11:417. doi: 10.3389/fncel.2017.00417 (PMC5758595; doi:10.3389/fncel.2017.00417)
Supplement: Table S17 — Proteins differently phosphorylated in ns-Zr15vsflat-Zr. The table lists all phosphorylated proteins annotated with Perseus software. Annotated terms include GOBP, GOMF, GOCC, Keywords, KEGG, CORUM, together with the enriched sequence motifs of phosphopeptides data set. [file DataSheet2.XLS]

## Sheet: Table SP2A_rif
Amino acid	Charge	Multiplicity	Motifs	GOMF name	GOBP slim name	GOCC slim name	KEGG name	Keywords	Corum	m/z	Intensity	Position	welch Difference	Proteins	Positions within proteins	Protein names	Gene names	Sequence window	Fasta headers
S	2	___2	Casein kinase II substrate motif;DNA dependent Protein kinase substrate motif	binding;DNA binding;nucleic acid binding;nucleic acid binding transcription factor activity;sequence-specific DNA binding transcription factor activity	anatomical structure development;anatomical structure formation involved in morphogenesis;anatomical structure morphogenesis;biological regulation;biosynthetic process;blood circulation;cell development;cellular component assembly;cellular component organization;cellular homeostasis;cellular metabolic process;cellular nitrogen compound metabolic process;cellular process;circulatory system process…	cell part;macromolecular complex;protein complex;transcription factor complex	Cell cycle;TGF-beta signaling pathway	Completeproteome;DNA-binding;Nucleus;Referenceproteome;Transcription;Transcriptionregulation		939.878	12117000	16	-2.45307	D4A9V4	16	Protein E2f4	E2f4	MAEAGPQAPPPPGTPSRHEKSLGLLTTKFVS	>tr|D4A9V4|D4A9V4_RAT Protein E2f4 OS=Rattus norvegicus GN=E2f4 PE=3 SV=1
T	2	___2	Cdc2 kinase substrate motif;CDK1,2,4,6 kinase substrate motif;ERK1,2 kinase substrate motif;GSK3, Erk1, Erk2 and CDK5 kinase motif;GSK-3, ERK1, ERK2, CDK5 substrate motif;WW domain binding motif	binding;DNA binding;nucleic acid binding;nucleic acid binding transcription factor activity;sequence-specific DNA binding transcription factor activity	anatomical structure development;anatomical structure formation involved in morphogenesis;anatomical structure morphogenesis;biological regulation;biosynthetic process;blood circulation;cell development;cellular component assembly;cellular component organization;cellular homeostasis;cellular metabolic process;cellular nitrogen compound metabolic process;cellular process;circulatory system process…	cell part;macromolecular complex;protein complex;transcription factor complex	Cell cycle;TGF-beta signaling pathway	Completeproteome;DNA-binding;Nucleus;Referenceproteome;Transcription;Transcriptionregulation		939.878	12117000	14	-2.45307	D4A9V4	14	Protein E2f4	E2f4	__MAEAGPQAPPPPGTPSRHEKSLGLLTTKF	>tr|D4A9V4|D4A9V4_RAT Protein E2f4 OS=Rattus norvegicus GN=E2f4 PE=3 SV=1
S	3	___3	Casein kinase I substrate motif;ERK1,2 kinase substrate motif;G protein-coupled receptor kinase 1 substrate motif;GSK3 kinase substrate motif;GSK-3, ERK1, ERK2, CDK5 substrate motif;WW domain binding motif	binding;cation binding;ion binding;metal ion binding;nucleic acid binding;nucleic acid binding transcription factor activity;sequence-specific DNA binding transcription factor activity;transition metal ion binding;zinc ion binding	biosynthetic process;cellular metabolic process;cellular nitrogen compound metabolic process;cellular process;macromolecule metabolic process;metabolic process;nitrogen compound metabolic process;nucleobase-containing compound metabolic process;primary metabolic process;RNA metabolic process;viral reproduction	cell part;intracellular membrane-bounded organelle;intracellular organelle;nucleus;organelle		Completeproteome;Metal-binding;Nucleus;Referenceproteome;Repeat;Transcription;Transcriptionregulation;Zinc;Zinc-finger		1042.76	12547000	14	-1.81011	Q99PJ8	14	Protein Zfp483	Zfp483	__MQALVPSDMMAGISPDPSALPLSEQSRAP	>tr|Q99PJ8|Q99PJ8_RAT Protein Zfp483 OS=Rattus norvegicus GN=Zfp483 PE=2 SV=1
S	3	___3	Casein kinase I substrate motif;Casein kinase II substrate motif;G protein-coupled receptor kinase 1 substrate motif	binding;cation binding;ion binding;metal ion binding;nucleic acid binding;nucleic acid binding transcription factor activity;sequence-specific DNA binding transcription factor activity;transition metal ion binding;zinc ion binding	biosynthetic process;cellular metabolic process;cellular nitrogen compound metabolic process;cellular process;macromolecule metabolic process;metabolic process;nitrogen compound metabolic process;nucleobase-containing compound metabolic process;primary metabolic process;RNA metabolic process;viral reproduction	cell part;intracellular membrane-bounded organelle;intracellular organelle;nucleus;organelle		Completeproteome;Metal-binding;Nucleus;Referenceproteome;Repeat;Transcription;Transcriptionregulation;Zinc;Zinc-finger		1042.76	12547000	23	-1.81011	Q99PJ8	23	Protein Zfp483	Zfp483	DMMAGISPDPSALPLSEQSRAPRVDTLRGQE	>tr|Q99PJ8|Q99PJ8_RAT Protein Zfp483 OS=Rattus norvegicus GN=Zfp483 PE=2 SV=1
S	3	___3		binding;cation binding;ion binding;metal ion binding;nucleic acid binding;nucleic acid binding transcription factor activity;sequence-specific DNA binding transcription factor activity;transition metal ion binding;zinc ion binding	biosynthetic process;cellular metabolic process;cellular nitrogen compound metabolic process;cellular process;macromolecule metabolic process;metabolic process;nitrogen compound metabolic process;nucleobase-containing compound metabolic process;primary metabolic process;RNA metabolic process;viral reproduction	cell part;intracellular membrane-bounded organelle;intracellular organelle;nucleus;organelle		Completeproteome;Metal-binding;Nucleus;Referenceproteome;Repeat;Transcription;Transcriptionregulation;Zinc;Zinc-finger		1042.76	12547000	26	-1.81011	Q99PJ8	26	Protein Zfp483	Zfp483	AGISPDPSALPLSEQSRAPRVDTLRGQESML	>tr|Q99PJ8|Q99PJ8_RAT Protein Zfp483 OS=Rattus norvegicus GN=Zfp483 PE=2 SV=1
T	3	___3	Casein kinase I substrate motif	binding;catalytic activity;cation binding;endopeptidase activity;hydrolase activity;ion binding;metal ion binding;metalloendopeptidase activity;metallopeptidase activity;peptidase activity;peptidase activity, acting on L-amino acid peptides;transition metal ion binding;zinc ion binding	macromolecule metabolic process;metabolic process;primary metabolic process;protein metabolic process;proteolysis			Completeproteome;Disulfidebond;Referenceproteome		634.558	5126200	149	-1.71446	F1M9Z9	149	Protein Adam12	Adam12	STCSGLRGLIVFENKTYILEPMKNTTDRYKL	>tr|F1M9Z9|F1M9Z9_RAT Protein Adam12 OS=Rattus norvegicus GN=Adam12 PE=4 SV=2
T	3	___3	PKA kinase substrate motif;PKC kinase substrate motif	binding;catalytic activity;cation binding;endopeptidase activity;hydrolase activity;ion binding;metal ion binding;metalloendopeptidase activity;metallopeptidase activity;peptidase activity;peptidase activity, acting on L-amino acid peptides;transition metal ion binding;zinc ion binding	macromolecule metabolic process;metabolic process;primary metabolic process;protein metabolic process;proteolysis			Completeproteome;Disulfidebond;Referenceproteome		634.558	5126200	158	-1.71446	F1M9Z9	158	Protein Adam12	Adam12	IVFENKTYILEPMKNTTDRYKLVPAENMKNI	>tr|F1M9Z9|F1M9Z9_RAT Protein Adam12 OS=Rattus norvegicus GN=Adam12 PE=4 SV=2
T	3	___3	Casein kinase II substrate motif;PKA kinase substrate motif;PKC kinase substrate motif	binding;catalytic activity;cation binding;endopeptidase activity;hydrolase activity;ion binding;metal ion binding;metalloendopeptidase activity;metallopeptidase activity;peptidase activity;peptidase activity, acting on L-amino acid peptides;transition metal ion binding;zinc ion binding	macromolecule metabolic process;metabolic process;primary metabolic process;protein metabolic process;proteolysis			Completeproteome;Disulfidebond;Referenceproteome		634.558	5126200	159	-1.71446	F1M9Z9	159	Protein Adam12	Adam12	VFENKTYILEPMKNTTDRYKLVPAENMKNIQ	>tr|F1M9Z9|F1M9Z9_RAT Protein Adam12 OS=Rattus norvegicus GN=Adam12 PE=4 SV=2
Y	3	___3	FRIP PTB domain binding motif	binding;catalytic activity;cation binding;endopeptidase activity;hydrolase activity;ion binding;metal ion binding;metalloendopeptidase activity;metallopeptidase activity;peptidase activity;peptidase activity, acting on L-amino acid peptides;transition metal ion binding;zinc ion binding	macromolecule metabolic process;metabolic process;primary metabolic process;protein metabolic process;proteolysis			Completeproteome;Disulfidebond;Referenceproteome		634.558	5126200	150	-1.71446	F1M9Z9	150	Protein Adam12	Adam12	TCSGLRGLIVFENKTYILEPMKNTTDRYKLV	>tr|F1M9Z9|F1M9Z9_RAT Protein Adam12 OS=Rattus norvegicus GN=Adam12 PE=4 SV=2
S	3	___3	DNA dependent Protein kinase substrate motif;G protein-coupled receptor kinase 1 substrate motif	binding;cation binding;ion binding;metal ion binding;nucleic acid binding;nucleic acid binding transcription factor activity;sequence-specific DNA binding transcription factor activity;transition metal ion binding;zinc ion binding	biosynthetic process;cellular metabolic process;cellular nitrogen compound metabolic process;cellular process;macromolecule metabolic process;metabolic process;nitrogen compound metabolic process;nucleobase-containing compound metabolic process;primary metabolic process;RNA metabolic process;viral reproduction	cell part;intracellular membrane-bounded organelle;intracellular organelle;nucleus;organelle		Completeproteome;Metal-binding;Nucleus;Referenceproteome;Repeat;Transcription;Transcriptionregulation;Zinc;Zinc-finger		1042.76	12175000	7	-1.70524	Q99PJ8	7	Protein Zfp483	Zfp483	_________MQALVPSDMMAGISPDPSALPL	>tr|Q99PJ8|Q99PJ8_RAT Protein Zfp483 OS=Rattus norvegicus GN=Zfp483 PE=2 SV=1
S	2	___2	Casein kinase II substrate motif;DNA dependent Protein kinase substrate motif;Pyruvate dehydrogenase kinase substrate motif	binding;cation binding;ion binding;metal ion binding;transition metal ion binding;zinc ion binding		cell part;intracellular membrane-bounded organelle;intracellular organelle;nucleus;organelle		Completeproteome;Metal-binding;Methyltransferase;Nucleus;Referenceproteome;Transferase;Zinc;Zinc-finger		896.838	23452000	2732	-1.68456	F1LXK8	2732	Protein Kmt2d	Kmt2d	SSDDRLSRPLPPATPSSMDMNSRQLVGGSQA	>tr|F1LXK8|F1LXK8_RAT Protein Kmt2d OS=Rattus norvegicus GN=Kmt2d PE=4 SV=2
S	2	___2	MDC1 BRCT domain binding motif;Plk1 PBD domain binding motif	binding;cation binding;ion binding;metal ion binding;transition metal ion binding;zinc ion binding		cell part;intracellular membrane-bounded organelle;intracellular organelle;nucleus;organelle		Completeproteome;Metal-binding;Methyltransferase;Nucleus;Referenceproteome;Transferase;Zinc;Zinc-finger		896.838	23452000	2733	-1.68456	F1LXK8	2733	Protein Kmt2d	Kmt2d	SDDRLSRPLPPATPSSMDMNSRQLVGGSQAF	>tr|F1LXK8|F1LXK8_RAT Protein Kmt2d OS=Rattus norvegicus GN=Kmt2d PE=4 SV=2
T	2	___2	Casein kinase I substrate motif;Casein kinase II substrate motif;ERK1,2 kinase substrate motif;GSK3, Erk1, Erk2 and CDK5 kinase motif;GSK-3, ERK1, ERK2, CDK5 substrate motif;WW domain binding motif	binding;cation binding;ion binding;metal ion binding;transition metal ion binding;zinc ion binding		cell part;intracellular membrane-bounded organelle;intracellular organelle;nucleus;organelle		Completeproteome;Metal-binding;Methyltransferase;Nucleus;Referenceproteome;Transferase;Zinc;Zinc-finger		896.838	23452000	2730	-1.68456	F1LXK8	2730	Protein Kmt2d	Kmt2d	AFSSDDRLSRPLPPATPSSMDMNSRQLVGGS	>tr|F1LXK8|F1LXK8_RAT Protein Kmt2d OS=Rattus norvegicus GN=Kmt2d PE=4 SV=2
S	3	___3	PKA kinase substrate motif;PKC kinase substrate motif	G-protein coupled receptor activity;molecular transducer activity;olfactory receptor activity;receptor activity;signal transducer activity;signaling receptor activity;transmembrane signaling receptor activity	detection of stimulus;response to chemical stimulus;response to stimulus	cell part;membrane;plasma membrane		Cellmembrane;Completeproteome;G-proteincoupledreceptor;Membrane;Olfaction;Receptor;Referenceproteome;Sensorytransduction;Transducer;Transmembrane;Transmembranehelix		935.084	39260000	291	-1.15459	D3ZKQ1	291	Olfactory receptor	Olr581	VFYLLIIPMMNPLIYSLRNKDVKEALIRLRG	>tr|D3ZKQ1|D3ZKQ1_RAT Olfactory receptor OS=Rattus norvegicus GN=Olr581 PE=3 SV=2
Y	3	___3	Src kinase substrate motif	G-protein coupled receptor activity;molecular transducer activity;olfactory receptor activity;receptor activity;signal transducer activity;signaling receptor activity;transmembrane signaling receptor activity	detection of stimulus;response to chemical stimulus;response to stimulus	cell part;membrane;plasma membrane		Cellmembrane;Completeproteome;G-proteincoupledreceptor;Membrane;Olfaction;Receptor;Referenceproteome;Sensorytransduction;Transducer;Transmembrane;Transmembranehelix		935.084	39260000	290	-1.15459	D3ZKQ1	290	Olfactory receptor	Olr581	SVFYLLIIPMMNPLIYSLRNKDVKEALIRLR	>tr|D3ZKQ1|D3ZKQ1_RAT Olfactory receptor OS=Rattus norvegicus GN=Olr581 PE=3 SV=2
S	2	___2	Casein kinase I substrate motif;Casein kinase II substrate motif;G protein-coupled receptor kinase 1 substrate motif		biological regulation;biosynthetic process;cellular metabolic process;cellular nitrogen compound metabolic process;cellular process;macromolecule metabolic process;metabolic process;nitrogen compound metabolic process;nucleobase-containing compound metabolic process;primary metabolic process;response to chemical stimulus;response to stimulus;RNA metabolic process;signal transduction	cell part;intracellular membrane-bounded organelle;intracellular non-membrane-bounded organelle;intracellular organelle;macromolecular complex;nucleus;organelle;protein complex;ribonucleoprotein complex;transcription factor complex	RNA degradation	Acetylation;Activator;Completeproteome;Cytoplasm;Nucleus;Referenceproteome;Repressor;RNA-mediatedgenesilencing;Transcription;Transcriptionregulation;Translationregulation		1083.99	2557000	3	-1.00491	Q5PQL2	3	Cell differentiation protein RCD1 homolog	Rqcd1	_____________MHSLATAAPVPTALAQVD	>sp|Q5PQL2|RCD1_RAT Cell differentiation protein RCD1 homolog OS=Rattus norvegicus GN=Rqcd1 PE=1 SV=1
T	2	___2	DNA dependent Protein kinase substrate motif		biological regulation;biosynthetic process;cellular metabolic process;cellular nitrogen compound metabolic process;cellular process;macromolecule metabolic process;metabolic process;nitrogen compound metabolic process;nucleobase-containing compound metabolic process;primary metabolic process;response to chemical stimulus;response to stimulus;RNA metabolic process;signal transduction	cell part;intracellular membrane-bounded organelle;intracellular non-membrane-bounded organelle;intracellular organelle;macromolecular complex;nucleus;organelle;protein complex;ribonucleoprotein complex;transcription factor complex	RNA degradation	Acetylation;Activator;Completeproteome;Cytoplasm;Nucleus;Referenceproteome;Repressor;RNA-mediatedgenesilencing;Transcription;Transcriptionregulation;Translationregulation		1083.99	2557000	12	-1.00491	Q5PQL2	12	Cell differentiation protein RCD1 homolog	Rqcd1	____MHSLATAAPVPTALAQVDREKIYQWIN	>sp|Q5PQL2|RCD1_RAT Cell differentiation protein RCD1 homolog OS=Rattus norvegicus GN=Rqcd1 PE=1 SV=1
T	3	___3		calcium channel activity;cation channel activity;cation transmembrane transporter activity;channel activity;gated channel activity;ion channel activity;ion transmembrane transporter activity;low voltage-gated calcium channel activity;passive transmembrane transporter activity;substrate-specific channel activity;substrate-specific transmembrane transporter activity;substrate-specific transporter a…	biological regulation;cellular homeostasis;cellular ion homeostasis;cellular process;circulatory system process;establishment of localization;homeostatic process;ion transport;multicellular organismal process;muscle contraction;regulation of transport;response to chemical stimulus;response to endogenous stimulus;response to stimulus;transmembrane transport;transport	cell body;cell part;cell projection;macromolecular complex;neuron projection;neuronal cell body;protein complex;voltage-gated calcium channel complex	Calcium signaling pathway;MAPK signaling pathway;Type II diabetes mellitus	Calcium;Calciumchannel;Calciumtransport;Completeproteome;Glycoprotein;Ionchannel;Iontransport;Membrane;Referenceproteome;Repeat;Transmembrane;Transmembranehelix;Transport;Voltage-gatedchannel		893.074	7240900	1313	-1.00101	F1LSB3;O54898;F1M9P2	1313;1290;1290	Voltage-dependent T-type calcium channel subunit alpha-1G	Cacna1g;Cacna1g;Cacna1g	ERPKIDPHSAERIFLTLSNYIFTAVFLAEMT	>tr|F1LSB3|F1LSB3_RAT Voltage-dependent T-type calcium channel subunit alpha-1G OS=Rattus norvegicus GN=Cacna1g PE=3 SV=2;>sp|O54898|CAC1G_RAT Voltage-dependent T-type calcium channel subunit alpha-1G OS=Rattus norvegicus GN=Cacna1g PE=2 SV=2;>tr|F1M9P2|F1
T	3	___3		calcium channel activity;cation channel activity;cation transmembrane transporter activity;channel activity;gated channel activity;ion channel activity;ion transmembrane transporter activity;low voltage-gated calcium channel activity;passive transmembrane transporter activity;substrate-specific channel activity;substrate-specific transmembrane transporter activity;substrate-specific transporter a…	biological regulation;cellular homeostasis;cellular ion homeostasis;cellular process;circulatory system process;establishment of localization;homeostatic process;ion transport;multicellular organismal process;muscle contraction;regulation of transport;response to chemical stimulus;response to endogenous stimulus;response to stimulus;transmembrane transport;transport	cell body;cell part;cell projection;macromolecular complex;neuron projection;neuronal cell body;protein complex;voltage-gated calcium channel complex	Calcium signaling pathway;MAPK signaling pathway;Type II diabetes mellitus	Calcium;Calciumchannel;Calciumtransport;Completeproteome;Glycoprotein;Ionchannel;Iontransport;Membrane;Referenceproteome;Repeat;Transmembrane;Transmembranehelix;Transport;Voltage-gatedchannel		893.074	7240900	1320	-1.00101	F1LSB3;O54898;F1M9P2	1320;1297;1297	Voltage-dependent T-type calcium channel subunit alpha-1G	Cacna1g;Cacna1g;Cacna1g	HSAERIFLTLSNYIFTAVFLAEMTVKVVALG	>tr|F1LSB3|F1LSB3_RAT Voltage-dependent T-type calcium channel subunit alpha-1G OS=Rattus norvegicus GN=Cacna1g PE=3 SV=2;>sp|O54898|CAC1G_RAT Voltage-dependent T-type calcium channel subunit alpha-1G OS=Rattus norvegicus GN=Cacna1g PE=2 SV=2;>tr|F1M9P2|F1
T	3	___3	PKA kinase substrate motif;PKC kinase substrate motif	calcium channel activity;cation channel activity;cation transmembrane transporter activity;channel activity;gated channel activity;ion channel activity;ion transmembrane transporter activity;low voltage-gated calcium channel activity;passive transmembrane transporter activity;substrate-specific channel activity;substrate-specific transmembrane transporter activity;substrate-specific transporter a…	biological regulation;cellular homeostasis;cellular ion homeostasis;cellular process;circulatory system process;establishment of localization;homeostatic process;ion transport;multicellular organismal process;muscle contraction;regulation of transport;response to chemical stimulus;response to endogenous stimulus;response to stimulus;transmembrane transport;transport	cell body;cell part;cell projection;macromolecular complex;neuron projection;neuronal cell body;protein complex;voltage-gated calcium channel complex	Calcium signaling pathway;MAPK signaling pathway;Type II diabetes mellitus	Calcium;Calciumchannel;Calciumtransport;Completeproteome;Glycoprotein;Ionchannel;Iontransport;Membrane;Referenceproteome;Repeat;Transmembrane;Transmembranehelix;Transport;Voltage-gatedchannel		893.074	7240900	1328	-1.00101	F1LSB3;O54898;F1M9P2	1328;1305;1305	Voltage-dependent T-type calcium channel subunit alpha-1G	Cacna1g;Cacna1g;Cacna1g	TLSNYIFTAVFLAEMTVKVVALGWCFGEQAY	>tr|F1LSB3|F1LSB3_RAT Voltage-dependent T-type calcium channel subunit alpha-1G OS=Rattus norvegicus GN=Cacna1g PE=3 SV=2;>sp|O54898|CAC1G_RAT Voltage-dependent T-type calcium channel subunit alpha-1G OS=Rattus norvegicus GN=Cacna1g PE=2 SV=2;>tr|F1M9P2|F1
S	3	___1	b-Adrenergic Receptor kinase substrate motif;BARD1 BRCT domain binding motif;Casein kinase I substrate motif;Casein kinase II substrate motif;G protein-coupled receptor kinase 1 substrate motif	binding;DNA binding;enzyme binding;lipid binding;NF-kappaB binding;nucleic acid binding;phosphatidylinositol binding;phosphatidylinositol-3,4,5-trisphosphate binding;phospholipid binding;protein binding;RNA binding;rRNA binding;transcription factor binding;unfolded protein binding	aging;biological regulation;cell growth;cellular component assembly;cellular component organization;cellular homeostasis;cellular localization;cellular metabolic process;cellular nitrogen compound metabolic process;cellular process;developmental process;DNA metabolic process;DNA repair;establishment of localization;growth;homeostatic process;localization;macromolecular complex assembly;macromolec…	cell part;centrosome;cytoplasm;cytosol;intracellular non-membrane-bounded organelle;intracellular organelle;macromolecular complex;microtubule organizing center;nucleolus;organelle;ribonucleoprotein complex;small ribosomal subunit		Acetylation;ADP-ribosylation;Alternativesplicing;Chaperone;Completeproteome;Cytoplasm;Cytoskeleton;Directproteinsequencing;Disulfidebond;DNA-binding;Isopeptidebond;Nucleus;Phosphoprotein;Referenceproteome;RNA-binding;Ublconjugation		1149.48	19235000	125	-0.608492	P13084;P13084-2;F7FKF2	125;125;253	Nucleophosmin	Npm1	HISGQHLVAVEEDAESEDEDEEDVKLLGMSG	>sp|P13084|NPM_RAT Nucleophosmin OS=Rattus norvegicus GN=Npm1 PE=1 SV=1;>sp|P13084-2|NPM_RAT Isoform B23.2 of Nucleophosmin OS=Rattus norvegicus GN=Npm1;>tr|F7FKF2|F7FKF2_RAT Uncharacterized protein (Fragment) OS=Rattus norvegicus GN=LOC364556 PE=4 SV=1
S	3	___1	14-3-3 domain binding motif;b-Adrenergic Receptor kinase substrate motif;Calmodulin-dependent protein kinase II substrate motif;Casein kinase II substrate motif;PKA kinase substrate motif;PKC kinase substrate motif	binding;carbohydrate binding;cation binding;extracellular matrix structural constituent;glycosaminoglycan binding;heparin binding;ion binding;mercury ion binding;metal ion binding;pattern binding;polysaccharide binding;structural molecule activity;transition metal ion binding	anatomical structure formation involved in morphogenesis;biological adhesion;biological regulation;cell activation;cell adhesion;cell motility;cellular component movement;cellular component organization;cellular homeostasis;cellular process;developmental process;extracellular matrix organization;extracellular structure organization;homeostatic process;locomotion;multicellular organismal process;r…	extracellular region;extracellular space		Acutephase;Alternativesplicing;Angiogenesis;Celladhesion;Cellshape;Completeproteome;Directproteinsequencing;Disulfidebond;Extracellularmatrix;Glycoprotein;Heparin-binding;Isopeptidebond;Phosphoprotein;Pyrrolidonecarboxylicacid;Referenceproteome;Repeat;Secreted;Signal;Sulfation		1059.44	19467000	2475	-0.594565	P04937;P04937-3;P04937-2;P04937-4;A0A096P6L8;F1LST1	2475;2450;2385;2356;1911;1846	Fibronectin;Anastellin	Fn1;Fn1	IECFMPLDVQADRDDSRE_____________	>sp|P04937|FINC_RAT Fibronectin OS=Rattus norvegicus GN=Fn1 PE=1 SV=2;>sp|P04937-3|FINC_RAT Isoform 3 of Fibronectin OS=Rattus norvegicus GN=Fn1;>sp|P04937-2|FINC_RAT Isoform 2 of Fibronectin OS=Rattus norvegicus GN=Fn1;>sp|P04937-4|FINC_RAT Isoform 4 of F
S	2	___3	Casein kinase I substrate motif;Casein kinase II substrate motif;ERK1,2 kinase substrate motif;G protein-coupled receptor kinase 1 substrate motif;GSK3 kinase substrate motif;GSK-3, ERK1, ERK2, CDK5 substrate motif;WW domain binding motif			cell part		Completeproteome;Glycoprotein;Membrane;Phosphoprotein;Referenceproteome;Transmembrane;Transmembranehelix		886.324	25120000	7	-0.448828	Q68FR5	7	Transmembrane protein 209	Tmem209	_________MMQGEVSPSPSLIDRTIRMRKE	>sp|Q68FR5|TM209_RAT Transmembrane protein 209 OS=Rattus norvegicus GN=Tmem209 PE=2 SV=1
S	2	___3	Casein kinase II substrate motif;DNA dependent Protein kinase substrate motif;ERK1,2 kinase substrate motif;GSK-3, ERK1, ERK2, CDK5 substrate motif;WW domain binding motif			cell part		Completeproteome;Glycoprotein;Membrane;Phosphoprotein;Referenceproteome;Transmembrane;Transmembranehelix		886.324	25120000	9	-0.448828	Q68FR5	9	Transmembrane protein 209	Tmem209	_______MMQGEVSPSPSLIDRTIRMRKETE	>sp|Q68FR5|TM209_RAT Transmembrane protein 209 OS=Rattus norvegicus GN=Tmem209 PE=2 SV=1
S	2	___3	Casein kinase II substrate motif;DNA dependent Protein kinase substrate motif;MAPKAPK2 kinase substrate motif;Pyruvate dehydrogenase kinase substrate motif			cell part		Completeproteome;Glycoprotein;Membrane;Phosphoprotein;Referenceproteome;Transmembrane;Transmembranehelix		886.324	25120000	11	-0.448828	Q68FR5	11	Transmembrane protein 209	Tmem209	_____MMQGEVSPSPSLIDRTIRMRKETESR	>sp|Q68FR5|TM209_RAT Transmembrane protein 209 OS=Rattus norvegicus GN=Tmem209 PE=2 SV=1
Y	4	___1	HCP SH2 domain binding motif;JAK2 kinase substrate motif	G-protein coupled receptor activity;molecular transducer activity;receptor activity;signal transducer activity;signaling receptor activity;transmembrane signaling receptor activity	anatomical structure development;biological regulation;cellular process;developmental process;response to stimulus;signal transduction	cell part;membrane;plasma membrane		Cellmembrane;Completeproteome;Glycoprotein;G-proteincoupledreceptor;Membrane;Receptor;Referenceproteome;Signal;Transducer;Transmembrane;Transmembranehelix		839.194	1684900	11	-0.43816	F1LMW3;Q8K3V3	11;11	G-protein coupled receptor 56	Gpr56;Gpr56	_____MAVQVLLQMVYFLLTLLFLVQGAHGA	>tr|F1LMW3|F1LMW3_RAT G-protein-coupled receptor 56 OS=Rattus norvegicus GN=Gpr56 PE=4 SV=1;>sp|Q8K3V3|GPR56_RAT G-protein coupled receptor 56 OS=Rattus norvegicus GN=Gpr56 PE=1 SV=1
S	2	___1	Casein kinase II substrate motif;DNA dependent Protein kinase substrate motif;ERK1,2 kinase substrate motif;GSK-3, ERK1, ERK2, CDK5 substrate motif;WW domain binding motif	adenyl nucleotide binding;adenyl ribonucleotide binding;ATP binding;binding;catalytic activity;eukaryotic translation initiation factor 2alpha kinase activity;kinase activity;nucleotide binding;phosphotransferase activity, alcohol group as acceptor;protein kinase activity;protein serine/threonine kinase activity;purine nucleotide binding;purine ribonucleoside triphosphate binding;purine ribonucle…	anatomical structure development;biological regulation;biosynthetic process;cell death;cell development;cell differentiation;cellular component assembly;cellular component organization;cellular metabolic process;cellular process;death;developmental process;endoplasmic reticulum organization;establishment of localization;hormone transport;macromolecular complex assembly;macromolecule metabolic pro…	cell;cell part;membrane	Hepatitis C;Measles;Protein processing in endoplasmic reticulum	ADP-ribosylation;ATP-binding;Completeproteome;Endoplasmicreticulum;Glycoprotein;Kinase;Membrane;Nucleotide-binding;Phosphoprotein;Referenceproteome;Serine/threonine-proteinkinase;Signal;Stressresponse;Transferase;Translationregulation;Transmembrane;Transmembranehelix;Unfoldedproteinresponse		1225.48	11918000	1053	-0.380939	Q9Z1Z1	1053	Eukaryotic translation initiation factor 2-alpha kinase 3	Eif2ak3	KYPQEHMMVQDMLSPSPMERPEATDIIENAV	>sp|Q9Z1Z1|E2AK3_RAT Eukaryotic translation initiation factor 2-alpha kinase 3 OS=Rattus norvegicus GN=Eif2ak3 PE=1 SV=1
S	3	___1	BARD1 BRCT domain binding motif;Casein kinase II substrate motif	binding;DNA binding;molecular transducer activity;nucleic acid binding;RNA binding;signal transducer activity;translation elongation factor activity;translation factor activity, nucleic acid binding	biological regulation;biosynthetic process;cellular metabolic process;cellular nitrogen compound metabolic process;cellular process;macromolecule metabolic process;metabolic process;nitrogen compound metabolic process;nucleobase-containing compound metabolic process;primary metabolic process;RNA metabolic process	cell part;intracellular membrane-bounded organelle;intracellular organelle;macromolecular complex;nucleus;organelle;protein complex		Acetylation;Alternativesplicing;Completeproteome;DNA-binding;Elongationfactor;Nucleus;Phosphoprotein;Proteinbiosynthesis;Referenceproteome;Transcription;Transcriptionregulation		1088.1	6229200	531	-0.245828	Q68FR9-2;Q68FR9	531;162	Elongation factor 1-delta	Eef1d	TPAEDDEDNDIDLFGSDEEEEDKEAARLREE	>sp|Q68FR9-2|EF1D_RAT Isoform 2 of Elongation factor 1-delta OS=Rattus norvegicus GN=Eef1d;>sp|Q68FR9|EF1D_RAT Elongation factor 1-delta OS=Rattus norvegicus GN=Eef1d PE=1 SV=2
S	3	___3						Completeproteome;Referenceproteome		1294.56	20799000	733	0.461952	F1LXT3	733	Protein Utp20	Utp20	EVPLRYLLGMLYINFSALWDPVIELISSHAH	>tr|F1LXT3|F1LXT3_RAT Protein Utp20 OS=Rattus norvegicus GN=Utp20 PE=1 SV=2
S	3	___3	Casein kinase I substrate motif					Completeproteome;Referenceproteome		1294.56	20799000	744	0.461952	F1LXT3	744	Protein Utp20	Utp20	YINFSALWDPVIELISSHAHGMENKQFWNVC	>tr|F1LXT3|F1LXT3_RAT Protein Utp20 OS=Rattus norvegicus GN=Utp20 PE=1 SV=2
S	3	___3	MDC1 BRCT domain binding motif;Plk1 PBD domain binding motif					Completeproteome;Referenceproteome		1294.56	20799000	745	0.461952	F1LXT3	745	Protein Utp20	Utp20	INFSALWDPVIELISSHAHGMENKQFWNVCY	>tr|F1LXT3|F1LXT3_RAT Protein Utp20 OS=Rattus norvegicus GN=Utp20 PE=1 SV=2
Y	3	___3						Completeproteome;Referenceproteome		1294.56	20799000	723	0.461952	F1LXT3	723	Protein Utp20	Utp20	QSAVPQGPLQEVPLRYLLGMLYINFSALWDP	>tr|F1LXT3|F1LXT3_RAT Protein Utp20 OS=Rattus norvegicus GN=Utp20 PE=1 SV=2
Y	3	___3	Grb2 SH2 domain binding motif					Completeproteome;Referenceproteome		1294.56	20799000	729	0.461952	F1LXT3	729	Protein Utp20	Utp20	GPLQEVPLRYLLGMLYINFSALWDPVIELIS	>tr|F1LXT3|F1LXT3_RAT Protein Utp20 OS=Rattus norvegicus GN=Utp20 PE=1 SV=2
T	3	___2	Casein kinase II substrate motif					Completeproteome;Referenceproteome		664.952	3756400	3	0.472386	D3ZSG6	3	Protein LOC689412	LOC689412	_____________MLTLPYISDTGTMPPERC	>tr|D3ZSG6|D3ZSG6_RAT Protein LOC689412 OS=Rattus norvegicus GN=LOC689412 PE=4 SV=1
Y	3	___2						Completeproteome;Referenceproteome		664.952	3756400	6	0.472386	D3ZSG6	6	Protein LOC689412	LOC689412	__________MLTLPYISDTGTMPPERCLFG	>tr|D3ZSG6|D3ZSG6_RAT Protein LOC689412 OS=Rattus norvegicus GN=LOC689412 PE=4 SV=1
T	3	___2	G protein-coupled receptor kinase 1 substrate motif;MAPKAPK2 kinase substrate motif	G-protein coupled receptor activity;molecular transducer activity;olfactory receptor activity;receptor activity;signal transducer activity;signaling receptor activity;transmembrane signaling receptor activity	detection of stimulus;response to chemical stimulus;response to stimulus	cell part		Cellmembrane;Completeproteome;G-proteincoupledreceptor;Membrane;Olfaction;Receptor;Referenceproteome;Sensorytransduction;Transducer;Transmembrane;Transmembranehelix		900.387	15228000	8	0.560936	M0RA21	8	Olfactory receptor	Olr716	________MGQSNNVTEFVLLGFTQDPAGQK	>tr|M0RA21|M0RA21_RAT Olfactory receptor OS=Rattus norvegicus GN=Olr716 PE=3 SV=1
T	3	___2	G protein-coupled receptor kinase 1 substrate motif	G-protein coupled receptor activity;molecular transducer activity;olfactory receptor activity;receptor activity;signal transducer activity;signaling receptor activity;transmembrane signaling receptor activity	detection of stimulus;response to chemical stimulus;response to stimulus	cell part		Cellmembrane;Completeproteome;G-proteincoupledreceptor;Membrane;Olfaction;Receptor;Referenceproteome;Sensorytransduction;Transducer;Transmembrane;Transmembranehelix		900.387	15228000	16	0.560936	M0RA21	16	Olfactory receptor	Olr716	MGQSNNVTEFVLLGFTQDPAGQKALFVMFSL	>tr|M0RA21|M0RA21_RAT Olfactory receptor OS=Rattus norvegicus GN=Olr716 PE=3 SV=1
S	3	___3	Casein kinase I substrate motif;Casein kinase II substrate motif;G protein-coupled receptor kinase 1 substrate motif;GSK3 kinase substrate motif;PKA kinase substrate motif;PKC kinase substrate motif	active transmembrane transporter activity;antiporter activity;calcium ion transmembrane transporter activity;calcium, potassium:sodium antiporter activity;calcium:cation antiporter activity;cation transmembrane transporter activity;cation:cation antiporter activity;divalent inorganic cation transmembrane transporter activity;inorganic cation transmembrane transporter activity;ion transmembrane tr…	biological regulation;cellular homeostasis;cellular ion homeostasis;cellular process;establishment of localization;homeostatic process;transmembrane transport;transport	cell part;membrane;plasma membrane		Antiport;Calcium;Calciumtransport;Completeproteome;Glycoprotein;Iontransport;Membrane;Potassium;Potassiumtransport;Referenceproteome;Repeat;Signal;Sodium;Sodiumtransport;Symport;Transmembrane;Transmembranehelix;Transport		978.114	7313200	218	0.65384	Q9EPQ0;F1LN72	218;170	Sodium/potassium/calcium exchanger 3	Slc24a3;Slc24a3	LSVVALIVFIYDEKVSWWESLVLVLMYLIYI	>sp|Q9EPQ0|NCKX3_RAT Sodium/potassium/calcium exchanger 3 (Fragment) OS=Rattus norvegicus GN=Slc24a3 PE=2 SV=1;>tr|F1LN72|F1LN72_RAT Sodium/potassium/calcium exchanger 3 OS=Rattus norvegicus GN=Slc24a3 PE=4 SV=2
S	3	___3	b-Adrenergic Receptor kinase substrate motif;MAPKAPK2 kinase substrate motif	active transmembrane transporter activity;antiporter activity;calcium ion transmembrane transporter activity;calcium, potassium:sodium antiporter activity;calcium:cation antiporter activity;cation transmembrane transporter activity;cation:cation antiporter activity;divalent inorganic cation transmembrane transporter activity;inorganic cation transmembrane transporter activity;ion transmembrane tr…	biological regulation;cellular homeostasis;cellular ion homeostasis;cellular process;establishment of localization;homeostatic process;transmembrane transport;transport	cell part;membrane;plasma membrane		Antiport;Calcium;Calciumtransport;Completeproteome;Glycoprotein;Iontransport;Membrane;Potassium;Potassiumtransport;Referenceproteome;Repeat;Signal;Sodium;Sodiumtransport;Symport;Transmembrane;Transmembranehelix;Transport		978.114	7313200	222	0.65384	Q9EPQ0;F1LN72	222;174	Sodium/potassium/calcium exchanger 3	Slc24a3;Slc24a3	ALIVFIYDEKVSWWESLVLVLMYLIYIIIMK	>sp|Q9EPQ0|NCKX3_RAT Sodium/potassium/calcium exchanger 3 (Fragment) OS=Rattus norvegicus GN=Slc24a3 PE=2 SV=1;>tr|F1LN72|F1LN72_RAT Sodium/potassium/calcium exchanger 3 OS=Rattus norvegicus GN=Slc24a3 PE=4 SV=2
Y	3	___3		active transmembrane transporter activity;antiporter activity;calcium ion transmembrane transporter activity;calcium, potassium:sodium antiporter activity;calcium:cation antiporter activity;cation transmembrane transporter activity;cation:cation antiporter activity;divalent inorganic cation transmembrane transporter activity;inorganic cation transmembrane transporter activity;ion transmembrane tr…	biological regulation;cellular homeostasis;cellular ion homeostasis;cellular process;establishment of localization;homeostatic process;transmembrane transport;transport	cell part;membrane;plasma membrane		Antiport;Calcium;Calciumtransport;Completeproteome;Glycoprotein;Iontransport;Membrane;Potassium;Potassiumtransport;Referenceproteome;Repeat;Signal;Sodium;Sodiumtransport;Symport;Transmembrane;Transmembranehelix;Transport		978.114	7313200	229	0.65384	Q9EPQ0;F1LN72	229;181	Sodium/potassium/calcium exchanger 3	Slc24a3;Slc24a3	DEKVSWWESLVLVLMYLIYIIIMKYNACIHQ	>sp|Q9EPQ0|NCKX3_RAT Sodium/potassium/calcium exchanger 3 (Fragment) OS=Rattus norvegicus GN=Slc24a3 PE=2 SV=1;>tr|F1LN72|F1LN72_RAT Sodium/potassium/calcium exchanger 3 OS=Rattus norvegicus GN=Slc24a3 PE=4 SV=2
Y	3	___3	JAK2 kinase substrate motif;Shb SH2 domain binding motif;SHC SH2 domain binding motif;SHIP2 SH2 domain binding motif;SHP1 SH2 domain binding motif;SHP2 N-terminal SH2 domain binding motif;Src family kinase substrate motif	active transmembrane transporter activity;antiporter activity;calcium ion transmembrane transporter activity;calcium, potassium:sodium antiporter activity;calcium:cation antiporter activity;cation transmembrane transporter activity;cation:cation antiporter activity;divalent inorganic cation transmembrane transporter activity;inorganic cation transmembrane transporter activity;ion transmembrane tr…	biological regulation;cellular homeostasis;cellular ion homeostasis;cellular process;establishment of localization;homeostatic process;transmembrane transport;transport	cell part;membrane;plasma membrane		Antiport;Calcium;Calciumtransport;Completeproteome;Glycoprotein;Iontransport;Membrane;Potassium;Potassiumtransport;Referenceproteome;Repeat;Signal;Sodium;Sodiumtransport;Symport;Transmembrane;Transmembranehelix;Transport		978.114	7313200	232	0.65384	Q9EPQ0;F1LN72	232;184	Sodium/potassium/calcium exchanger 3	Slc24a3;Slc24a3	VSWWESLVLVLMYLIYIIIMKYNACIHQCFE	>sp|Q9EPQ0|NCKX3_RAT Sodium/potassium/calcium exchanger 3 (Fragment) OS=Rattus norvegicus GN=Slc24a3 PE=2 SV=1;>tr|F1LN72|F1LN72_RAT Sodium/potassium/calcium exchanger 3 OS=Rattus norvegicus GN=Slc24a3 PE=4 SV=2
S	3	___3	Casein kinase II substrate motif;G protein-coupled receptor kinase 1 substrate motif					Completeproteome;Referenceproteome		977.056	9872900	347	0.738954	F1M172	347	Protein RGD1563323	RGD1563323	ELHHQAAKTHQRLQASLSVAVTSIMSVLTGS	>tr|F1M172|F1M172_RAT Protein RGD1563323 (Fragment) OS=Rattus norvegicus GN=RGD1563323 PE=4 SV=2
S	3	___3	G protein-coupled receptor kinase 1 substrate motif					Completeproteome;Referenceproteome		977.056	9872900	349	0.738954	F1M172	349	Protein RGD1563323	RGD1563323	HHQAAKTHQRLQASLSVAVTSIMSVLTGSTS	>tr|F1M172|F1M172_RAT Protein RGD1563323 (Fragment) OS=Rattus norvegicus GN=RGD1563323 PE=4 SV=2
T	2	___3	Casein kinase II substrate motif;PKA kinase substrate motif;PKC kinase substrate motif	catalytic activity;hydrolase activity;hydrolase activity, acting on ester bonds;phosphatase activity;phosphatidate phosphatase activity;phosphoric ester hydrolase activity;protein binding transcription factor activity;transcription coactivator activity;transcription cofactor activity;transcription factor binding transcription factor activity	anatomical structure morphogenesis;biological regulation;catabolic process;cellular component organization;cellular ketone metabolic process;cellular lipid metabolic process;cellular metabolic process;cellular process;cytoskeleton organization;developmental process;glycerol ether metabolic process;lipid metabolic process;metabolic process;mitochondrion organization;organelle fission;organelle org…	cell part;cytoplasm;macromolecular complex;protein complex;transcription factor complex		Completeproteome;Referenceproteome		1219.55	2911600	14	0.823232	Q5XIM8	14	Lipin 1	Lpin1	__MNYVGQLAGQVFVTVKELYKGLNPATLSG	>tr|Q5XIM8|Q5XIM8_RAT Lipin 1 OS=Rattus norvegicus GN=Lpin1 PE=2 SV=1
Y	2	___3	STAT3 SH2 domain binding motif	catalytic activity;hydrolase activity;hydrolase activity, acting on ester bonds;phosphatase activity;phosphatidate phosphatase activity;phosphoric ester hydrolase activity;protein binding transcription factor activity;transcription coactivator activity;transcription cofactor activity;transcription factor binding transcription factor activity	anatomical structure morphogenesis;biological regulation;catabolic process;cellular component organization;cellular ketone metabolic process;cellular lipid metabolic process;cellular metabolic process;cellular process;cytoskeleton organization;developmental process;glycerol ether metabolic process;lipid metabolic process;metabolic process;mitochondrion organization;organelle fission;organelle org…	cell part;cytoplasm;macromolecular complex;protein complex;transcription factor complex		Completeproteome;Referenceproteome		1219.55	2911600	3	0.823232	Q5XIM8	3	Lipin 1	Lpin1	_____________MNYVGQLAGQVFVTVKEL	>tr|Q5XIM8|Q5XIM8_RAT Lipin 1 OS=Rattus norvegicus GN=Lpin1 PE=2 SV=1
Y	2	___3	JAK2 kinase substrate motif;SHP1 phosphatase substrate motif	catalytic activity;hydrolase activity;hydrolase activity, acting on ester bonds;phosphatase activity;phosphatidate phosphatase activity;phosphoric ester hydrolase activity;protein binding transcription factor activity;transcription coactivator activity;transcription cofactor activity;transcription factor binding transcription factor activity	anatomical structure morphogenesis;biological regulation;catabolic process;cellular component organization;cellular ketone metabolic process;cellular lipid metabolic process;cellular metabolic process;cellular process;cytoskeleton organization;developmental process;glycerol ether metabolic process;lipid metabolic process;metabolic process;mitochondrion organization;organelle fission;organelle org…	cell part;cytoplasm;macromolecular complex;protein complex;transcription factor complex		Completeproteome;Referenceproteome		1219.55	2911600	19	0.823232	Q5XIM8	19	Lipin 1	Lpin1	VGQLAGQVFVTVKELYKGLNPATLSGCIDII	>tr|Q5XIM8|Q5XIM8_RAT Lipin 1 OS=Rattus norvegicus GN=Lpin1 PE=2 SV=1
T	3	___2	Dual specificity protein phosphatase 6 substrate motif;G protein-coupled receptor kinase 1 substrate motif;PP2C delta substrate motif	receptor activity	anatomical structure development;cell motility;cellular component movement;cellular component organization;cellular process;developmental process;locomotion	cell body;cell part;cell projection;extracellular space;macromolecular complex;neuron projection;neuronal cell body;protein complex;receptor complex		3D-structure;Cellmembrane;Completeproteome;Disulfidebond;Glycoprotein;GPI-anchor;Lipoprotein;Membrane;Receptor;Referenceproteome;Repeat;Signal		977.461	70143000	5	0.887153	Q62997;O35748	5;5	GDNF family receptor alpha-1	Gfra1;Gfra1	___________MFLATLYFALPLLDLLMSAE	>sp|Q62997|GFRA1_RAT GDNF family receptor alpha-1 OS=Rattus norvegicus GN=Gfra1 PE=1 SV=1;>tr|O35748|O35748_RAT GDNF family receptor alpha-1 OS=Rattus norvegicus GN=Gfra1 PE=2 SV=1
Y	3	___2	HCP SH2 domain binding motif;JAK2 kinase substrate motif;SAP and EAT2 SH2 domain binding motif	receptor activity	anatomical structure development;cell motility;cellular component movement;cellular component organization;cellular process;developmental process;locomotion	cell body;cell part;cell projection;extracellular space;macromolecular complex;neuron projection;neuronal cell body;protein complex;receptor complex		3D-structure;Cellmembrane;Completeproteome;Disulfidebond;Glycoprotein;GPI-anchor;Lipoprotein;Membrane;Receptor;Referenceproteome;Repeat;Signal		977.461	70143000	7	0.887153	Q62997;O35748	7;7	GDNF family receptor alpha-1	Gfra1;Gfra1	_________MFLATLYFALPLLDLLMSAEVS	>sp|Q62997|GFRA1_RAT GDNF family receptor alpha-1 OS=Rattus norvegicus GN=Gfra1 PE=1 SV=1;>tr|O35748|O35748_RAT GDNF family receptor alpha-1 OS=Rattus norvegicus GN=Gfra1 PE=2 SV=1
S	3	___2	G protein-coupled receptor kinase 1 substrate motif	G-protein coupled receptor activity;molecular transducer activity;olfactory receptor activity;receptor activity;signal transducer activity;signaling receptor activity;transmembrane signaling receptor activity	detection of stimulus;response to chemical stimulus;response to stimulus	cell part		Cellmembrane;Completeproteome;G-proteincoupledreceptor;Membrane;Olfaction;Receptor;Referenceproteome;Sensorytransduction;Transducer;Transmembrane;Transmembranehelix		900.387	14703000	4	0.894259	M0RA21	4	Olfactory receptor	Olr716	____________MGQSNNVTEFVLLGFTQDP	>tr|M0RA21|M0RA21_RAT Olfactory receptor OS=Rattus norvegicus GN=Olr716 PE=3 SV=1
S	2	___1	Casein kinase II substrate motif;G protein-coupled receptor kinase 1 substrate motif	binding;nucleic acid binding;nucleotide binding	establishment of localization;transport	cell part;intracellular		Completeproteome;Referenceproteome		887.904	1672000	229	0.909557	D3ZYS7	229	Protein G3bp1	G3bp1	PEPALEEAAPEDVQKSASPAPADVAPAQEDL	>tr|D3ZYS7|D3ZYS7_RAT Protein G3bp1 OS=Rattus norvegicus GN=G3bp1 PE=4 SV=1
S	2	___1	Calmodulin-dependent protein kinase II substrate motif;Chk1 kinase substrate motif;ERK1,2 kinase substrate motif;G protein-coupled receptor kinase 1 substrate motif;GSK-3, ERK1, ERK2, CDK5 substrate motif;PKA kinase substrate motif;PKC kinase substrate motif;WW domain binding motif	binding;nucleic acid binding;nucleotide binding	establishment of localization;transport	cell part;intracellular		Completeproteome;Referenceproteome		887.904	1672000	231	0.909557	D3ZYS7	231	Protein G3bp1	G3bp1	PALEEAAPEDVQKSASPAPADVAPAQEDLRT	>tr|D3ZYS7|D3ZYS7_RAT Protein G3bp1 OS=Rattus norvegicus GN=G3bp1 PE=4 SV=1
S	3	___2	Casein kinase II substrate motif;G protein-coupled receptor kinase 1 substrate motif;GSK3 kinase substrate motif		biological regulation;cell division;cell motility;cellular component movement;cellular process;developmental process;growth;locomotion;multicellular organismal process	cell part;midbody		Completeproteome;Referenceproteome		553.21	100140000	9	1.05507	D3ZZQ1	9	Protein Aspm	Aspm	_______MATVQAAYSSEESGRRARRDPAAE	>tr|D3ZZQ1|D3ZZQ1_RAT Protein Aspm OS=Rattus norvegicus GN=Aspm PE=4 SV=2
S	3	___2	Casein kinase I substrate motif;Casein kinase II substrate motif;G protein-coupled receptor kinase 1 substrate motif;MDC1 BRCT domain binding motif;Plk1 PBD domain binding motif		biological regulation;cell division;cell motility;cellular component movement;cellular process;developmental process;growth;locomotion;multicellular organismal process	cell part;midbody		Completeproteome;Referenceproteome		553.21	100140000	10	1.05507	D3ZZQ1	10	Protein Aspm	Aspm	______MATVQAAYSSEESGRRARRDPAAED	>tr|D3ZZQ1|D3ZZQ1_RAT Protein Aspm OS=Rattus norvegicus GN=Aspm PE=4 SV=2
Y	3	___2	Src kinase substrate motif		biological regulation;cell division;cell motility;cellular component movement;cellular process;developmental process;growth;locomotion;multicellular organismal process	cell part;midbody		Completeproteome;Referenceproteome		553.21	100140000	8	1.05507	D3ZZQ1	8	Protein Aspm	Aspm	________MATVQAAYSSEESGRRARRDPAA	>tr|D3ZZQ1|D3ZZQ1_RAT Protein Aspm OS=Rattus norvegicus GN=Aspm PE=4 SV=2
S	3	___3	PKA kinase substrate motif;PKC kinase substrate motif	G-protein coupled receptor activity;molecular transducer activity;olfactory receptor activity;receptor activity;signal transducer activity;signaling receptor activity;transmembrane signaling receptor activity	detection of stimulus;response to chemical stimulus;response to stimulus	cell part;membrane;plasma membrane	Olfactory transduction	Cellmembrane;Completeproteome;G-proteincoupledreceptor;Membrane;Olfaction;Receptor;Referenceproteome;Sensorytransduction;Transducer;Transmembrane;Transmembranehelix		1335.22	36686000	93	1.07412	D3ZSE2	93	Olfactory receptor	Olr1627	TPKMLADFLVERKTISFDACLAQIFFVHLFT	>tr|D3ZSE2|D3ZSE2_RAT Olfactory receptor OS=Rattus norvegicus GN=Olr1627 PE=3 SV=1
S	3	___3	Casein kinase II substrate motif	G-protein coupled receptor activity;molecular transducer activity;olfactory receptor activity;receptor activity;signal transducer activity;signaling receptor activity;transmembrane signaling receptor activity	detection of stimulus;response to chemical stimulus;response to stimulus	cell part;membrane;plasma membrane	Olfactory transduction	Cellmembrane;Completeproteome;G-proteincoupledreceptor;Membrane;Olfaction;Receptor;Referenceproteome;Sensorytransduction;Transducer;Transmembrane;Transmembranehelix		1335.22	36686000	117	1.07412	D3ZSE2	117	Olfactory receptor	Olr1627	FFVHLFTGGEMVLLVSMAYDRYVAICKPLHY	>tr|D3ZSE2|D3ZSE2_RAT Olfactory receptor OS=Rattus norvegicus GN=Olr1627 PE=3 SV=1
T	3	___3	Casein kinase I substrate motif;PKA kinase substrate motif;PKC kinase substrate motif	G-protein coupled receptor activity;molecular transducer activity;olfactory receptor activity;receptor activity;signal transducer activity;signaling receptor activity;transmembrane signaling receptor activity	detection of stimulus;response to chemical stimulus;response to stimulus	cell part;membrane;plasma membrane	Olfactory transduction	Cellmembrane;Completeproteome;G-proteincoupledreceptor;Membrane;Olfaction;Receptor;Referenceproteome;Sensorytransduction;Transducer;Transmembrane;Transmembranehelix		1335.22	36686000	91	1.07412	D3ZSE2	91	Olfactory receptor	Olr1627	FATPKMLADFLVERKTISFDACLAQIFFVHL	>tr|D3ZSE2|D3ZSE2_RAT Olfactory receptor OS=Rattus norvegicus GN=Olr1627 PE=3 SV=1
T	3	___3	AMP-activated protein kinase substrate motif;Casein kinase II substrate motif	G-protein coupled receptor activity;molecular transducer activity;olfactory receptor activity;receptor activity;signal transducer activity;signaling receptor activity;transmembrane signaling receptor activity	detection of stimulus;response to chemical stimulus;response to stimulus	cell part;membrane;plasma membrane	Olfactory transduction	Cellmembrane;Completeproteome;G-proteincoupledreceptor;Membrane;Olfaction;Receptor;Referenceproteome;Sensorytransduction;Transducer;Transmembrane;Transmembranehelix		1335.22	36686000	108	1.07412	D3ZSE2	108	Olfactory receptor	Olr1627	SFDACLAQIFFVHLFTGGEMVLLVSMAYDRY	>tr|D3ZSE2|D3ZSE2_RAT Olfactory receptor OS=Rattus norvegicus GN=Olr1627 PE=3 SV=1
Y	3	___3	Src kinase substrate motif	G-protein coupled receptor activity;molecular transducer activity;olfactory receptor activity;receptor activity;signal transducer activity;signaling receptor activity;transmembrane signaling receptor activity	detection of stimulus;response to chemical stimulus;response to stimulus	cell part;membrane;plasma membrane	Olfactory transduction	Cellmembrane;Completeproteome;G-proteincoupledreceptor;Membrane;Olfaction;Receptor;Referenceproteome;Sensorytransduction;Transducer;Transmembrane;Transmembranehelix		1335.22	36686000	120	1.07412	D3ZSE2	120	Olfactory receptor	Olr1627	HLFTGGEMVLLVSMAYDRYVAICKPLHYMTI	>tr|D3ZSE2|D3ZSE2_RAT Olfactory receptor OS=Rattus norvegicus GN=Olr1627 PE=3 SV=1
S	2	___2		G-protein coupled receptor activity;molecular transducer activity;receptor activity;signal transducer activity;signaling receptor activity;transmembrane signaling receptor activity		cell part		Cellmembrane;Completeproteome;G-proteincoupledreceptor;Membrane;Receptor;Referenceproteome;Transducer;Transmembrane;Transmembranehelix		904.414	356670	5	1.30548	M0R9L8	5	Protein Vom2r77	Vom2r77	___________MMFTSIFIVFLLKLPLLLSN	>tr|M0R9L8|M0R9L8_RAT Protein Vom2r77 OS=Rattus norvegicus GN=Vom2r77 PE=4 SV=1
T	2	___2		G-protein coupled receptor activity;molecular transducer activity;receptor activity;signal transducer activity;signaling receptor activity;transmembrane signaling receptor activity		cell part		Cellmembrane;Completeproteome;G-proteincoupledreceptor;Membrane;Receptor;Referenceproteome;Transducer;Transmembrane;Transmembranehelix		904.414	356670	4	1.30548	M0R9L8	4	Protein Vom2r77	Vom2r77	____________MMFTSIFIVFLLKLPLLLS	>tr|M0R9L8|M0R9L8_RAT Protein Vom2r77 OS=Rattus norvegicus GN=Vom2r77 PE=4 SV=1
Y	3	___2	ALK kinase substrate motif;STAT3 SH2 domain binding motif					Completeproteome;Referenceproteome		826.708	26052000	9	1.32269	F1MAF5	9	Protein Pcid2	Pcid2	_______MAHITINQYLQQVYEAIDTRDGAS	>tr|F1MAF5|F1MAF5_RAT Protein Pcid2 OS=Rattus norvegicus GN=Pcid2 PE=4 SV=2
Y	3	___2	ALK kinase substrate motif;Fes SH2 domain binding motif;JAK2 kinase substrate motif;SHC SH2 domain binding motif;Src kinase substrate motif					Completeproteome;Referenceproteome		826.708	26052000	14	1.32269	F1MAF5	14	Protein Pcid2	Pcid2	__MAHITINQYLQQVYEAIDTRDGASCAELV	>tr|F1MAF5|F1MAF5_RAT Protein Pcid2 OS=Rattus norvegicus GN=Pcid2 PE=4 SV=2
S	3	___1		acetyltransferase activity;catalytic activity;histone acetyltransferase activity;lysine N-acetyltransferase activity;molecular transducer activity;N-acetyltransferase activity;N-acyltransferase activity;protein binding transcription factor activity;signal transducer activity;transcription coactivator activity;transcription cofactor activity;transcription factor binding transcription factor activi…	anatomical structure development;behavior;biological regulation;biosynthetic process;cellular component organization;cellular metabolic process;cellular nitrogen compound metabolic process;cellular process;chromatin modification;chromatin organization;chromosome organization;developmental process;histone modification;macromolecule metabolic process;macromolecule modification;metabolic process;mul…	cell body;cell part;endoplasmic reticulum;Golgi apparatus;intracellular membrane-bounded organelle;intracellular organelle;macromolecular complex;neuronal cell body;nucleus;organelle;protein complex		3D-structure;Acetylation;Activator;Completeproteome;Nucleus;Phosphoprotein;Referenceproteome;Repeat;Transcription;Transcriptionregulation		842.711	9843100	1287	1.34597	F1MA61;Q9WUI9	1287;1287	Nuclear receptor coactivator 2	Ncoa2;Ncoa2	MTPSMVAPTGLPAAMSNPRIPQANAQQFPFP	>tr|F1MA61|F1MA61_RAT Nuclear receptor coactivator 2 OS=Rattus norvegicus GN=Ncoa2 PE=4 SV=2;>sp|Q9WUI9|NCOA2_RAT Nuclear receptor coactivator 2 OS=Rattus norvegicus GN=Ncoa2 PE=1 SV=1
S	2	___3	MAPKAPK2 kinase substrate motif					Completeproteome;Referenceproteome		1031.42	2509200	13	1.38372	B5DFD8	13	SH3 domain-binding glutamic acid-rich-like protein	Sh3bgrl	___MVIHVYIASSSGSTAIKKKQQDVLCFLE	>tr|B5DFD8|B5DFD8_RAT SH3 domain-binding glutamic acid-rich-like protein OS=Rattus norvegicus GN=Sh3bgrl PE=2 SV=1
S	3	___3	Casein kinase II substrate motif;G protein-coupled receptor kinase 1 substrate motif;GSK3 kinase substrate motif					ANKrepeat;Completeproteome;Referenceproteome;Repeat		982.733	128880000	248	1.41454	F1M4M6	248	Protein Camta1	Camta1	QDASKPLPLEQNTHGSLSESGAAFVMPTVKT	>tr|F1M4M6|F1M4M6_RAT Protein Camta1 (Fragment) OS=Rattus norvegicus GN=Camta1 PE=4 SV=2
S	3	___3	Casein kinase II substrate motif;G protein-coupled receptor kinase 1 substrate motif					ANKrepeat;Completeproteome;Referenceproteome;Repeat		982.733	128880000	250	1.41454	F1M4M6	250	Protein Camta1	Camta1	ASKPLPLEQNTHGSLSESGAAFVMPTVKTEA	>tr|F1M4M6|F1M4M6_RAT Protein Camta1 (Fragment) OS=Rattus norvegicus GN=Camta1 PE=4 SV=2
S	3	___3	b-Adrenergic Receptor kinase substrate motif;MAPKAPK2 kinase substrate motif					ANKrepeat;Completeproteome;Referenceproteome;Repeat		982.733	128880000	252	1.41454	F1M4M6	252	Protein Camta1	Camta1	KPLPLEQNTHGSLSESGAAFVMPTVKTEASS	>tr|F1M4M6|F1M4M6_RAT Protein Camta1 (Fragment) OS=Rattus norvegicus GN=Camta1 PE=4 SV=2
T	3	___3	Casein kinase I substrate motif;Casein kinase II substrate motif					ANKrepeat;Completeproteome;Referenceproteome;Repeat		982.733	128880000	245	1.41454	F1M4M6	245	Protein Camta1	Camta1	FFLQDASKPLPLEQNTHGSLSESGAAFVMPT	>tr|F1M4M6|F1M4M6_RAT Protein Camta1 (Fragment) OS=Rattus norvegicus GN=Camta1 PE=4 SV=2
S	2	___3	Casein kinase I substrate motif;Casein kinase II substrate motif;G protein-coupled receptor kinase 1 substrate motif;MDC1 BRCT domain binding motif;Plk1 PBD domain binding motif					Completeproteome;Referenceproteome		1031.42	2478200	11	1.50927	B5DFD8	11	SH3 domain-binding glutamic acid-rich-like protein	Sh3bgrl	_____MVIHVYIASSSGSTAIKKKQQDVLCF	>tr|B5DFD8|B5DFD8_RAT SH3 domain-binding glutamic acid-rich-like protein OS=Rattus norvegicus GN=Sh3bgrl PE=2 SV=1
Y	2	___3						Completeproteome;Referenceproteome		1031.42	2478200	6	1.50927	B5DFD8	6	SH3 domain-binding glutamic acid-rich-like protein	Sh3bgrl	__________MVIHVYIASSSGSTAIKKKQQ	>tr|B5DFD8|B5DFD8_RAT SH3 domain-binding glutamic acid-rich-like protein OS=Rattus norvegicus GN=Sh3bgrl PE=2 SV=1
S	2	___2	Casein kinase I substrate motif;Casein kinase II substrate motif;DNA dependent Protein kinase substrate motif			cell part		Completeproteome;Referenceproteome		1179.5	9373900	150	1.58331	D4AD75	150	Protein Dpy19l1	Dpy19l1	MGLYYSYFKTIVEAPSFLSGVWMIMNDRLTE	>tr|D4AD75|D4AD75_RAT Protein Dpy19l1 OS=Rattus norvegicus GN=Dpy19l1 PE=4 SV=1
T	2	___2	Casein kinase II substrate motif;G protein-coupled receptor kinase 1 substrate motif;MAPKAPK2 kinase substrate motif			cell part		Completeproteome;Referenceproteome		1179.5	9373900	144	1.58331	D4AD75	144	Protein Dpy19l1	Dpy19l1	MAFRTEMGLYYSYFKTIVEAPSFLSGVWMIM	>tr|D4AD75|D4AD75_RAT Protein Dpy19l1 OS=Rattus norvegicus GN=Dpy19l1 PE=4 SV=1
S	2	___1			cellular component disassembly;cellular component organization;cellular process;cytoskeleton organization;organelle organization;protein depolymerization	cell part;cytoskeleton;intracellular non-membrane-bounded organelle;intracellular organelle;organelle		Acetylation;Actin-binding;Completeproteome;Directproteinsequencing;Phosphoprotein;Referenceproteome;Ublconjugation		706.797	1494800	3	1.58697	Q7M0E3	3	Destrin	Dstn	_____________MASGVQVADEVCRIFYDM	>sp|Q7M0E3|DEST_RAT Destrin OS=Rattus norvegicus GN=Dstn PE=1 SV=3
S	2	___2	Casein kinase I substrate motif;Casein kinase II substrate motif;G protein-coupled receptor kinase 1 substrate motif	G-protein coupled receptor activity;molecular transducer activity;olfactory receptor activity;receptor activity;signal transducer activity;signaling receptor activity;transmembrane signaling receptor activity	detection of stimulus;response to chemical stimulus;response to stimulus	cell part;membrane;plasma membrane		Cellmembrane;Completeproteome;Disulfidebond;Glycoprotein;G-proteincoupledreceptor;Membrane;Receptor;Referenceproteome;Transducer;Transmembrane;Transmembranehelix		903.354	1083700	3	1.73771	Q80T02	3	G-protein coupled bile acid receptor 1	Gpbar1	_____________MMSHNTTELSAIPRGVQE	>sp|Q80T02|GPBAR_RAT G-protein coupled bile acid receptor 1 OS=Rattus norvegicus GN=Gpbar1 PE=2 SV=1
T	2	___2	G protein-coupled receptor kinase 1 substrate motif	G-protein coupled receptor activity;molecular transducer activity;olfactory receptor activity;receptor activity;signal transducer activity;signaling receptor activity;transmembrane signaling receptor activity	detection of stimulus;response to chemical stimulus;response to stimulus	cell part;membrane;plasma membrane		Cellmembrane;Completeproteome;Disulfidebond;Glycoprotein;G-proteincoupledreceptor;Membrane;Receptor;Referenceproteome;Transducer;Transmembrane;Transmembranehelix		903.354	1083700	6	1.73771	Q80T02	6	G-protein coupled bile acid receptor 1	Gpbar1	__________MMSHNTTELSAIPRGVQELSL	>sp|Q80T02|GPBAR_RAT G-protein coupled bile acid receptor 1 OS=Rattus norvegicus GN=Gpbar1 PE=2 SV=1
S	2	___3	Casein kinase I substrate motif;Casein kinase II substrate motif;G protein-coupled receptor kinase 1 substrate motif;MDC1 BRCT domain binding motif;Plk1 PBD domain binding motif					Completeproteome;Referenceproteome		1031.42	675970	10	1.74593	B5DFD8	10	SH3 domain-binding glutamic acid-rich-like protein	Sh3bgrl	______MVIHVYIASSSGSTAIKKKQQDVLC	>tr|B5DFD8|B5DFD8_RAT SH3 domain-binding glutamic acid-rich-like protein OS=Rattus norvegicus GN=Sh3bgrl PE=2 SV=1
T	2	___3			cell differentiation;cellular process;developmental process;multicellular organismal development;multicellular organismal process	cell part;membrane		Completeproteome;Developmentalprotein;Differentiation;Membrane;Mitochondrion;Mitochondrionoutermembrane;Referenceproteome;Spermatogenesis;Transitpeptide		952.433	11654000	4	1.90164	Q920Q3	4	Spermatogenesis-associated protein 19, mitochondrial	Spata19	____________MIITTWIMYILARKSIGLP	>sp|Q920Q3|SPT19_RAT Spermatogenesis-associated protein 19, mitochondrial OS=Rattus norvegicus GN=Spata19 PE=2 SV=1
T	2	___3			cell differentiation;cellular process;developmental process;multicellular organismal development;multicellular organismal process	cell part;membrane		Completeproteome;Developmentalprotein;Differentiation;Membrane;Mitochondrion;Mitochondrionoutermembrane;Referenceproteome;Spermatogenesis;Transitpeptide		952.433	11654000	5	1.90164	Q920Q3	5	Spermatogenesis-associated protein 19, mitochondrial	Spata19	___________MIITTWIMYILARKSIGLPF	>sp|Q920Q3|SPT19_RAT Spermatogenesis-associated protein 19, mitochondrial OS=Rattus norvegicus GN=Spata19 PE=2 SV=1
Y	2	___3			cell differentiation;cellular process;developmental process;multicellular organismal development;multicellular organismal process	cell part;membrane		Completeproteome;Developmentalprotein;Differentiation;Membrane;Mitochondrion;Mitochondrionoutermembrane;Referenceproteome;Spermatogenesis;Transitpeptide		952.433	11654000	9	1.90164	Q920Q3	9	Spermatogenesis-associated protein 19, mitochondrial	Spata19	_______MIITTWIMYILARKSIGLPFPPRV	>sp|Q920Q3|SPT19_RAT Spermatogenesis-associated protein 19, mitochondrial OS=Rattus norvegicus GN=Spata19 PE=2 SV=1
S	3	___3	Casein kinase II substrate motif;DNA dependent Protein kinase substrate motif					Completeproteome;Referenceproteome		1349.23	28743000	3	2.06333	M0RB53	3	Protein Vwc2	Vwc2	_____________MPSSSAMAVGALSSSLLV	>tr|M0RB53|M0RB53_RAT Protein Vwc2 OS=Rattus norvegicus GN=Vwc2 PE=4 SV=1
S	3	___3	G protein-coupled receptor kinase 1 substrate motif;MDC1 BRCT domain binding motif;Plk1 PBD domain binding motif					Completeproteome;Referenceproteome		1349.23	26200000	15	2.1108	M0RB53	15	Protein Vwc2	Vwc2	_MPSSSAMAVGALSSSLLVTCCLMVALCSPS	>tr|M0RB53|M0RB53_RAT Protein Vwc2 OS=Rattus norvegicus GN=Vwc2 PE=4 SV=1
T	3	___1	Casein kinase II substrate motif	G-protein coupled receptor activity;molecular transducer activity;olfactory receptor activity;receptor activity;signal transducer activity;signaling receptor activity;transmembrane signaling receptor activity	detection of stimulus;response to chemical stimulus;response to stimulus	cell part;membrane;plasma membrane	Olfactory transduction	Cellmembrane;Completeproteome;G-proteincoupledreceptor;Membrane;Olfaction;Receptor;Referenceproteome;Sensorytransduction;Transducer;Transmembrane;Transmembranehelix		899.374	3040800	11	2.2014	D3ZIV6	11	Olfactory receptor	Olr1302	_____MEDMAAGNHCTVTEFFLAGLSEKPGL	>tr|D3ZIV6|D3ZIV6_RAT Olfactory receptor OS=Rattus norvegicus GN=Olr1302 PE=3 SV=1
T	3	___1	b-Adrenergic Receptor kinase substrate motif;Cdc2 kinase substrate motif;CDK1,2,4,6 kinase substrate motif;GSK-3, ERK1, ERK2, CDK5 substrate motif;WW domain binding motif					Completeproteome;Referenceproteome		855.07	36038000	7	2.24362	F1M943	7	Protein Armc8	Armc8	_________MACLLETPIRMSVLSEVTASSR	>tr|F1M943|F1M943_RAT Protein Armc8 OS=Rattus norvegicus GN=Armc8 PE=4 SV=2
S	2	___3		cation channel activity;cation transmembrane transporter activity;channel activity;channel inhibitor activity;channel regulator activity;delayed rectifier potassium channel activity;gated channel activity;ion channel activity;ion channel inhibitor activity;ion transmembrane transporter activity;outward rectifier potassium channel activity;passive transmembrane transporter activity;potassium chann…	biological regulation;cellular component assembly;cellular component organization;cellular homeostasis;cellular ion homeostasis;cellular process;establishment of localization;homeostatic process;ion transport;macromolecular complex assembly;protein complex assembly;regulation of transport;response to chemical stimulus;response to stimulus;response to stress;transmembrane transport;transport	cell part;Golgi apparatus;intracellular membrane-bounded organelle;intracellular organelle;macromolecular complex;organelle;protein complex		Completeproteome;Glycoprotein;Ionchannel;Iontransport;Isopeptidebond;Lipoprotein;Membrane;Palmitate;Phosphoprotein;Potassium;Potassiumchannel;Potassiumtransport;Referenceproteome;Transmembrane;Transmembranehelix;Transport;Ublconjugation;Voltage-gatedchannel	SAP97-Cav-3-Kv1.5 complex	1116.93	9050400	172	2.50304	P19024	172	Potassium voltage-gated channel subfamily A member 5	Kcna5	DRNRPSFDGILYYYQSGGRLRRPVNVSLDVF	>sp|P19024|KCNA5_RAT Potassium voltage-gated channel subfamily A member 5 OS=Rattus norvegicus GN=Kcna5 PE=1 SV=1
Y	2	___3	TC-PTP phosphatase substrate motif	cation channel activity;cation transmembrane transporter activity;channel activity;channel inhibitor activity;channel regulator activity;delayed rectifier potassium channel activity;gated channel activity;ion channel activity;ion channel inhibitor activity;ion transmembrane transporter activity;outward rectifier potassium channel activity;passive transmembrane transporter activity;potassium chann…	biological regulation;cellular component assembly;cellular component organization;cellular homeostasis;cellular ion homeostasis;cellular process;establishment of localization;homeostatic process;ion transport;macromolecular complex assembly;protein complex assembly;regulation of transport;response to chemical stimulus;response to stimulus;response to stress;transmembrane transport;transport	cell part;Golgi apparatus;intracellular membrane-bounded organelle;intracellular organelle;macromolecular complex;organelle;protein complex		Completeproteome;Glycoprotein;Ionchannel;Iontransport;Isopeptidebond;Lipoprotein;Membrane;Palmitate;Phosphoprotein;Potassium;Potassiumchannel;Potassiumtransport;Referenceproteome;Transmembrane;Transmembranehelix;Transport;Ublconjugation;Voltage-gatedchannel	SAP97-Cav-3-Kv1.5 complex	1116.93	9050400	169	2.50304	P19024	169	Potassium voltage-gated channel subfamily A member 5	Kcna5	YFFDRNRPSFDGILYYYQSGGRLRRPVNVSL	>sp|P19024|KCNA5_RAT Potassium voltage-gated channel subfamily A member 5 OS=Rattus norvegicus GN=Kcna5 PE=1 SV=1
Y	2	___3	TC-PTP phosphatase substrate motif	cation channel activity;cation transmembrane transporter activity;channel activity;channel inhibitor activity;channel regulator activity;delayed rectifier potassium channel activity;gated channel activity;ion channel activity;ion channel inhibitor activity;ion transmembrane transporter activity;outward rectifier potassium channel activity;passive transmembrane transporter activity;potassium chann…	biological regulation;cellular component assembly;cellular component organization;cellular homeostasis;cellular ion homeostasis;cellular process;establishment of localization;homeostatic process;ion transport;macromolecular complex assembly;protein complex assembly;regulation of transport;response to chemical stimulus;response to stimulus;response to stress;transmembrane transport;transport	cell part;Golgi apparatus;intracellular membrane-bounded organelle;intracellular organelle;macromolecular complex;organelle;protein complex		Completeproteome;Glycoprotein;Ionchannel;Iontransport;Isopeptidebond;Lipoprotein;Membrane;Palmitate;Phosphoprotein;Potassium;Potassiumchannel;Potassiumtransport;Referenceproteome;Transmembrane;Transmembranehelix;Transport;Ublconjugation;Voltage-gatedchannel	SAP97-Cav-3-Kv1.5 complex	1116.93	9050400	170	2.50304	P19024	170	Potassium voltage-gated channel subfamily A member 5	Kcna5	FFDRNRPSFDGILYYYQSGGRLRRPVNVSLD	>sp|P19024|KCNA5_RAT Potassium voltage-gated channel subfamily A member 5 OS=Rattus norvegicus GN=Kcna5 PE=1 SV=1
S	3	___1	G protein-coupled receptor kinase 1 substrate motif	catalytic activity;oxidoreductase activity;oxidoreductase activity, acting on the aldehyde or oxo group of donors;oxidoreductase activity, acting on the aldehyde or oxo group of donors, NAD or NADP as acceptor				Completeproteome;Oxidoreductase;Referenceproteome		1131.84	12216000	32	2.72462	F1LTX3	32	Uncharacterized protein	LOC100909772	AAFSSASGKVDIVAISDLFTDLTYMVYMFQC	>tr|F1LTX3|F1LTX3_RAT Uncharacterized protein (Fragment) OS=Rattus norvegicus GN=LOC100909772 PE=3 SV=2
