# Supplementary material for: Proteomic Dissection of Nanotopography-Sensitive Mechanotransductive Signaling Hubs that Foster Neuronal Differentiation in PC12 Cells
Source: Front Cell Neurosci. 2018 Jan 4;11:417. doi: 10.3389/fncel.2017.00417 (PMC5758595; doi:10.3389/fncel.2017.00417)
Supplement: Table S18 — Proteins exclusively phosphorylated in ns-Zr15 (with respect to the comparison PLL, NGF, ns-Zr15, flat-Zr). The table lists all phosphorylated proteins annotated with Perseus software. Annotated terms include GOBP, GOMF, GOCC, Keywords, KEGG, CORUM, together with the enriched sequence motifs of phosphopeptides data set. [file DataSheet3.XLS]

## Sheet: TableSP2B_M13_Zonlymotif
Amino acid	Charge	Multiplicity	Motifs	GOMF name	GOBP slim name	GOCC slim name	KEGG name	Keywords	Corum	m/z	Intensity	Proteins	Positions within proteins	Protein names	Gene names	Sequence window
Y	3	___1		acetyltransferase activity;binding;catalytic activity;cation binding;histone acetyltransferase activity;ion binding;lysine N-acetyltransferase activity;metal ion binding;N-acetyltransferase activity;N-acyltransferase activity;transferase activity;transferase activity, transferring acyl groups;transferase activity, transferring acyl groups other than amino-acyl groups;transition metal ion binding;…	biological regulation;biosynthetic process;cellular component organization;cellular metabolic process;cellular nitrogen compound metabolic process;cellular process;chromatin modification;chromatin organization;chromosome organization;histone modification;macromolecule metabolic process;macromolecule modification;metabolic process;nitrogen compound metabolic process;nucleobase-containing compound …	cell part;macromolecular complex;protein complex		Acetylation;Chromatinregulator;Completeproteome;Growthregulation;Metal-binding;Nucleus;Referenceproteome;Transcription;Transcriptionregulation;Zinc;Zinc-finger		903.744	869350	Q498T3	3	Inhibitor of growth protein 3	Ing3	_____________MLYLEDYLEMIEQLPMDL
S	2	___3	MDC1 BRCT domain binding motif;Plk1 PBD domain binding motif		biological regulation;cellular process;response to stimulus;signal transduction	cell part;intracellular		Completeproteome;Referenceproteome		1209.98	285350	F1LXP8	8	Protein Arhgap18; Rho GTPase activating protein 18	Arhgap18	________MNWLSSSSGVVLTAYHPSGKDQV
S	3	___2	Casein kinase I substrate motif;Casein kinase II substrate motif;ERK1,2 kinase substrate motif;G protein-coupled receptor kinase 1 substrate motif;GSK-3, ERK1, ERK2, CDK5 substrate motif;WW domain binding motif		biological regulation;cellular process;response to biotic stimulus;response to chemical stimulus;response to stimulus;signal transduction			Completeproteome;Referenceproteome		845.393	44028000	D4A1J3	9	Protein Palm3	LOC100359592	_______MALQTPVLSPATPTVMAESALYRQ
T	3	___2	ERK1,2 kinase substrate motif;GSK3, Erk1, Erk2 and CDK5 kinase motif;GSK-3, ERK1, ERK2, CDK5 substrate motif;WW domain binding motif		biological regulation;cellular process;response to biotic stimulus;response to chemical stimulus;response to stimulus;signal transduction			Completeproteome;Referenceproteome		1271.27	41651000	D4A1J3	12	Protein Palm3	LOC100359592	____MALQTPVLSPATPTVMAESALYRQRLE
S	2	___1	Casein kinase II substrate motif;ERK1,2 kinase substrate motif;G protein-coupled receptor kinase 1 substrate motif;GSK-3, ERK1, ERK2, CDK5 substrate motif;WW domain binding motif	catalytic activity;sulfotransferase activity;transferase activity;transferase activity, transferring sulfur-containing groups			Glycosaminoglycan biosynthesis - heparan sulfate	Completeproteome;Referenceproteome		987.953	3687900	D3ZFR1	12	Protein Hs3st3a1	Hs3st3a1	____MAPSGPSGAQLSPAEPLSRSIFRKFLL
T	2	___3	Dual specificity protein phosphatase 6 substrate motif;G protein-coupled receptor kinase 1 substrate motif;PP2C delta substrate motif		biological regulation;cellular process;response to stimulus;signal transduction	cell part;intracellular		Completeproteome;Referenceproteome		1209.98	285350	F1LXP8	13	Protein Arhgap18; Rho GTPase activating protein 18	Arhgap18	___MNWLSSSSGVVLTAYHPSGKDQVAGDSH
T	3	___2	DNA dependent Protein kinase substrate motif		biological regulation;cellular process;response to biotic stimulus;response to chemical stimulus;response to stimulus;signal transduction			Completeproteome;Referenceproteome		1271.27	44028000	D4A1J3	14	Protein Palm3	LOC100359592	__MALQTPVLSPATPTVMAESALYRQRLEVI
Y	2	___3			biological regulation;cellular process;response to stimulus;signal transduction	cell part;intracellular		Completeproteome;Referenceproteome		1209.98	285350	F1LXP8	15	Protein Arhgap18; Rho GTPase activating protein 18	Arhgap18	_MNWLSSSSGVVLTAYHPSGKDQVAGDSHAK
S	4	___3	PKA kinase substrate motif;PKC kinase substrate motif					Completeproteome;Referenceproteome		1065.43	274150	D3ZJ65	262	Protein Fam69c	Fam69c	ALSFLDMVSHFDSDFSHRLHLCDVKPENFAI
Y	3	___3	PTPRJ phosphatase substrate motif;Src kinase substrate motif	G-protein coupled receptor activity;molecular transducer activity;olfactory receptor activity;receptor activity;signal transducer activity;signaling receptor activity;transmembrane signaling receptor activity	detection of stimulus;response to chemical stimulus;response to stimulus	cell part;membrane;plasma membrane	Olfactory transduction	Cellmembrane;Completeproteome;Disulfidebond;Glycoprotein;G-proteincoupledreceptor;Membrane;Olfaction;Receptor;Referenceproteome;Sensorytransduction;Transducer;Transmembrane;Transmembranehelix		982.379	7826600	P23271	288	Olfactory receptor 1493	Olr1493	AMMYTVVTPMLNPFIYSLRNRDMKQALIRVT
S	4	___3	Casein kinase I substrate motif;Casein kinase II substrate motif;G protein-coupled receptor kinase 1 substrate motif;GSK3 kinase substrate motif;Pyruvate dehydrogenase kinase substrate motif					Completeproteome;Referenceproteome		1065.43	274150	D3ZJ65	255	Protein Fam69c	Fam69c	AQAISHIALSFLDMVSHFDSDFSHRLHLCDV
T	3	___2	Casein kinase I substrate motif;Casein kinase II substrate motif;DNA dependent Protein kinase substrate motif;G protein-coupled receptor kinase 1 substrate motif;GSK-3, ERK1, ERK2, CDK5 substrate motif;WW domain binding motif	binding;nucleic acid binding;nucleotide binding;RNA binding;translation factor activity, nucleic acid binding;translation initiation factor activity	biological regulation;cellular process;regulation of translation;translational initiation	cell part;macromolecular complex;protein complex	RNA transport	Acetylation;Completeproteome;Cytoplasm;Initiationfactor;Phosphoprotein;Proteinbiosynthesis;Referenceproteome;Repeat;RNA-binding;WDrepeat		1084.48	747910	Q4G061	81	Eukaryotic translation initiation factor 3 subunit B	Eif3b	AQSEEETAASPAASPTPQSAQEPSAPGKAEA
Y	3	___3	JAK2 kinase substrate motif;SHP1 SH2 domain binding motif;SHP2 CSH2 domain binding motif;SHP2 N-terminal SH2 domain binding motif;Src kinase substrate motif	G-protein coupled receptor activity;molecular transducer activity;olfactory receptor activity;receptor activity;signal transducer activity;signaling receptor activity;transmembrane signaling receptor activity	detection of stimulus;response to chemical stimulus;response to stimulus	cell part		Cellmembrane;Completeproteome;G-proteincoupledreceptor;Membrane;Olfaction;Receptor;Referenceproteome;Sensorytransduction;Transducer;Transmembrane;Transmembranehelix		948.745	4433900	M0RDM3	281	Protein Olr1171	Olr1171	AVSHSPQKNAVASLMYTAVSPMLNPFIYTLR
T	4	___3	G protein-coupled receptor kinase 1 substrate motif	binding;lipid binding;phospholipid binding		cell part;cytoskeleton;intracellular non-membrane-bounded organelle;intracellular organelle;organelle		Completeproteome;Referenceproteome		721.791	16355000	D4AA54	1327	Protein Plekhh1	Plekhh1	DTTLVMASYMNHCSATVNLSAKLPAARQPRD
S	3	___2	BARD1 BRCT domain binding motif;Casein kinase II substrate motif;G protein-coupled receptor kinase 1 substrate motif	binding;nucleic acid binding;nucleotide binding;RNA binding;translation factor activity, nucleic acid binding;translation initiation factor activity	biological regulation;cellular process;regulation of translation;translational initiation	cell part;macromolecular complex;protein complex	RNA transport	Acetylation;Completeproteome;Cytoplasm;Initiationfactor;Phosphoprotein;Proteinbiosynthesis;Referenceproteome;Repeat;RNA-binding;WDrepeat		1084.48	747910	Q4G061	68	Eukaryotic translation initiation factor 3 subunit B	Eif3b	EARPEPEVRAKPAAQSEEETAASPAASPTPQ
S	4	___3		acid-amino acid ligase activity;binding;catalytic activity;cation binding;ion binding;ligase activity;ligase activity, forming carbon-nitrogen bonds;metal ion binding;small conjugating protein ligase activity;transition metal ion binding;ubiquitin-protein ligase activity;zinc ion binding	cellular metabolic process;cellular process;macromolecule metabolic process;macromolecule modification;metabolic process;primary metabolic process;protein metabolic process;protein modification by small protein conjugation or removal;protein modification process	cell part;cytoplasm;cytoskeleton;intracellular membrane-bounded organelle;intracellular non-membrane-bounded organelle;intracellular organelle;nucleus;organelle		Acetylation;Calmodulin-binding;Completeproteome;Cytoplasm;Cytoskeleton;Ligase;Membrane;Metal-binding;Nucleus;Phosphoprotein;Referenceproteome;Transmembrane;Transmembranehelix;Ublconjugationpathway;Zinc;Zinc-finger		674.781	1950000	F1LQI5;Q2TL32	2029;2029	E3 ubiquitin-protein ligase UBR4	Ubr4;Ubr4	ELAIVTADFVKIYDLSVDALSPTFYFLLPSS
S	3	___3	ATM kinase substrate motif;Casein kinase I substrate motif;Casein kinase II substrate motif;DNA dependent Protein kinase substrate motif	binding;calcium ion binding;carbohydrate binding;cation binding;glycosaminoglycan binding;hyaluronic acid binding;ion binding;metal ion binding;pattern binding;polysaccharide binding	biological adhesion;cell adhesion;cellular process			Completeproteome;Disulfidebond;EGF-likedomain;Lectin;Referenceproteome;Repeat		1330.48	5909100	D4A8Y6	2243	Versican core protein	Vcan	ETYSVEMTKAFATSLSQTSDLFDANSGEGSG
T	3	___3	G protein-coupled receptor kinase 1 substrate motif	G-protein coupled receptor activity;molecular transducer activity;olfactory receptor activity;receptor activity;signal transducer activity;signaling receptor activity;transmembrane signaling receptor activity	detection of stimulus;response to chemical stimulus;response to stimulus	cell part;membrane;plasma membrane		Cellmembrane;Completeproteome;G-proteincoupledreceptor;Membrane;Olfaction;Receptor;Referenceproteome;Sensorytransduction;Transducer;Transmembrane;Transmembranehelix		1389.57	23225000	D3ZP02	110	Olfactory receptor	Olr552	FACILQSFFFAVYATTEVVLLSMMAYDRYVA
S	3	___3	Casein kinase I substrate motif;Casein kinase II substrate motif;G protein-coupled receptor kinase 1 substrate motif;GSK3 kinase substrate motif	binding;calcium ion binding;carbohydrate binding;cation binding;glycosaminoglycan binding;hyaluronic acid binding;ion binding;metal ion binding;pattern binding;polysaccharide binding	biological adhesion;cell adhesion;cellular process			Completeproteome;Disulfidebond;EGF-likedomain;Lectin;Referenceproteome;Repeat		1330.48	5909100	D4A8Y6	2253	Versican core protein	Vcan	FATSLSQTSDLFDANSGEGSGEVDGLDLVYT
S	3	___3		G-protein coupled receptor activity;molecular transducer activity;olfactory receptor activity;receptor activity;signal transducer activity;signaling receptor activity;transmembrane signaling receptor activity	detection of stimulus;response to chemical stimulus;response to stimulus	cell part		Cellmembrane;Completeproteome;G-proteincoupledreceptor;Membrane;Olfaction;Receptor;Referenceproteome;Sensorytransduction;Transducer;Transmembrane;Transmembranehelix		1327.56	20196000	M0R4M2	123	Olfactory receptor	Olfr1320	FGALGSTECYLLAVMSYDRYLAICWPLHYST
T	3	___3	Casein kinase I substrate motif;Casein kinase II substrate motif;PKA kinase substrate motif	binding;calcium ion binding;carbohydrate binding;cation binding;glycosaminoglycan binding;hyaluronic acid binding;ion binding;metal ion binding;pattern binding;polysaccharide binding	biological adhesion;cell adhesion;cellular process			Completeproteome;Disulfidebond;EGF-likedomain;Lectin;Referenceproteome;Repeat		1330.48	5909100	D4A8Y6	2240	Versican core protein	Vcan	FLPETYSVEMTKAFATSLSQTSDLFDANSGE
S	4	___3	Casein kinase II substrate motif	G-protein coupled receptor activity;molecular transducer activity;olfactory receptor activity;receptor activity;signal transducer activity;signaling receptor activity;transmembrane signaling receptor activity	detection of stimulus;response to chemical stimulus;response to stimulus	cell part;membrane;plasma membrane	Olfactory transduction	Cellmembrane;Completeproteome;G-proteincoupledreceptor;Membrane;Olfaction;Receptor;Referenceproteome;Sensorytransduction;Transducer;Transmembrane;Transmembranehelix		988.901	2658500	D4AAX4	109	Olfactory receptor	Olr552	FSGCAVQMYLSLSMGSTECILLAVMAYDRYV
T	3	___3	GSK-3, ERK1, ERK2, CDK5 substrate motif;WW domain binding motif	G-protein coupled receptor activity;molecular transducer activity;olfactory receptor activity;receptor activity;signal transducer activity;signaling receptor activity;transmembrane signaling receptor activity	detection of stimulus;response to chemical stimulus;response to stimulus	cell part;membrane;plasma membrane	Olfactory transduction	Cellmembrane;Completeproteome;Disulfidebond;Glycoprotein;G-proteincoupledreceptor;Membrane;Olfaction;Receptor;Referenceproteome;Sensorytransduction;Transducer;Transmembrane;Transmembranehelix		982.379	7826600	P23271	280	Olfactory receptor 1493	Olr1493	FSLKGSAMAMMYTVVTPMLNPFIYSLRNRDM
Y	3	___3	Src kinase substrate motif	G-protein coupled receptor activity;molecular transducer activity;olfactory receptor activity;receptor activity;signal transducer activity;signaling receptor activity;transmembrane signaling receptor activity	detection of stimulus;response to chemical stimulus;response to stimulus	cell part		Cellmembrane;Completeproteome;G-proteincoupledreceptor;Membrane;Olfaction;Receptor;Referenceproteome;Sensorytransduction;Transducer;Transmembrane;Transmembranehelix		1327.56	20196000	M0R4M2	124	Olfactory receptor	Olfr1320	GALGSTECYLLAVMSYDRYLAICWPLHYSTL
T	3	___3	14-3-3 domain binding motif;Casein kinase I substrate motif;G protein-coupled receptor kinase 1 substrate motif	G-protein coupled receptor activity;molecular transducer activity;olfactory receptor activity;receptor activity;signal transducer activity;signaling receptor activity;transmembrane signaling receptor activity	detection of stimulus;response to chemical stimulus;response to stimulus	cell part;membrane;plasma membrane	Olfactory transduction	Cellmembrane;Completeproteome;Disulfidebond;Glycoprotein;G-proteincoupledreceptor;Membrane;Olfaction;Receptor;Referenceproteome;Sensorytransduction;Transducer;Transmembrane;Transmembranehelix		982.379	7826600	P23271	277	Olfactory receptor 1493	Olr1493	GDNFSLKGSAMAMMYTVVTPMLNPFIYSLRN
T	3	___3	G protein-coupled receptor kinase 1 substrate motif;MDC1 BRCT domain binding motif;PKA kinase substrate motif;PKC kinase substrate motif;Plk1 PBD domain binding motif	G-protein coupled receptor activity;molecular transducer activity;olfactory receptor activity;receptor activity;signal transducer activity;signaling receptor activity;transmembrane signaling receptor activity	detection of stimulus;response to chemical stimulus;response to stimulus	cell part;membrane;plasma membrane		Cellmembrane;Completeproteome;G-proteincoupledreceptor;Membrane;Olfaction;Receptor;Referenceproteome;Sensorytransduction;Transducer;Transmembrane;Transmembranehelix		1389.57	23225000	D3ZP02	92	Olfactory receptor	Olr552	IAPKMIINFLSEHKSTRLFACILQSFFFAVY
S	3	___1	b-Adrenergic Receptor kinase substrate motif;Casein kinase I substrate motif;Casein kinase II substrate motif;Pyruvate dehydrogenase kinase substrate motif	binding;catalytic activity;enzyme regulator activity;GTP binding;GTPase activity;guanyl nucleotide binding;guanyl ribonucleotide binding;hydrolase activity;hydrolase activity, acting on acid anhydrides;hydrolase activity, acting on acid anhydrides, in phosphorus-containing anhydrides;nucleoside-triphosphatase activity;nucleotide binding;purine nucleotide binding;purine ribonucleoside triphosphate…	anatomical structure formation involved in morphogenesis;biological regulation;cell division;cellular component assembly;cellular component organization;cellular process;developmental process;mitosis;nuclear division;organelle fission;organelle organization;regulation of transport;response to stimulus;signal transduction	cell part;cell surface;cytoskeleton;intracellular non-membrane-bounded organelle;intracellular organelle;macromolecular complex;midbody;nucleolus;organelle;protein complex;septin complex;synapse		Acetylation;Cellcycle;Celldivision;Cellmembrane;Cellprojection;Completeproteome;Cytoplasm;Cytoskeleton;Directproteinsequencing;GTP-binding;Membrane;Mitosis;Nucleotide-binding;Phosphoprotein;Referenceproteome		839.687	4893600	Q91Y81	218	Septin-2	Sept2	IEEHSIKIYHLPDAESDEDEDFKEQTRLLKA
S	3	___3	Casein kinase I substrate motif;MAPKAPK2 kinase substrate motif;PKA kinase substrate motif;PKC kinase substrate motif	G-protein coupled receptor activity;molecular transducer activity;olfactory receptor activity;receptor activity;signal transducer activity;signaling receptor activity;transmembrane signaling receptor activity	detection of stimulus;response to chemical stimulus;response to stimulus	cell part;membrane;plasma membrane		Cellmembrane;Completeproteome;G-proteincoupledreceptor;Membrane;Olfaction;Receptor;Referenceproteome;Sensorytransduction;Transducer;Transmembrane;Transmembranehelix		1389.57	23225000	D3ZP02	91	Olfactory receptor	Olr552	IIAPKMIINFLSEHKSTRLFACILQSFFFAV
S	4	___3						Completeproteome;Referenceproteome		1065.43	274150	D3ZJ65	244	Protein Fam69c	Fam69c	KALFPLDDAGQAQAISHIALSFLDMVSHFDS
S	4	___3	Casein kinase II substrate motif;Pyruvate dehydrogenase kinase substrate motif					Completeproteome;Referenceproteome		1065.43	274150	D3ZJ65	249	Protein Fam69c	Fam69c	LDDAGQAQAISHIALSFLDMVSHFDSDFSHR
T	3	___3		G-protein coupled receptor activity;molecular transducer activity;olfactory receptor activity;receptor activity;signal transducer activity;signaling receptor activity;transmembrane signaling receptor activity	detection of stimulus;response to chemical stimulus;response to stimulus	cell part;membrane;plasma membrane		Cellmembrane;Completeproteome;G-proteincoupledreceptor;Membrane;Olfaction;Receptor;Referenceproteome;Sensorytransduction;Transducer;Transmembrane;Transmembranehelix		1389.57	23225000	D3ZP02	109	Olfactory receptor 854 (Predicted)	Olr854	LFACILQSFFFAVYATTEVVLLSMMAYDRYV
S	2	___1	G protein-coupled receptor kinase 1 substrate motif					Completeproteome;Referenceproteome		1331.15	6816700	F1LUB9;F1M6T1	191;90	Protein Ccdc38	Ccdc38	LKMAAQETINKLQMTSELKKAVMEVQAIKSE
T	3	___3	PKA kinase substrate motif;PKC kinase substrate motif	G-protein coupled receptor activity;molecular transducer activity;olfactory receptor activity;receptor activity;signal transducer activity;signaling receptor activity;transmembrane signaling receptor activity	detection of stimulus;response to chemical stimulus;response to stimulus	cell part		Cellmembrane;Completeproteome;G-proteincoupledreceptor;Membrane;Olfaction;Receptor;Referenceproteome;Sensorytransduction;Transducer;Transmembrane;Transmembranehelix		948.745	4433900	M0RDM3	294	Protein Olr1171	Olr1171	LMYTAVSPMLNPFIYTLRNRDISNALKRFHR
S	3	___3	Casein kinase II substrate motif;G protein-coupled receptor kinase 1 substrate motif	binding;calcium ion binding;carbohydrate binding;cation binding;glycosaminoglycan binding;hyaluronic acid binding;ion binding;metal ion binding;pattern binding;polysaccharide binding	biological adhesion;cell adhesion;cellular process			Completeproteome;Disulfidebond;EGF-likedomain;Lectin;Referenceproteome;Repeat		1330.48	5909100	D4A8Y6	2241	Versican core protein	Vcan	LPETYSVEMTKAFATSLSQTSDLFDANSGEG
S	3	___3	BRCA1 BRCT domain binding motif;G protein-coupled receptor kinase 1 substrate motif	G-protein coupled receptor activity;molecular transducer activity;olfactory receptor activity;receptor activity;signal transducer activity;signaling receptor activity;transmembrane signaling receptor activity	detection of stimulus;response to chemical stimulus;response to stimulus	cell part;membrane;plasma membrane		Cellmembrane;Completeproteome;G-proteincoupledreceptor;Membrane;Olfaction;Receptor;Referenceproteome;Sensorytransduction;Transducer;Transmembrane;Transmembranehelix		1389.57	23225000	D3ZP02	101	Olfactory receptor	Olr552	LSEHKSTRLFACILQSFFFAVYATTEVVLLS
Y	4	___3	Src kinase substrate motif	G-protein coupled receptor activity;molecular transducer activity;olfactory receptor activity;receptor activity;signal transducer activity;signaling receptor activity;transmembrane signaling receptor activity	detection of stimulus;response to chemical stimulus;response to stimulus	cell part;membrane;plasma membrane	Olfactory transduction	Cellmembrane;Completeproteome;G-proteincoupledreceptor;Membrane;Olfaction;Receptor;Referenceproteome;Sensorytransduction;Transducer;Transmembrane;Transmembranehelix		988.901	2662200	D4AAX4	120	Olfactory receptor 854 (Predicted)	Olr854	LSMGSTECILLAVMAYDRYVAICNPLRYPII
T	4	___3		acidic amino acid transmembrane transporter activity;active transmembrane transporter activity;amine transmembrane transporter activity;amino acid transmembrane transporter activity;anion transmembrane transporter activity;anion:cation symporter activity;C4-dicarboxylate transmembrane transporter activity;carboxylic acid transmembrane transporter activity;cation transmembrane transporter activity…		cell part;membrane;plasma membrane		Cellmembrane;Completeproteome;Glycoprotein;Iontransport;Membrane;Referenceproteome;Sodium;Sodiumtransport;Symport;Transmembrane;Transmembranehelix;Transport		999.695	35070000	A2VD10;Q9Z0Z5	134;134	Solute carrier family 13 member 3	Slc13a3;Slc13a3	LVGVQPARLILGMMVTTSFLSMWLSNTASTA
S	3	___3	PKA kinase substrate motif;PKC kinase substrate motif	G-protein coupled receptor activity;molecular transducer activity;olfactory receptor activity;receptor activity;signal transducer activity;signaling receptor activity;transmembrane signaling receptor activity	detection of stimulus;response to chemical stimulus;response to stimulus	cell part;membrane;plasma membrane	Olfactory transduction	Cellmembrane;Completeproteome;Disulfidebond;Glycoprotein;G-proteincoupledreceptor;Membrane;Olfaction;Receptor;Referenceproteome;Sensorytransduction;Transducer;Transmembrane;Transmembranehelix		982.379	7826600	P23271	289	Olfactory receptor 1493	Olr1493	MMYTVVTPMLNPFIYSLRNRDMKQALIRVTC
Y	2	___1	EGFR kinase substrate motif;JAK2 kinase substrate motif;TC-PTP phosphatase substrate motif	G-protein coupled receptor activity;molecular transducer activity;receptor activity;signal transducer activity;signaling receptor activity;thyrotropin-releasing hormone receptor activity;transmembrane signaling receptor activity	biological regulation;cellular process;response to stimulus;signal transduction	cell body;cell part;neuronal cell body	Calcium signaling pathway;Neuroactive ligand-receptor interaction	Completeproteome;G-proteincoupledreceptor;Membrane;Receptor;Referenceproteome;Transducer;Transmembrane		1241.56	857120	Q9R297	21	Protein Trhr2; thyrotropin releasing hormone receptor 2	Trhr2	NVSLIHGDTTLGLPEYKVVSVFLVLLVCTLG
T	4	___3	G protein-coupled receptor kinase 1 substrate motif;MAPKAPK2 kinase substrate motif;MDC1 BRCT domain binding motif;Plk1 PBD domain binding motif	G-protein coupled receptor activity;molecular transducer activity;olfactory receptor activity;receptor activity;signal transducer activity;signaling receptor activity;transmembrane signaling receptor activity	detection of stimulus;response to chemical stimulus;response to stimulus	cell part;membrane;plasma membrane	Olfactory transduction	Cellmembrane;Completeproteome;G-proteincoupledreceptor;Membrane;Olfaction;Receptor;Referenceproteome;Sensorytransduction;Transducer;Transmembrane;Transmembranehelix		988.901	2906700	D4AAX4	110	Olfactory receptor 854 (Predicted)	Olr854	SGCAVQMYLSLSMGSTECILLAVMAYDRYVA
S	4	___3	b-Adrenergic Receptor kinase substrate motif;Casein kinase I substrate motif;Casein kinase II substrate motif;MAPKAPK2 kinase substrate motif					Completeproteome;Referenceproteome		1065.43	274150	D3ZJ65	259	Protein Fam69c	Fam69c	SHIALSFLDMVSHFDSDFSHRLHLCDVKPEN
Y	3	___3	PTPRJ phosphatase substrate motif;Src kinase substrate motif	G-protein coupled receptor activity;molecular transducer activity;olfactory receptor activity;receptor activity;signal transducer activity;signaling receptor activity;transmembrane signaling receptor activity	detection of stimulus;response to chemical stimulus;response to stimulus	cell part		Cellmembrane;Completeproteome;G-proteincoupledreceptor;Membrane;Olfaction;Receptor;Referenceproteome;Sensorytransduction;Transducer;Transmembrane;Transmembranehelix		948.745	4337600	M0RDM3	293	Protein Olr1171	Olr1171	SLMYTAVSPMLNPFIYTLRNRDISNALKRFH
Y	3	___2	ALK kinase substrate motif;Cbl PTB domain binding motif;PI3 kinase p85 SH2 domain binding motif;Shb PTB domain binding motif;SHC SH2 domain binding motif;SHP1 phosphatase substrate motif	adenyl nucleotide binding;adenyl ribonucleotide binding;ATP binding;binding;catalytic activity;cation binding;enzyme binding;GTPase binding;GTP-Rho binding;ion binding;kinase activity;lipid binding;metal ion binding;nucleotide binding;phospholipid binding;phosphotransferase activity, alcohol group as acceptor;protein binding;protein kinase activity;protein serine/threonine kinase activity;purine …	biological adhesion;biological regulation;cell adhesion;cell death;cellular component assembly;cellular component organization;cellular metabolic process;cellular nitrogen compound metabolic process;cellular process;chromosome organization;cytoskeleton organization;death;DNA metabolic process;DNA packaging;macromolecule metabolic process;membrane docking;metabolic process;nitrogen compound metabo…	bleb;cell part;cell projection;cytoplasm;intracellular membrane-bounded organelle;intracellular non-membrane-bounded organelle;intracellular organelle;membrane;microtubule organizing center;nucleus;organelle;plasma membrane	Axon guidance;Chemokine signaling pathway;Focal adhesion;Leukocyte transendothelial migration;Pathogenic Escherichia coli infection;Regulation of actin cytoskeleton;Shigellosis;TGF-beta signaling pathway;Vascular smooth muscle contraction;Wnt signaling pathway	3D-structure;Acetylation;Alternativesplicing;Apoptosis;ATP-binding;Cellmembrane;Cellprojection;Coiledcoil;Completeproteome;Cytoplasm;Cytoskeleton;Golgiapparatus;Kinase;Magnesium;Membrane;Metal-binding;Nucleotide-binding;Nucleus;Phosphoprotein;Referenceproteome;Serine/threonine-proteinkinase;Transferase;Zinc;Zinc-finger	Rock1-Pfn2 complex	1088.44	1316400	Q62868;D4A5S0;Q63644;F1LQT3	164;148;148;94	Rho-associated protein kinase 2;Rho-associated protein kinase 1	Rock2;Rock1;Rock1;Rock2	SPWVVQLFCAFQDDRYLYMVMEYMPGGDLVN
Y	4	___3	Src kinase substrate motif	acid-amino acid ligase activity;binding;catalytic activity;cation binding;ion binding;ligase activity;ligase activity, forming carbon-nitrogen bonds;metal ion binding;small conjugating protein ligase activity;transition metal ion binding;ubiquitin-protein ligase activity;zinc ion binding	cellular metabolic process;cellular process;macromolecule metabolic process;macromolecule modification;metabolic process;primary metabolic process;protein metabolic process;protein modification by small protein conjugation or removal;protein modification process	cell part;cytoplasm;cytoskeleton;intracellular membrane-bounded organelle;intracellular non-membrane-bounded organelle;intracellular organelle;nucleus;organelle		Acetylation;Calmodulin-binding;Completeproteome;Cytoplasm;Cytoskeleton;Ligase;Membrane;Metal-binding;Nucleus;Phosphoprotein;Referenceproteome;Transmembrane;Transmembranehelix;Ublconjugationpathway;Zinc;Zinc-finger		674.781	1950000	F1LQI5;Q2TL32	2026;2026	E3 ubiquitin-protein ligase UBR4	Ubr4;Ubr4	SQTELAIVTADFVKIYDLSVDALSPTFYFLL
S	3	___3		binding;calcium ion binding;carbohydrate binding;cation binding;glycosaminoglycan binding;hyaluronic acid binding;ion binding;metal ion binding;pattern binding;polysaccharide binding	biological adhesion;cell adhesion;cellular process			Completeproteome;Disulfidebond;EGF-likedomain;Lectin;Referenceproteome;Repeat		1330.48	5909100	D4A8Y6	2246	Versican core protein	Vcan	SVEMTKAFATSLSQTSDLFDANSGEGSGEVD
S	4	___3	Casein kinase I substrate motif;Casein kinase II substrate motif;ERK1,2 kinase substrate motif;GSK-3, ERK1, ERK2, CDK5 substrate motif;WW domain binding motif	acid-amino acid ligase activity;binding;catalytic activity;cation binding;ion binding;ligase activity;ligase activity, forming carbon-nitrogen bonds;metal ion binding;small conjugating protein ligase activity;transition metal ion binding;ubiquitin-protein ligase activity;zinc ion binding	cellular metabolic process;cellular process;macromolecule metabolic process;macromolecule modification;metabolic process;primary metabolic process;protein metabolic process;protein modification by small protein conjugation or removal;protein modification process	cell part;cytoplasm;cytoskeleton;intracellular membrane-bounded organelle;intracellular non-membrane-bounded organelle;intracellular organelle;nucleus;organelle		Acetylation;Calmodulin-binding;Completeproteome;Cytoplasm;Cytoskeleton;Ligase;Membrane;Metal-binding;Nucleus;Phosphoprotein;Referenceproteome;Transmembrane;Transmembranehelix;Ublconjugationpathway;Zinc;Zinc-finger		674.781	1950000	F1LQI5;Q2TL32	2034;2034	E3 ubiquitin-protein ligase UBR4	Ubr4;Ubr4	TADFVKIYDLSVDALSPTFYFLLPSSKIRDV
T	4	___3	Casein kinase I substrate motif;PKA kinase substrate motif;PKC kinase substrate motif	binding;lipid binding;phospholipid binding		cell part;cytoskeleton;intracellular non-membrane-bounded organelle;intracellular organelle;organelle		Completeproteome;Referenceproteome		721.791	16355000	D4AA54	1311	Protein Plekhh1	Plekhh1	TRIDKLTFRMPAPKITDTTLVMASYMNHCSA
T	4	___3	Casein kinase I substrate motif;G protein-coupled receptor kinase 1 substrate motif	acidic amino acid transmembrane transporter activity;active transmembrane transporter activity;amine transmembrane transporter activity;amino acid transmembrane transporter activity;anion transmembrane transporter activity;anion:cation symporter activity;C4-dicarboxylate transmembrane transporter activity;carboxylic acid transmembrane transporter activity;cation transmembrane transporter activity…		cell part;membrane;plasma membrane		Cellmembrane;Completeproteome;Glycoprotein;Iontransport;Membrane;Referenceproteome;Sodium;Sodiumtransport;Symport;Transmembrane;Transmembranehelix;Transport		999.695	34309000	A2VD10;Q9Z0Z5	135;135	Solute carrier family 13 member 3	Slc13a3;Slc13a3	VGVQPARLILGMMVTTSFLSMWLSNTASTAM
Y	4	___3	HCP SH2 domain binding motif;JAK2 kinase substrate motif	acid-amino acid ligase activity;binding;catalytic activity;cation binding;ion binding;ligase activity;ligase activity, forming carbon-nitrogen bonds;metal ion binding;small conjugating protein ligase activity;transition metal ion binding;ubiquitin-protein ligase activity;zinc ion binding	cellular metabolic process;cellular process;macromolecule metabolic process;macromolecule modification;metabolic process;primary metabolic process;protein metabolic process;protein modification by small protein conjugation or removal;protein modification process	cell part;cytoplasm;cytoskeleton;intracellular membrane-bounded organelle;intracellular non-membrane-bounded organelle;intracellular organelle;nucleus;organelle		Acetylation;Calmodulin-binding;Completeproteome;Cytoplasm;Cytoskeleton;Ligase;Membrane;Metal-binding;Nucleus;Phosphoprotein;Referenceproteome;Transmembrane;Transmembranehelix;Ublconjugationpathway;Zinc;Zinc-finger		674.781	1950000	F1LQI5;Q2TL32	2038;2038	E3 ubiquitin-protein ligase UBR4	Ubr4;Ubr4	VKIYDLSVDALSPTFYFLLPSSKIRDVTFLF
S	3	___3	14-3-3 domain binding motif;Calmodulin-dependent protein kinase II substrate motif;PKA kinase substrate motif;PKC kinase substrate motif	G-protein coupled receptor activity;molecular transducer activity;olfactory receptor activity;receptor activity;signal transducer activity;signaling receptor activity;transmembrane signaling receptor activity	detection of stimulus;response to chemical stimulus;response to stimulus	cell part		Cellmembrane;Completeproteome;G-proteincoupledreceptor;Membrane;Olfaction;Receptor;Referenceproteome;Sensorytransduction;Transducer;Transmembrane;Transmembranehelix		1327.56	20196000	M0R4M2	97	Olfactory receptor	Olfr1320	VPRMLVDLLREHRMISMVGCIIQLYFFGALG
Y	3	___2	3BP2 SH2 domain binding motif;Abl kinase substrate motif;ALK kinase substrate motif;Insulin receptor kinase substrate motif;PI3 kinase p85 SH2 domain binding motif;Src and Abl SH2 domain binding motif;Src kinase substrate motif	adenyl nucleotide binding;adenyl ribonucleotide binding;ATP binding;binding;catalytic activity;cation binding;enzyme binding;GTPase binding;GTP-Rho binding;ion binding;kinase activity;lipid binding;metal ion binding;nucleotide binding;phospholipid binding;phosphotransferase activity, alcohol group as acceptor;protein binding;protein kinase activity;protein serine/threonine kinase activity;purine …	biological adhesion;biological regulation;cell adhesion;cell death;cellular component assembly;cellular component organization;cellular metabolic process;cellular nitrogen compound metabolic process;cellular process;chromosome organization;cytoskeleton organization;death;DNA metabolic process;DNA packaging;macromolecule metabolic process;membrane docking;metabolic process;nitrogen compound metabo…	bleb;cell part;cell projection;cytoplasm;intracellular membrane-bounded organelle;intracellular non-membrane-bounded organelle;intracellular organelle;membrane;microtubule organizing center;nucleus;organelle;plasma membrane	Axon guidance;Chemokine signaling pathway;Focal adhesion;Leukocyte transendothelial migration;Pathogenic Escherichia coli infection;Regulation of actin cytoskeleton;Shigellosis;TGF-beta signaling pathway;Vascular smooth muscle contraction;Wnt signaling pathway	3D-structure;Acetylation;Alternativesplicing;Apoptosis;ATP-binding;Cellmembrane;Cellprojection;Coiledcoil;Completeproteome;Cytoplasm;Cytoskeleton;Golgiapparatus;Kinase;Magnesium;Membrane;Metal-binding;Nucleotide-binding;Nucleus;Phosphoprotein;Referenceproteome;Serine/threonine-proteinkinase;Transferase;Zinc;Zinc-finger	Rock1-Pfn2 complex	1088.44	1316400	Q62868;D4A5S0;Q63644;F1LQT3	166;150;150;96	Rho-associated protein kinase 2;Rho-associated protein kinase 1	Rock2;Rock1;Rock1;Rock2	WVVQLFCAFQDDRYLYMVMEYMPGGDLVNLM
T	3	___3	MAPKAPK2 kinase substrate motif	binding;calcium ion binding;carbohydrate binding;cation binding;glycosaminoglycan binding;hyaluronic acid binding;ion binding;metal ion binding;pattern binding;polysaccharide binding	biological adhesion;cell adhesion;cellular process			Completeproteome;Disulfidebond;EGF-likedomain;Lectin;Referenceproteome;Repeat		1330.48	5909100	D4A8Y6	2245	Versican core protein	Vcan	YSVEMTKAFATSLSQTSDLFDANSGEGSGEV
