# Supplementary material for: Proteomic Dissection of Nanotopography-Sensitive Mechanotransductive Signaling Hubs that Foster Neuronal Differentiation in PC12 Cells
Source: Front Cell Neurosci. 2018 Jan 4;11:417. doi: 10.3389/fncel.2017.00417 (PMC5758595; doi:10.3389/fncel.2017.00417)
Supplement: Table S19 — Proteins exclusively phosphorylated in flat-Zr. The table lists all phosphorylated proteins annotated with Perseus software. Annotated terms include GOBP, GOMF, GOCC, Keywords, KEGG, CORUM, together with the enriched sequence motifs of phosphopeptides data set. [file DataSheet4.XLS]

## Sheet: TableSP2C_M13_Fonly_motif
Amino acid	Charge	Multiplicity	Motifs	GOMF name	GOBP slim name	GOCC slim name	KEGG name	Keywords	Corum	m/z	Intensity	Proteins	Positions within proteins	Protein names	Gene names	Sequence window
T	3	___3		binding;mRNA binding;nucleic acid binding;nucleotide binding;RNA binding	biological regulation;cellular metabolic process;cellular nitrogen compound metabolic process;cellular process;macromolecule metabolic process;metabolic process;mRNA metabolic process;mRNA processing;nitrogen compound metabolic process;nucleobase-containing compound metabolic process;primary metabolic process;RNA metabolic process;RNA processing;RNA splicing	cell part;intracellular membrane-bounded organelle;intracellular organelle;membrane;nucleus;organelle;plasma membrane		Alternativesplicing;Completeproteome;mRNAprocessing;mRNAsplicing;Nucleus;Referenceproteome;Repeat;RNA-binding		822.355	1201100	B2RYD2;F1LP81;B2RYD2-2	2;2;2	Epithelial splicing regulatory protein 1	Esrp1;Esrp1	______________MTASPDYLVVLFGITAG
Y	2	___2	Src kinase substrate motif			cell part;cytoplasm;intracellular membrane-bounded organelle;intracellular organelle;mitochondrion;organelle		Completeproteome;Cytoplasm;Referenceproteome		717.277	11526000	P85967;D3ZJF3	3;3	Gasdermin-C	Gsdmc;Gsdmc	_____________MLYTFDQVSKDVVKKLQG
T	3	___2	G protein-coupled receptor kinase 1 substrate motif					Completeproteome;Referenceproteome		593.921	694480	F1LY66	4	Protein Gm9733	Gm9733	____________LSHTHTHTHTHIRTMLMFM
T	2	___2				cell part;cytoplasm;intracellular membrane-bounded organelle;intracellular organelle;mitochondrion;organelle		Completeproteome;Cytoplasm;Referenceproteome		717.277	11526000	P85967;D3ZJF3	4;4	Gasdermin-C	Gsdmc;Gsdmc	____________MLYTFDQVSKDVVKKLQGK
S	3	___3	Casein kinase II substrate motif;ERK1,2 kinase substrate motif;GSK-3, ERK1, ERK2, CDK5 substrate motif;WW domain binding motif	binding;mRNA binding;nucleic acid binding;nucleotide binding;RNA binding	biological regulation;cellular metabolic process;cellular nitrogen compound metabolic process;cellular process;macromolecule metabolic process;metabolic process;mRNA metabolic process;mRNA processing;nitrogen compound metabolic process;nucleobase-containing compound metabolic process;primary metabolic process;RNA metabolic process;RNA processing;RNA splicing	cell part;intracellular membrane-bounded organelle;intracellular organelle;membrane;nucleus;organelle;plasma membrane		Alternativesplicing;Completeproteome;mRNAprocessing;mRNAsplicing;Nucleus;Referenceproteome;Repeat;RNA-binding		822.355	1201100	B2RYD2;F1LP81;B2RYD2-2	4;4;4	Epithelial splicing regulatory protein 1	Esrp1;Esrp1	____________MTASPDYLVVLFGITAGAT
S	2	___3	Casein kinase II substrate motif;DNA dependent Protein kinase substrate motif	carboxylic ester hydrolase activity;catalytic activity;hydrolase activity;hydrolase activity, acting on ester bonds;lipase activity;lysophospholipase activity;phospholipase activity	alcohol metabolic process;amine metabolic process;cellular lipid metabolic process;cellular metabolic process;cellular nitrogen compound metabolic process;cellular process;lipid metabolic process;metabolic process;nitrogen compound metabolic process;primary metabolic process;small molecule metabolic process			Completeproteome;Referenceproteome		1150.93	3068800	M0R715	5	Protein Pnpla6	Pnpla6	___________MGTPSHELNTTSSGSEVIRK
T	3	___2						Completeproteome;Referenceproteome		593.921	694480	F1LY66	8	Protein Gm9733	Gm9733	________LSHTHTHTHTHIRTMLMFMLHSS
S	4	___3						Completeproteome;Referenceproteome		972.924	23874000	D4A5J4	10	Protein RGD1560559	RGD1560559	______MGTLEGHLLSGVGFLMYAFYYSSLT
T	2	___3	Casein kinase I substrate motif;Casein kinase II substrate motif	carboxylic ester hydrolase activity;catalytic activity;hydrolase activity;hydrolase activity, acting on ester bonds;lipase activity;lysophospholipase activity;phospholipase activity	alcohol metabolic process;amine metabolic process;cellular lipid metabolic process;cellular metabolic process;cellular nitrogen compound metabolic process;cellular process;lipid metabolic process;metabolic process;nitrogen compound metabolic process;primary metabolic process;small molecule metabolic process			Completeproteome;Referenceproteome		1150.93	3209100	M0R715	10	Protein Tp73	Tp73	______MGTPSHELNTTSSGSEVIRKALEEG
Y	3	___3	SHP1 phosphatase substrate motif;Src kinase substrate motif	binding;chromatin binding;damaged DNA binding;DNA binding;double-stranded DNA binding;nucleic acid binding;nucleic acid binding transcription factor activity;p53 binding;protein binding;regulatory region DNA binding;regulatory region nucleic acid binding;sequence-specific DNA binding;sequence-specific DNA binding transcription factor activity;structure-specific DNA binding;transcription regulator…	anatomical structure development;anatomical structure morphogenesis;biological regulation;biosynthetic process;cell development;cellular component assembly;cellular component organization;cellular metabolic process;cellular nitrogen compound metabolic process;cellular process;developmental process;establishment of localization;macromolecular complex assembly;macromolecule metabolic process;macrom…	cell part;cytosol;macromolecular complex;protein complex;transcription factor complex	Measles;Neurotrophin signaling pathway;p53 signaling pathway	Completeproteome;Nucleus;Referenceproteome;Transcription;Transcriptionregulation		981.455	390980	D4AA88	10	Protein Pnpla6	Pnpla6	______MSSPRQLDAYATALPLQATGPPAPL
T	2	___3	G protein-coupled receptor kinase 1 substrate motif	carboxylic ester hydrolase activity;catalytic activity;hydrolase activity;hydrolase activity, acting on ester bonds;lipase activity;lysophospholipase activity;phospholipase activity	alcohol metabolic process;amine metabolic process;cellular lipid metabolic process;cellular metabolic process;cellular nitrogen compound metabolic process;cellular process;lipid metabolic process;metabolic process;nitrogen compound metabolic process;primary metabolic process;small molecule metabolic process			Completeproteome;Referenceproteome		1150.93	3209100	M0R715	11	Protein Pnpla6	Pnpla6	_____MGTPSHELNTTSSGSEVIRKALEEGL
T	3	___3		binding;chromatin binding;damaged DNA binding;DNA binding;double-stranded DNA binding;nucleic acid binding;nucleic acid binding transcription factor activity;p53 binding;protein binding;regulatory region DNA binding;regulatory region nucleic acid binding;sequence-specific DNA binding;sequence-specific DNA binding transcription factor activity;structure-specific DNA binding;transcription regulator…	anatomical structure development;anatomical structure morphogenesis;biological regulation;biosynthetic process;cell development;cellular component assembly;cellular component organization;cellular metabolic process;cellular nitrogen compound metabolic process;cellular process;developmental process;establishment of localization;macromolecular complex assembly;macromolecule metabolic process;macrom…	cell part;cytosol;macromolecular complex;protein complex;transcription factor complex	Measles;Neurotrophin signaling pathway;p53 signaling pathway	Completeproteome;Nucleus;Referenceproteome;Transcription;Transcriptionregulation		981.455	390980	D4AA88	12	Protein Tp73	Tp73	____MSSPRQLDAYATALPLQATGPPAPLPK
S	3	___3	Casein kinase II substrate motif					Completeproteome;Referenceproteome		1349.23	25262000	M0RB53	13	Protein Vwc2	Vwc2	___MPSSSAMAVGALSSSLLVTCCLMVALCS
S	3	___3	MDC1 BRCT domain binding motif;Plk1 PBD domain binding motif					Completeproteome;Referenceproteome		1349.23	25262000	M0RB53	14	Protein Vwc2	Vwc2	__MPSSSAMAVGALSSSLLVTCCLMVALCSP
T	3	___3	G protein-coupled receptor kinase 1 substrate motif	binding;mRNA binding;nucleic acid binding;nucleotide binding;RNA binding	biological regulation;cellular metabolic process;cellular nitrogen compound metabolic process;cellular process;macromolecule metabolic process;metabolic process;mRNA metabolic process;mRNA processing;nitrogen compound metabolic process;nucleobase-containing compound metabolic process;primary metabolic process;RNA metabolic process;RNA processing;RNA splicing	cell part;intracellular membrane-bounded organelle;intracellular organelle;membrane;nucleus;organelle;plasma membrane		Alternativesplicing;Completeproteome;mRNAprocessing;mRNAsplicing;Nucleus;Referenceproteome;Repeat;RNA-binding		822.355	1201100	B2RYD2;F1LP81;B2RYD2-2	15;15;15	Epithelial splicing regulatory protein 1	Esrp1;Esrp1	_MTASPDYLVVLFGITAGATGAKLGSDEKEL
S	3	___3	G protein-coupled receptor kinase 1 substrate motif;MAPKAPK2 kinase substrate motif;MDC1 BRCT domain binding motif;PKA kinase substrate motif;PKC kinase substrate motif;Plk1 PBD domain binding motif					Completeproteome;Referenceproteome		977.056	8804300	F1M172	366	Uncharacterized protein	RGD1563323	AVTSIMSVLTGSTSSSFRKTCLQALEAVDTQ
S	2	___1	b-Adrenergic Receptor kinase substrate motif;Casein kinase II substrate motif;G protein-coupled receptor kinase 1 substrate motif;PKA kinase substrate motif;Pyruvate dehydrogenase kinase substrate motif		biological regulation	cell part;intracellular membrane-bounded organelle;intracellular organelle;nucleus;organelle		Completeproteome;Referenceproteome		1012.86	369690	D4A450	538	Protein Bclaf1	Bclaf1	DYFSDKESAKQKFHDSEGDDTEETEDYRQFR
T	2	___1	Cdc2 kinase substrate motif;CDK1,2,4,6 kinase substrate motif;CDK5 kinase substrate motif;Growth associated histone HI kinase substrate motif;GSK-3, ERK1, ERK2, CDK5 substrate motif;WW domain binding motif	binding;DNA binding;nucleic acid binding	cellular component assembly;cellular component organization;cellular macromolecular complex assembly;cellular process;chromatin organization;chromosome organization;macromolecular complex assembly;organelle organization	cell part;intracellular membrane-bounded organelle;intracellular organelle;macromolecular complex;nucleosome;nucleus;organelle		Chromosome;Completeproteome;DNA-binding;Nucleus;Referenceproteome		1027.51	1028900	M0R7B4	18	Protein LOC684828	LOC684828	ETAPAAPAAPAPVEKTPVKKKAKKTSSAAGK
T	3	___3		G-protein coupled receptor activity;molecular transducer activity;olfactory receptor activity;receptor activity;signal transducer activity;signaling receptor activity;transmembrane signaling receptor activity	detection of stimulus;response to chemical stimulus;response to stimulus	cell part;membrane;plasma membrane	Olfactory transduction	Cellmembrane;Completeproteome;G-proteincoupledreceptor;Membrane;Olfaction;Receptor;Referenceproteome;Sensorytransduction;Transducer;Transmembrane;Transmembranehelix		1341.57	3982100	Q6MFX4	107	Olfactory receptor 5	Olr1746	FLGCSVQLFIFMSLGTTECILLTVMAFDRYV
S	3	___1	BARD1 BRCT domain binding motif;Casein kinase II substrate motif	binding;nucleic acid binding;RNA binding;translation elongation factor activity;translation factor activity, nucleic acid binding		cell part;macromolecular complex;protein complex		Completeproteome;Elongationfactor;Proteinbiosynthesis;Referenceproteome		1381.57	13239000	B5DEN5	106	Eukaryotic translation elongation factor 1 beta 2	Eef1b2	GAADAKDDDDIDLFGSDDEEESEDAKRLREE
Y	4	___3	ALK kinase substrate motif;Src kinase substrate motif					Completeproteome;Referenceproteome		972.924	17188000	D4A5J4	17	Protein RGD1560559	RGD1560559	GTLEGHLLSGVGFLMYAFYYSSLTSLALLQK
S	3	___3	Casein kinase II substrate motif	binding;calcium ion binding;cation binding;ion binding;metal ion binding	biological adhesion;cell adhesion;cellular process	cell part;membrane;plasma membrane		Calcium;Celladhesion;Cellmembrane;Completeproteome;Membrane;Referenceproteome;Repeat;Transmembrane;Transmembranehelix		1077.75	1509100	D4A455	220	Protein Pcdhga10	Pcdhga10	HHLVLVASDGGNPPRSGTVLITVTVFDANDN
S	2	___1	BARD1 BRCT domain binding motif;Casein kinase II substrate motif	binding;cation binding;heme binding;ion binding;iron ion binding;lipid binding;metal ion binding;steroid binding;tetrapyrrole binding;transition metal ion binding	locomotion;response to chemical stimulus;response to external stimulus;response to stimulus	cell part;cell surface;intracellular non-membrane-bounded organelle;intracellular organelle;membrane;nucleolus;organelle		Completeproteome;Directproteinsequencing;Endoplasmicreticulum;Lipid-binding;Membrane;Microsome;Phosphoprotein;Receptor;Referenceproteome;Steroid-binding;Transmembrane;Transmembranehelix		1173.47	2467700	P70580	181	Membrane-associated progesterone receptor component 1	Pgrmc1	HVGKLLKEGEEPTVYSDDEEPKDEAARKSD_
T	3	___3	Casein kinase I substrate motif;DNA dependent Protein kinase substrate motif;G protein-coupled receptor kinase 1 substrate motif			cell part;intracellular non-membrane-bounded organelle;intracellular organelle;organelle		Completeproteome;Referenceproteome;SH3domain		716.276	1117000	A0A096MK15;F1M1J2	6221;2657	Uncharacterized protein	Neb	ISSVMYKENLGTGIPTTVTPEIERVKRNQEN
T	3	___3	Casein kinase II substrate motif	binding;calcium ion binding;cation binding;ion binding;metal ion binding	biological adhesion;cell adhesion;cellular process	cell part;membrane;plasma membrane		Calcium;Celladhesion;Cellmembrane;Completeproteome;Membrane;Referenceproteome;Repeat;Transmembrane;Transmembranehelix		1077.75	1509100	D4A455	240	Protein Pcdhga10	Pcdhga10	ITVTVFDANDNAPIFTSTEYRVNVPENLPVG
S	2	___3	DNA dependent Protein kinase substrate motif		anatomical structure formation involved in morphogenesis;biological adhesion;cell adhesion;cellular process;developmental process;multicellular organismal process	cell part		Alternativesplicing;Celladhesion;Cellmembrane;Completeproteome;Disulfidebond;Glycoprotein;Immunoglobulindomain;Membrane;Phosphoprotein;Referenceproteome;Repeat;Signal;Transmembrane;Transmembranehelix		936.382	22940000	Q9EPF2;Q9EPF2-2	415;415	Cell surface glycoprotein MUC18	Mcam	KREAGGRYLCVASVPSVPGLNRTRRVSVGIF
T	3	___3		G-protein coupled receptor activity;molecular transducer activity;olfactory receptor activity;receptor activity;signal transducer activity;signaling receptor activity;transmembrane signaling receptor activity	detection of stimulus;response to chemical stimulus;response to stimulus	cell part;membrane;plasma membrane	Olfactory transduction	Cellmembrane;Completeproteome;G-proteincoupledreceptor;Membrane;Olfaction;Receptor;Referenceproteome;Sensorytransduction;Transducer;Transmembrane;Transmembranehelix		1341.57	3982100	Q6MFX4	114	Olfactory receptor 5	Olr1746	LFIFMSLGTTECILLTVMAFDRYVAVCRPLH
T	3	___3	G protein-coupled receptor kinase 1 substrate motif;MAPKAPK2 kinase substrate motif	G-protein coupled receptor activity;molecular transducer activity;olfactory receptor activity;receptor activity;signal transducer activity;signaling receptor activity;transmembrane signaling receptor activity	detection of stimulus;response to chemical stimulus;response to stimulus	cell part;membrane;plasma membrane	Olfactory transduction	Cellmembrane;Completeproteome;G-proteincoupledreceptor;Membrane;Olfaction;Receptor;Referenceproteome;Sensorytransduction;Transducer;Transmembrane;Transmembranehelix		1341.57	3982100	Q6MFX4	108	Olfactory receptor 5	Olr1746	LGCSVQLFIFMSLGTTECILLTVMAFDRYVA
S	4	___3	Casein kinase I substrate motif;Casein kinase II substrate motif;MDC1 BRCT domain binding motif;Plk1 PBD domain binding motif					Completeproteome;Referenceproteome		972.924	4280200	D4A5J4	23	Protein RGD1560559	RGD1560559	LLSGVGFLMYAFYYSSLTSLALLQKQTVLNH
T	2	___1	Casein kinase I substrate motif;Casein kinase II substrate motif;GSK-3, ERK1, ERK2, CDK5 substrate motif;WW domain binding motif	catalytic activity;hydrolase activity;hydrolase activity, acting on ester bonds;phosphatase activity;phosphoprotein phosphatase activity;phosphoric ester hydrolase activity;protein tyrosine phosphatase activity	cellular metabolic process;cellular process;macromolecule metabolic process;macromolecule modification;metabolic process;phosphorus metabolic process;primary metabolic process;protein dephosphorylation;protein metabolic process;protein modification process			Completeproteome;Referenceproteome		1030.49	2352500	F1M4X4	437	Uncharacterized protein	N/A	LPLDKKGHVTGPENATPVSDSAKGKNLQIVS
T	3	___3	Casein kinase I substrate motif;Casein kinase II substrate motif;MDC1 BRCT domain binding motif;Plk1 PBD domain binding motif					Completeproteome;Referenceproteome		977.056	8804300	F1M172	363	Uncharacterized protein	RGD1563323	LSVAVTSIMSVLTGSTSSSFRKTCLQALEAV
T	2	___3	Casein kinase I substrate motif;Casein kinase II substrate motif					Completeproteome;Referenceproteome		1207.55	3750300	D3ZS69	1940	Protein C2cd3	C2cd3	LVLQVSSLISDLQTITRDSQAALTSHQARSR
T	3	___3	Calmodulin-dependent protein kinase II substrate motif;Casein kinase I substrate motif;G protein-coupled receptor kinase 1 substrate motif;PKC kinase substrate motif	binding;calcium ion binding;cation binding;ion binding;metal ion binding	biological adhesion;cell adhesion;cellular process	cell part;membrane;plasma membrane		Calcium;Celladhesion;Cellmembrane;Completeproteome;Membrane;Referenceproteome;Repeat;Transmembrane;Transmembranehelix		1077.75	1509100	D4A455	222	Protein Pcdhga10	Pcdhga10	LVLVASDGGNPPRSGTVLITVTVFDANDNAP
S	2	___3	Casein kinase I substrate motif;Casein kinase II substrate motif		anatomical structure formation involved in morphogenesis;biological adhesion;cell adhesion;cellular process;developmental process;multicellular organismal process	cell part		Alternativesplicing;Celladhesion;Cellmembrane;Completeproteome;Disulfidebond;Glycoprotein;Immunoglobulindomain;Membrane;Phosphoprotein;Referenceproteome;Repeat;Signal;Transmembrane;Transmembranehelix		936.382	22940000	Q9EPF2;Q9EPF2-2	412;412	Cell surface glycoprotein MUC18	Mcam	NNVKREAGGRYLCVASVPSVPGLNRTRRVSV
Y	2	___3	JAK2 kinase substrate motif;SHP2 N-terminal SH2 domain binding motif		anatomical structure formation involved in morphogenesis;biological adhesion;cell adhesion;cellular process;developmental process;multicellular organismal process	cell part		Alternativesplicing;Celladhesion;Cellmembrane;Completeproteome;Disulfidebond;Glycoprotein;Immunoglobulindomain;Membrane;Phosphoprotein;Referenceproteome;Repeat;Signal;Transmembrane;Transmembranehelix		936.382	22940000	Q9EPF2;Q9EPF2-2	407;407	Cell surface glycoprotein MUC18	Mcam	PILQLNNVKREAGGRYLCVASVPSVPGLNRT
T	3	___3	G protein-coupled receptor kinase 1 substrate motif	binding;chromatin binding;damaged DNA binding;DNA binding;double-stranded DNA binding;nucleic acid binding;nucleic acid binding transcription factor activity;p53 binding;protein binding;regulatory region DNA binding;regulatory region nucleic acid binding;sequence-specific DNA binding;sequence-specific DNA binding transcription factor activity;structure-specific DNA binding;transcription regulator…	anatomical structure development;anatomical structure morphogenesis;biological regulation;biosynthetic process;cell development;cellular component assembly;cellular component organization;cellular metabolic process;cellular nitrogen compound metabolic process;cellular process;developmental process;establishment of localization;macromolecular complex assembly;macromolecule metabolic process;macrom…	cell part;cytosol;macromolecular complex;protein complex;transcription factor complex	Measles;Neurotrophin signaling pathway;p53 signaling pathway	Completeproteome;Nucleus;Referenceproteome;Transcription;Transcriptionregulation		981.455	390980	D4AA88	19	Protein Tp73	Tp73	PRQLDAYATALPLQATGPPAPLPKSTDPSRA
S	3	___3	Casein kinase I substrate motif;Casein kinase II substrate motif;G protein-coupled receptor kinase 1 substrate motif;GSK3 kinase substrate motif					Completeproteome;Referenceproteome		977.056	8804300	F1M172	362	Uncharacterized protein	RGD1563323	SLSVAVTSIMSVLTGSTSSSFRKTCLQALEA
S	3	___1	b-Adrenergic Receptor kinase substrate motif;BARD1 BRCT domain binding motif;Casein kinase II substrate motif;G protein-coupled receptor kinase 1 substrate motif					Completeproteome;Referenceproteome		1314.25	1863400	M0R9L0;B2RYX0	2114;166	Protein Naca	Naca	SNIQENTQTPTVQEESEEEEVDETGVEVKDI
T	2	___3	Casein kinase I substrate motif;MAPKAPK2 kinase substrate motif					Completeproteome;Referenceproteome		1207.55	3750300	D3ZS69	1938	Protein C2cd3	C2cd3	SNLVLQVSSLISDLQTITRDSQAALTSHQAR
T	3	___3		binding;mRNA binding;nucleic acid binding;nucleotide binding;RNA binding	biological regulation;cellular metabolic process;cellular nitrogen compound metabolic process;cellular process;macromolecule metabolic process;metabolic process;mRNA metabolic process;mRNA processing;nitrogen compound metabolic process;nucleobase-containing compound metabolic process;primary metabolic process;RNA metabolic process;RNA processing;RNA splicing	cell part;intracellular membrane-bounded organelle;intracellular organelle;membrane;nucleus;organelle;plasma membrane		Alternativesplicing;Completeproteome;mRNAprocessing;mRNAsplicing;Nucleus;Referenceproteome;Repeat;RNA-binding		822.355	1201100	B2RYD2;F1LP81;B2RYD2-2	19;19;19	Epithelial splicing regulatory protein 1	Esrp1;Esrp1	SPDYLVVLFGITAGATGAKLGSDEKELILLL
T	3	___3				cell part;intracellular non-membrane-bounded organelle;intracellular organelle;organelle		Completeproteome;Referenceproteome;SH3domain		716.276	1117000	A0A096MK15;F1M1J2	6222;2658	Uncharacterized protein	Neb	SSVMYKENLGTGIPTTVTPEIERVKRNQENF
S	3	___3	Casein kinase II substrate motif					Completeproteome;Referenceproteome		977.056	8804300	F1M172	364	Uncharacterized protein	RGD1563323	SVAVTSIMSVLTGSTSSSFRKTCLQALEAVD
T	3	___3	G protein-coupled receptor kinase 1 substrate motif			cell part;intracellular non-membrane-bounded organelle;intracellular organelle;organelle		Completeproteome;Referenceproteome;SH3domain		716.276	1117000	A0A096MK15;F1M1J2	6217;2653	Uncharacterized protein	Neb	TQKHISSVMYKENLGTGIPTTVTPEIERVKR
S	3	___3	Casein kinase II substrate motif	binding;calcium ion binding;cation binding;ion binding;metal ion binding	biological adhesion;cell adhesion;cellular process	cell part;membrane;plasma membrane		Calcium;Celladhesion;Cellmembrane;Completeproteome;Membrane;Referenceproteome;Repeat;Transmembrane;Transmembranehelix		1077.75	1509100	D4A455	241	Protein Pcdhga10	Pcdhga10	TVTVFDANDNAPIFTSTEYRVNVPENLPVGT
S	3	___3	MDC1 BRCT domain binding motif;Plk1 PBD domain binding motif					Completeproteome;Referenceproteome		977.056	8804300	F1M172	365	Uncharacterized protein	RGD1563323	VAVTSIMSVLTGSTSSSFRKTCLQALEAVDT
T	3	___3	GSK-3, ERK1, ERK2, CDK5 substrate motif;WW domain binding motif			cell part;intracellular non-membrane-bounded organelle;intracellular organelle;organelle		Completeproteome;Referenceproteome;SH3domain		716.276	1117000	A0A096MK15;F1M1J2	6224;2660	Uncharacterized protein	Neb	VMYKENLGTGIPTTVTPEIERVKRNQENFSS
T	3	___3	Dual specificity protein phosphatase 1 substrate motif;Dual specificity protein phosphatase 6 substrate motif;ERK1 kinase substrate motif;G protein-coupled receptor kinase 1 substrate motif;MAPK 11,13,14 kinase substrate motif;MDC1 BRCT domain binding motif;Plk1 PBD domain binding motif;PP2C delta substrate motif	binding;calcium ion binding;cation binding;ion binding;metal ion binding	biological adhesion;cell adhesion;cellular process	cell part;membrane;plasma membrane		Calcium;Celladhesion;Cellmembrane;Completeproteome;Membrane;Referenceproteome;Repeat;Transmembrane;Transmembranehelix		1077.75	1509100	D4A455	242	Protein Pcdhga10	Pcdhga10	VTVFDANDNAPIFTSTEYRVNVPENLPVGTR
