# Supplementary material for: Proteomic Dissection of Nanotopography-Sensitive Mechanotransductive Signaling Hubs that Foster Neuronal Differentiation in PC12 Cells
Source: Front Cell Neurosci. 2018 Jan 4;11:417. doi: 10.3389/fncel.2017.00417 (PMC5758595; doi:10.3389/fncel.2017.00417)
Supplement: Table S20 — Proteins differently phosphorylated in ns-Zr15vsns-Zr25. The table lists all phosphorylated proteins annotated with Perseus software. Annotated terms include GOBP, GOMF, GOCC, Keywords, KEGG, CORUM, together with the enriched sequence motifs of phosphopeptides data set. [file DataSheet5.XLS]

## Sheet: M18
Amino acid	Charge	GOMF name	GOBP slim name	GOCC slim name	KEGG name	Keywords	Corum	Motifs	Multiplicity	m/z	Intensity	Position	welch Difference	Proteins	Positions within proteins	Protein names	Gene names	Sequence window
S	2	binding;calcium ion binding;cation binding;ion binding;metal ion binding	biological regulation	cell part;endoplasmic reticulum;intracellular membrane-bounded organelle;intracellular organelle;organelle		Acetylation;Completeproteome;Directproteinsequencing;Referenceproteome		ATM kinase substrate motif;Casein kinase II substrate motif;DNA dependent Protein kinase substrate motif	___2	1147.93	5711800	3	-2.03536	D3ZEP6;P05943	3;3	Protein S100-A10	S100a10	_____________MPSQMEHAMETMMLTFHR
T	2	binding;calcium ion binding;cation binding;ion binding;metal ion binding	biological regulation	cell part;endoplasmic reticulum;intracellular membrane-bounded organelle;intracellular organelle;organelle		Acetylation;Completeproteome;Directproteinsequencing;Referenceproteome			___2	1147.93	5711800	15	-2.03536	D3ZEP6;P05943	15;15	Protein S100-A10	S100a10	_MPSQMEHAMETMMLTFHRFAGEKYLTKEDL
T	3	binding;core promoter proximal region DNA binding;core promoter proximal region sequence-specific DNA binding;DNA binding;nucleic acid binding;nucleic acid binding transcription factor activity;regulatory region DNA binding;regulatory region nucleic acid binding;RNA binding;RNA polymerase II core promoter proximal region sequence-specific DNA binding;RNA polymerase II core promoter proximal regio…	biological regulation;biosynthetic process;cellular metabolic process;cellular nitrogen compound metabolic process;cellular process;macromolecule metabolic process;metabolic process;mRNA metabolic process;mRNA processing;nitrogen compound metabolic process;nucleobase-containing compound metabolic process;primary metabolic process;regulation of transport;RNA metabolic process;RNA processing;RNA sp…	cell part;cytoplasm;macromolecular complex;nucleoplasm;ribonucleoprotein complex;spliceosomal complex	Spliceosome	Acetylation;Activator;Celljunction;Cellprojection;Completeproteome;Cytoplasm;Directproteinsequencing;DNA-binding;Glycoprotein;Isopeptidebond;Methylation;mRNAprocessing;mRNAsplicing;Nucleus;Phosphoprotein;Referenceproteome;Repeat;Repressor;Ribonucleoprotein;RNA-binding;Spliceosome;Transcription;Transcriptionregulation;Ublconjugation		Casein kinase I substrate motif;G protein-coupled receptor kinase 1 substrate motif	___3	719.649	5984100	389	-1.82578	Q5D059;P61980;M0R9K1	389;389;389	Heterogeneous nuclear ribonucleoprotein K	Hnrnpk;Hnrnpk	AGGRGSYGDLGGPIITTQVTIPKDLAGSIIG
T	3	binding;core promoter proximal region DNA binding;core promoter proximal region sequence-specific DNA binding;DNA binding;nucleic acid binding;nucleic acid binding transcription factor activity;regulatory region DNA binding;regulatory region nucleic acid binding;RNA binding;RNA polymerase II core promoter proximal region sequence-specific DNA binding;RNA polymerase II core promoter proximal regio…	biological regulation;biosynthetic process;cellular metabolic process;cellular nitrogen compound metabolic process;cellular process;macromolecule metabolic process;metabolic process;mRNA metabolic process;mRNA processing;nitrogen compound metabolic process;nucleobase-containing compound metabolic process;primary metabolic process;regulation of transport;RNA metabolic process;RNA processing;RNA sp…	cell part;cytoplasm;macromolecular complex;nucleoplasm;ribonucleoprotein complex;spliceosomal complex	Spliceosome	Acetylation;Activator;Celljunction;Cellprojection;Completeproteome;Cytoplasm;Directproteinsequencing;DNA-binding;Glycoprotein;Isopeptidebond;Methylation;mRNAprocessing;mRNAsplicing;Nucleus;Phosphoprotein;Referenceproteome;Repeat;Repressor;Ribonucleoprotein;RNA-binding;Spliceosome;Transcription;Transcriptionregulation;Ublconjugation		Casein kinase I substrate motif	___3	719.649	5984100	390	-1.82578	Q5D059;P61980;M0R9K1	390;390;390	Heterogeneous nuclear ribonucleoprotein K	Hnrnpk;Hnrnpk	GGRGSYGDLGGPIITTQVTIPKDLAGSIIGK
Y	3	binding;core promoter proximal region DNA binding;core promoter proximal region sequence-specific DNA binding;DNA binding;nucleic acid binding;nucleic acid binding transcription factor activity;regulatory region DNA binding;regulatory region nucleic acid binding;RNA binding;RNA polymerase II core promoter proximal region sequence-specific DNA binding;RNA polymerase II core promoter proximal regio…	biological regulation;biosynthetic process;cellular metabolic process;cellular nitrogen compound metabolic process;cellular process;macromolecule metabolic process;metabolic process;mRNA metabolic process;mRNA processing;nitrogen compound metabolic process;nucleobase-containing compound metabolic process;primary metabolic process;regulation of transport;RNA metabolic process;RNA processing;RNA sp…	cell part;cytoplasm;macromolecular complex;nucleoplasm;ribonucleoprotein complex;spliceosomal complex	Spliceosome	Acetylation;Activator;Celljunction;Cellprojection;Completeproteome;Cytoplasm;Directproteinsequencing;DNA-binding;Glycoprotein;Isopeptidebond;Methylation;mRNAprocessing;mRNAsplicing;Nucleus;Phosphoprotein;Referenceproteome;Repeat;Repressor;Ribonucleoprotein;RNA-binding;Spliceosome;Transcription;Transcriptionregulation;Ublconjugation		JAK2 kinase substrate motif;Src kinase substrate motif	___3	719.649	5984100	380	-1.82578	Q5D059;P61980;M0R9K1	380;380;380	Heterogeneous nuclear ribonucleoprotein K	Hnrnpk;Hnrnpk	GGSGYDYSYAGGRGSYGDLGGPIITTQVTIP
S	2		cellular component disassembly;cellular component organization;cellular process;cytoskeleton organization;organelle organization;protein depolymerization	cell part;cytoskeleton;intracellular non-membrane-bounded organelle;intracellular organelle;organelle		Acetylation;Actin-binding;Completeproteome;Directproteinsequencing;Phosphoprotein;Referenceproteome;Ublconjugation			___1	706.797	2297000	3	-1.6639	Q7M0E3	3	Destrin	Dstn	_____________MASGVQVADEVCRIFYDM
T	4	acidic amino acid transmembrane transporter activity;active transmembrane transporter activity;amine transmembrane transporter activity;amino acid transmembrane transporter activity;anion transmembrane transporter activity;anion:cation symporter activity;C4-dicarboxylate transmembrane transporter activity;carboxylic acid transmembrane transporter activity;cation transmembrane transporter activity…		cell part;membrane;plasma membrane		Cellmembrane;Completeproteome;Glycoprotein;Iontransport;Membrane;Referenceproteome;Sodium;Sodiumtransport;Symport;Transmembrane;Transmembranehelix;Transport			___3	999.695	76760000	134	-1.52494	A2VD10;Q9Z0Z5	134;134	Solute carrier family 13 member 3	Slc13a3;Slc13a3	LVGVQPARLILGMMVTTSFLSMWLSNTASTA
T	4	acidic amino acid transmembrane transporter activity;active transmembrane transporter activity;amine transmembrane transporter activity;amino acid transmembrane transporter activity;anion transmembrane transporter activity;anion:cation symporter activity;C4-dicarboxylate transmembrane transporter activity;carboxylic acid transmembrane transporter activity;cation transmembrane transporter activity…		cell part;membrane;plasma membrane		Cellmembrane;Completeproteome;Glycoprotein;Iontransport;Membrane;Referenceproteome;Sodium;Sodiumtransport;Symport;Transmembrane;Transmembranehelix;Transport		Casein kinase I substrate motif;G protein-coupled receptor kinase 1 substrate motif	___3	999.695	76760000	135	-1.52494	A2VD10;Q9Z0Z5	135;135	Solute carrier family 13 member 3	Slc13a3;Slc13a3	VGVQPARLILGMMVTTSFLSMWLSNTASTAM
T	3	G-protein coupled receptor activity;molecular transducer activity;olfactory receptor activity;receptor activity;signal transducer activity;signaling receptor activity;transmembrane signaling receptor activity	detection of stimulus;response to chemical stimulus;response to stimulus	cell part;membrane;plasma membrane	Olfactory transduction	Cellmembrane;Completeproteome;G-proteincoupledreceptor;Membrane;Olfaction;Receptor;Referenceproteome;Sensorytransduction;Transducer;Transmembrane;Transmembranehelix		Casein kinase II substrate motif	___1	899.374	5122300	11	-1.48804	D3ZIV6	11	Olfactory receptor	Olr1302	_____MEDMAAGNHCTVTEFFLAGLSEKPGL
S	3	G-protein coupled receptor activity;molecular transducer activity;olfactory receptor activity;receptor activity;signal transducer activity;signaling receptor activity;transmembrane signaling receptor activity	detection of stimulus;response to chemical stimulus;response to stimulus	cell part;membrane;plasma membrane	Olfactory transduction	Cellmembrane;Completeproteome;G-proteincoupledreceptor;Membrane;Olfaction;Receptor;Referenceproteome;Sensorytransduction;Transducer;Transmembrane;Transmembranehelix		PKA kinase substrate motif;PKC kinase substrate motif	___3	1310.54	3404800	93	-1.30706	D3ZIL2	93	Olfactory receptor	Olr1440	VPKMAANFLSDTKTISFLGCAIQTFVFVTLG
S	3	G-protein coupled receptor activity;molecular transducer activity;olfactory receptor activity;receptor activity;signal transducer activity;signaling receptor activity;transmembrane signaling receptor activity	detection of stimulus;response to chemical stimulus;response to stimulus	cell part;membrane;plasma membrane	Olfactory transduction	Cellmembrane;Completeproteome;G-proteincoupledreceptor;Membrane;Olfaction;Receptor;Referenceproteome;Sensorytransduction;Transducer;Transmembrane;Transmembranehelix			___3	1310.54	3404800	119	-1.30706	D3ZIL2	119	Olfactory receptor	Olr1440	FVTLGGSEALLLGFMSYDRYIAICQPLHYPV
T	3	G-protein coupled receptor activity;molecular transducer activity;olfactory receptor activity;receptor activity;signal transducer activity;signaling receptor activity;transmembrane signaling receptor activity	detection of stimulus;response to chemical stimulus;response to stimulus	cell part;membrane;plasma membrane	Olfactory transduction	Cellmembrane;Completeproteome;G-proteincoupledreceptor;Membrane;Olfaction;Receptor;Referenceproteome;Sensorytransduction;Transducer;Transmembrane;Transmembranehelix		Casein kinase I substrate motif;MAPKAPK2 kinase substrate motif	___3	1310.54	3404800	91	-1.30706	D3ZIL2	91	Olfactory receptor	Olr1440	TTVPKMAANFLSDTKTISFLGCAIQTFVFVT
T	3	G-protein coupled receptor activity;molecular transducer activity;olfactory receptor activity;receptor activity;signal transducer activity;signaling receptor activity;transmembrane signaling receptor activity	detection of stimulus;response to chemical stimulus;response to stimulus	cell part;membrane;plasma membrane	Olfactory transduction	Cellmembrane;Completeproteome;G-proteincoupledreceptor;Membrane;Olfaction;Receptor;Referenceproteome;Sensorytransduction;Transducer;Transmembrane;Transmembranehelix			___3	1310.54	3404800	101	-1.30706	D3ZIL2	101	Olfactory receptor	Olr1440	LSDTKTISFLGCAIQTFVFVTLGGSEALLLG
T	3	G-protein coupled receptor activity;molecular transducer activity;olfactory receptor activity;receptor activity;signal transducer activity;signaling receptor activity;transmembrane signaling receptor activity	detection of stimulus;response to chemical stimulus;response to stimulus	cell part;membrane;plasma membrane	Olfactory transduction	Cellmembrane;Completeproteome;G-proteincoupledreceptor;Membrane;Olfaction;Receptor;Referenceproteome;Sensorytransduction;Transducer;Transmembrane;Transmembranehelix		G protein-coupled receptor kinase 1 substrate motif	___3	1310.54	3404800	106	-1.30706	D3ZIL2	106	Olfactory receptor	Olr1440	TISFLGCAIQTFVFVTLGGSEALLLGFMSYD
Y	3	G-protein coupled receptor activity;molecular transducer activity;olfactory receptor activity;receptor activity;signal transducer activity;signaling receptor activity;transmembrane signaling receptor activity	detection of stimulus;response to chemical stimulus;response to stimulus	cell part;membrane;plasma membrane	Olfactory transduction	Cellmembrane;Completeproteome;G-proteincoupledreceptor;Membrane;Olfaction;Receptor;Referenceproteome;Sensorytransduction;Transducer;Transmembrane;Transmembranehelix		Src kinase substrate motif	___3	1310.54	3404800	120	-1.30706	D3ZIL2	120	Olfactory receptor	Olr1440	VTLGGSEALLLGFMSYDRYIAICQPLHYPVL
T	3					Completeproteome;Referenceproteome		b-Adrenergic Receptor kinase substrate motif;Cdc2 kinase substrate motif;CDK1,2,4,6 kinase substrate motif;GSK-3, ERK1, ERK2, CDK5 substrate motif;WW domain binding motif	___1	855.07	59160000	7	-1.19408	F1M943	7	Protein Armc8	Armc8	_________MACLLETPIRMSVLSEVTASSR
S	3	binding;catalytic activity;enzyme regulator activity;GTP binding;GTPase activity;guanyl nucleotide binding;guanyl ribonucleotide binding;hydrolase activity;hydrolase activity, acting on acid anhydrides;hydrolase activity, acting on acid anhydrides, in phosphorus-containing anhydrides;nucleoside-triphosphatase activity;nucleotide binding;purine nucleotide binding;purine ribonucleoside triphosphate…	anatomical structure formation involved in morphogenesis;biological regulation;cell division;cellular component assembly;cellular component organization;cellular process;developmental process;mitosis;nuclear division;organelle fission;organelle organization;regulation of transport;response to stimulus;signal transduction	cell part;cell surface;cytoskeleton;intracellular non-membrane-bounded organelle;intracellular organelle;macromolecular complex;midbody;nucleolus;organelle;protein complex;septin complex;synapse		Acetylation;Cellcycle;Celldivision;Cellmembrane;Cellprojection;Completeproteome;Cytoplasm;Cytoskeleton;Directproteinsequencing;GTP-binding;Membrane;Mitosis;Nucleotide-binding;Phosphoprotein;Referenceproteome		b-Adrenergic Receptor kinase substrate motif;Casein kinase I substrate motif;Casein kinase II substrate motif;Pyruvate dehydrogenase kinase substrate motif	___1	839.687	9858700	218	-1.15023	Q91Y81	218	Septin-2	Sept2	IEEHSIKIYHLPDAESDEDEDFKEQTRLLKA
Y	3	adenyl nucleotide binding;adenyl ribonucleotide binding;ATP binding;binding;catalytic activity;cation binding;enzyme binding;GTPase binding;GTP-Rho binding;ion binding;kinase activity;lipid binding;metal ion binding;nucleotide binding;phospholipid binding;phosphotransferase activity, alcohol group as acceptor;protein binding;protein kinase activity;protein serine/threonine kinase activity;purine …	biological adhesion;biological regulation;cell adhesion;cell death;cellular component assembly;cellular component organization;cellular metabolic process;cellular nitrogen compound metabolic process;cellular process;chromosome organization;cytoskeleton organization;death;DNA metabolic process;DNA packaging;macromolecule metabolic process;membrane docking;metabolic process;nitrogen compound metabo…	bleb;cell part;cell projection;cytoplasm;intracellular membrane-bounded organelle;intracellular non-membrane-bounded organelle;intracellular organelle;membrane;microtubule organizing center;nucleus;organelle;plasma membrane	Axon guidance;Chemokine signaling pathway;Focal adhesion;Leukocyte transendothelial migration;Pathogenic Escherichia coli infection;Regulation of actin cytoskeleton;Shigellosis;TGF-beta signaling pathway;Vascular smooth muscle contraction;Wnt signaling pathway	3D-structure;Acetylation;Alternativesplicing;Apoptosis;ATP-binding;Cellmembrane;Cellprojection;Coiledcoil;Completeproteome;Cytoplasm;Cytoskeleton;Golgiapparatus;Kinase;Magnesium;Membrane;Metal-binding;Nucleotide-binding;Nucleus;Phosphoprotein;Referenceproteome;Serine/threonine-proteinkinase;Transferase;Zinc;Zinc-finger	Rock1-Pfn2 complex	ALK kinase substrate motif;Cbl PTB domain binding motif;PI3 kinase p85 SH2 domain binding motif;Shb PTB domain binding motif;SHC SH2 domain binding motif;SHP1 phosphatase substrate motif	___2	1088.44	5153000	164	-1.11168	Q62868;D4A5S0;Q63644;F1LQT3	164;148;148;94	Rho-associated protein kinase 2;Rho-associated protein kinase 1	Rock2;Rock1;Rock1;Rock2	SPWVVQLFCAFQDDRYLYMVMEYMPGGDLVN
Y	3	adenyl nucleotide binding;adenyl ribonucleotide binding;ATP binding;binding;catalytic activity;cation binding;enzyme binding;GTPase binding;GTP-Rho binding;ion binding;kinase activity;lipid binding;metal ion binding;nucleotide binding;phospholipid binding;phosphotransferase activity, alcohol group as acceptor;protein binding;protein kinase activity;protein serine/threonine kinase activity;purine …	biological adhesion;biological regulation;cell adhesion;cell death;cellular component assembly;cellular component organization;cellular metabolic process;cellular nitrogen compound metabolic process;cellular process;chromosome organization;cytoskeleton organization;death;DNA metabolic process;DNA packaging;macromolecule metabolic process;membrane docking;metabolic process;nitrogen compound metabo…	bleb;cell part;cell projection;cytoplasm;intracellular membrane-bounded organelle;intracellular non-membrane-bounded organelle;intracellular organelle;membrane;microtubule organizing center;nucleus;organelle;plasma membrane	Axon guidance;Chemokine signaling pathway;Focal adhesion;Leukocyte transendothelial migration;Pathogenic Escherichia coli infection;Regulation of actin cytoskeleton;Shigellosis;TGF-beta signaling pathway;Vascular smooth muscle contraction;Wnt signaling pathway	3D-structure;Acetylation;Alternativesplicing;Apoptosis;ATP-binding;Cellmembrane;Cellprojection;Coiledcoil;Completeproteome;Cytoplasm;Cytoskeleton;Golgiapparatus;Kinase;Magnesium;Membrane;Metal-binding;Nucleotide-binding;Nucleus;Phosphoprotein;Referenceproteome;Serine/threonine-proteinkinase;Transferase;Zinc;Zinc-finger	Rock1-Pfn2 complex	3BP2 SH2 domain binding motif;Abl kinase substrate motif;ALK kinase substrate motif;Insulin receptor kinase substrate motif;PI3 kinase p85 SH2 domain binding motif;Src and Abl SH2 domain binding motif;Src kinase substrate motif	___2	1088.44	5153000	166	-1.11168	Q62868;D4A5S0;Q63644;F1LQT3	166;150;150;96	Rho-associated protein kinase 2;Rho-associated protein kinase 1	Rock2;Rock1;Rock1;Rock2	WVVQLFCAFQDDRYLYMVMEYMPGGDLVNLM
Y	3	acetyltransferase activity;binding;catalytic activity;cation binding;histone acetyltransferase activity;ion binding;lysine N-acetyltransferase activity;metal ion binding;N-acetyltransferase activity;N-acyltransferase activity;transferase activity;transferase activity, transferring acyl groups;transferase activity, transferring acyl groups other than amino-acyl groups;transition metal ion binding;…	biological regulation;biosynthetic process;cellular component organization;cellular metabolic process;cellular nitrogen compound metabolic process;cellular process;chromatin modification;chromatin organization;chromosome organization;histone modification;macromolecule metabolic process;macromolecule modification;metabolic process;nitrogen compound metabolic process;nucleobase-containing compound …	cell part;macromolecular complex;protein complex		Acetylation;Chromatinregulator;Completeproteome;Growthregulation;Metal-binding;Nucleus;Referenceproteome;Transcription;Transcriptionregulation;Zinc;Zinc-finger			___1	903.744	2035700	3	-0.94389	Q498T3	3	Inhibitor of growth protein 3	Ing3	_____________MLYLEDYLEMIEQLPMDL
S	3	binding;nucleic acid binding;nucleotide binding;RNA binding;translation factor activity, nucleic acid binding;translation initiation factor activity	biological regulation;cellular process;regulation of translation;translational initiation	cell part;macromolecular complex;protein complex	RNA transport	Acetylation;Completeproteome;Cytoplasm;Initiationfactor;Phosphoprotein;Proteinbiosynthesis;Referenceproteome;Repeat;RNA-binding;WDrepeat		Casein kinase I substrate motif;ERK1,2 kinase substrate motif;G protein-coupled receptor kinase 1 substrate motif;GSK3 kinase substrate motif;GSK-3, ERK1, ERK2, CDK5 substrate motif;WW domain binding motif	___2	1084.48	1277900	75	-0.855839	Q4G061	75	Eukaryotic translation initiation factor 3 subunit B	Eif3b	VRAKPAAQSEEETAASPAASPTPQSAQEPSA
Y	2			cell part		Completeproteome;Glycoprotein;Membrane;Referenceproteome;Transmembrane;Transmembranehelix			___3	1395.62	4595500	298	-0.727728	Q66H44;F1LRC8	298;256	Transmembrane protein 39B	Tmem39b;Tmem39b	NWRMKEVLVSSMLSAYYVAFVPVWFVKNTHY
Y	2			cell part		Completeproteome;Glycoprotein;Membrane;Referenceproteome;Transmembrane;Transmembranehelix		TC-PTP phosphatase substrate motif	___3	1395.62	4595500	299	-0.727728	Q66H44;F1LRC8	299;257	Transmembrane protein 39B	Tmem39b;Tmem39b	WRMKEVLVSSMLSAYYVAFVPVWFVKNTHYY
T	3	receptor activity	anatomical structure development;cell motility;cellular component movement;cellular component organization;cellular process;developmental process;locomotion	cell body;cell part;cell projection;extracellular space;macromolecular complex;neuron projection;neuronal cell body;protein complex;receptor complex		3D-structure;Cellmembrane;Completeproteome;Disulfidebond;Glycoprotein;GPI-anchor;Lipoprotein;Membrane;Receptor;Referenceproteome;Repeat;Signal		Dual specificity protein phosphatase 6 substrate motif;G protein-coupled receptor kinase 1 substrate motif;PP2C delta substrate motif	___2	977.461	114390000	5	-0.711244	Q62997;O35748	5;5	GDNF family receptor alpha-1	Gfra1;Gfra1	___________MFLATLYFALPLLDLLMSAE
Y	3	receptor activity	anatomical structure development;cell motility;cellular component movement;cellular component organization;cellular process;developmental process;locomotion	cell body;cell part;cell projection;extracellular space;macromolecular complex;neuron projection;neuronal cell body;protein complex;receptor complex		3D-structure;Cellmembrane;Completeproteome;Disulfidebond;Glycoprotein;GPI-anchor;Lipoprotein;Membrane;Receptor;Referenceproteome;Repeat;Signal		HCP SH2 domain binding motif;JAK2 kinase substrate motif;SAP and EAT2 SH2 domain binding motif	___2	977.461	117280000	7	-0.711244	Q62997;O35748	7;7	GDNF family receptor alpha-1	Gfra1;Gfra1	_________MFLATLYFALPLLDLLMSAEVS
Y	2	G-protein coupled receptor activity;molecular transducer activity;receptor activity;signal transducer activity;signaling receptor activity;thyrotropin-releasing hormone receptor activity;transmembrane signaling receptor activity	biological regulation;cellular process;response to stimulus;signal transduction	cell body;cell part;neuronal cell body	Calcium signaling pathway;Neuroactive ligand-receptor interaction	Completeproteome;G-proteincoupledreceptor;Membrane;Receptor;Referenceproteome;Transducer;Transmembrane		EGFR kinase substrate motif;JAK2 kinase substrate motif;TC-PTP phosphatase substrate motif	___1	1241.56	1353900	21	-0.704946	Q9R297	21	Protein Trhr2	Trhr2	NVSLIHGDTTLGLPEYKVVSVFLVLLVCTLG
S	3	binding;G-protein coupled receptor activity;hormone binding;molecular transducer activity;peptide binding;peptide hormone binding;peptide receptor activity;peptide receptor activity, G-protein coupled;receptor activity;signal transducer activity;signaling receptor activity;transmembrane signaling receptor activity;vasopressin receptor activity	anatomical structure development;biological regulation;cellular process;cytokine production;developmental process;multicellular organismal process;regulation of body fluid levels;regulation of transport;response to chemical stimulus;response to stimulus;signal transduction	cell part;membrane;plasma membrane	Neuroactive ligand-receptor interaction;Vasopressin-regulated water reabsorption	3D-structure;Cellmembrane;Completeproteome;Glycoprotein;G-proteincoupledreceptor;Lipoprotein;Membrane;Palmitate;Receptor;Referenceproteome;Transducer;Transmembrane;Transmembranehelix			___3	1224.16	25769000	8	-0.666794	Q00788	8	Vasopressin V2 receptor	Avpr2	________MLLVSTVSAVPGLFSPPSSPSNS
S	3	binding;G-protein coupled receptor activity;hormone binding;molecular transducer activity;peptide binding;peptide hormone binding;peptide receptor activity;peptide receptor activity, G-protein coupled;receptor activity;signal transducer activity;signaling receptor activity;transmembrane signaling receptor activity;vasopressin receptor activity	anatomical structure development;biological regulation;cellular process;cytokine production;developmental process;multicellular organismal process;regulation of body fluid levels;regulation of transport;response to chemical stimulus;response to stimulus;signal transduction	cell part;membrane;plasma membrane	Neuroactive ligand-receptor interaction;Vasopressin-regulated water reabsorption	3D-structure;Cellmembrane;Completeproteome;Glycoprotein;G-proteincoupledreceptor;Lipoprotein;Membrane;Palmitate;Receptor;Referenceproteome;Transducer;Transmembrane;Transmembranehelix		Casein kinase I substrate motif;Casein kinase II substrate motif;ERK1,2 kinase substrate motif;G protein-coupled receptor kinase 1 substrate motif;GSK3 kinase substrate motif;GSK-3, ERK1, ERK2, CDK5 substrate motif;WW domain binding motif	___3	1224.16	38897000	15	-0.666794	Q00788	15	Vasopressin V2 receptor	Avpr2	_MLLVSTVSAVPGLFSPPSSPSNSSQEELLD
S	3	binding;G-protein coupled receptor activity;hormone binding;molecular transducer activity;peptide binding;peptide hormone binding;peptide receptor activity;peptide receptor activity, G-protein coupled;receptor activity;signal transducer activity;signaling receptor activity;transmembrane signaling receptor activity;vasopressin receptor activity	anatomical structure development;biological regulation;cellular process;cytokine production;developmental process;multicellular organismal process;regulation of body fluid levels;regulation of transport;response to chemical stimulus;response to stimulus;signal transduction	cell part;membrane;plasma membrane	Neuroactive ligand-receptor interaction;Vasopressin-regulated water reabsorption	3D-structure;Cellmembrane;Completeproteome;Glycoprotein;G-proteincoupledreceptor;Lipoprotein;Membrane;Palmitate;Receptor;Referenceproteome;Transducer;Transmembrane;Transmembranehelix		Casein kinase II substrate motif;MAPKAPK2 kinase substrate motif	___3	1224.16	38897000	23	-0.666794	Q00788	23	Vasopressin V2 receptor	Avpr2	SAVPGLFSPPSSPSNSSQEELLDDRDPLLVR
S	3	binding;G-protein coupled receptor activity;hormone binding;molecular transducer activity;peptide binding;peptide hormone binding;peptide receptor activity;peptide receptor activity, G-protein coupled;receptor activity;signal transducer activity;signaling receptor activity;transmembrane signaling receptor activity;vasopressin receptor activity	anatomical structure development;biological regulation;cellular process;cytokine production;developmental process;multicellular organismal process;regulation of body fluid levels;regulation of transport;response to chemical stimulus;response to stimulus;signal transduction	cell part;membrane;plasma membrane	Neuroactive ligand-receptor interaction;Vasopressin-regulated water reabsorption	3D-structure;Cellmembrane;Completeproteome;Glycoprotein;G-proteincoupledreceptor;Lipoprotein;Membrane;Palmitate;Receptor;Referenceproteome;Transducer;Transmembrane;Transmembranehelix		ATM kinase substrate motif;Casein kinase II substrate motif;DNA dependent Protein kinase substrate motif;MDC1 BRCT domain binding motif;Plk1 PBD domain binding motif	___3	1224.16	38897000	24	-0.666794	Q00788	24	Vasopressin V2 receptor	Avpr2	AVPGLFSPPSSPSNSSQEELLDDRDPLLVRA
S	3	catalytic activity;NADH dehydrogenase (quinone) activity;NADH dehydrogenase (ubiquinone) activity;NADH dehydrogenase activity;oxidoreductase activity;oxidoreductase activity, acting on NADH or NADPH;oxidoreductase activity, acting on NADH or NADPH, quinone or similar compound as acceptor	cellular metabolic process;cellular process;generation of precursor metabolites and energy;metabolic process	cell part;macromolecular complex;NADH dehydrogenase complex;protein complex	Oxidative phosphorylation;Parkinson's disease	Completeproteome;Electrontransport;Membrane;Mitochondrion;Mitochondrioninnermembrane;NAD;Oxidoreductase;Referenceproteome;Respiratorychain;Transmembrane;Transmembranehelix;Transport;Ubiquinone			___3	1076.2	14464000	6	-0.655823	Q8SEZ0	6	NADH-ubiquinone oxidoreductase chain 5	Mt-nd5	__________MNMMTSSILMILILLTTPIII
S	3	catalytic activity;NADH dehydrogenase (quinone) activity;NADH dehydrogenase (ubiquinone) activity;NADH dehydrogenase activity;oxidoreductase activity;oxidoreductase activity, acting on NADH or NADPH;oxidoreductase activity, acting on NADH or NADPH, quinone or similar compound as acceptor	cellular metabolic process;cellular process;generation of precursor metabolites and energy;metabolic process	cell part;macromolecular complex;NADH dehydrogenase complex;protein complex	Oxidative phosphorylation;Parkinson's disease	Completeproteome;Electrontransport;Membrane;Mitochondrion;Mitochondrioninnermembrane;NAD;Oxidoreductase;Referenceproteome;Respiratorychain;Transmembrane;Transmembranehelix;Transport;Ubiquinone		MDC1 BRCT domain binding motif;Plk1 PBD domain binding motif	___3	1076.2	14464000	7	-0.655823	Q8SEZ0	7	NADH-ubiquinone oxidoreductase chain 5	Mt-nd5	_________MNMMTSSILMILILLTTPIIIS
T	3	catalytic activity;NADH dehydrogenase (quinone) activity;NADH dehydrogenase (ubiquinone) activity;NADH dehydrogenase activity;oxidoreductase activity;oxidoreductase activity, acting on NADH or NADPH;oxidoreductase activity, acting on NADH or NADPH, quinone or similar compound as acceptor	cellular metabolic process;cellular process;generation of precursor metabolites and energy;metabolic process	cell part;macromolecular complex;NADH dehydrogenase complex;protein complex	Oxidative phosphorylation;Parkinson's disease	Completeproteome;Electrontransport;Membrane;Mitochondrion;Mitochondrioninnermembrane;NAD;Oxidoreductase;Referenceproteome;Respiratorychain;Transmembrane;Transmembranehelix;Transport;Ubiquinone			___3	1076.2	14464000	5	-0.655823	Q8SEZ0	5	NADH-ubiquinone oxidoreductase chain 5	Mt-nd5	___________MNMMTSSILMILILLTTPII
Y	3	binding;calcium ion binding;cation binding;extracellular matrix binding;ion binding;metal ion binding	biological adhesion;biological regulation;cell adhesion;cellular component organization;cellular process;extracellular matrix organization;extracellular structure organization	cell part		Completeproteome;Disulfidebond;EGF-likedomain;Referenceproteome;Repeat		Src kinase substrate motif	___3	1323.54	144920000	560	-0.61566	F1LM84	560	Nidogen-1	Nid1	LTINTELEGRVPQIPYGASVHIEPYTELYHY
Y	3	binding;calcium ion binding;cation binding;extracellular matrix binding;ion binding;metal ion binding	biological adhesion;biological regulation;cell adhesion;cellular component organization;cellular process;extracellular matrix organization;extracellular structure organization	cell part		Completeproteome;Disulfidebond;EGF-likedomain;Referenceproteome;Repeat		Src kinase substrate motif	___3	1323.54	144920000	575	-0.61566	F1LM84	575	Nidogen-1	Nid1	YGASVHIEPYTELYHYSSSVITSSSTREYTV
S	3	G-protein coupled receptor activity;molecular transducer activity;olfactory receptor activity;receptor activity;signal transducer activity;signaling receptor activity;transmembrane signaling receptor activity	detection of stimulus;response to chemical stimulus;response to stimulus	cell part;membrane;plasma membrane		Cellmembrane;Completeproteome;G-proteincoupledreceptor;Membrane;Olfaction;Receptor;Referenceproteome;Sensorytransduction;Transducer;Transmembrane;Transmembranehelix		Casein kinase I substrate motif;MAPKAPK2 kinase substrate motif;PKA kinase substrate motif;PKC kinase substrate motif	___3	1389.57	69100000	91	-0.599399	D3ZP02	91	Olfactory receptor	Olr552	IIAPKMIINFLSEHKSTRLFACILQSFFFAV
S	3	G-protein coupled receptor activity;molecular transducer activity;olfactory receptor activity;receptor activity;signal transducer activity;signaling receptor activity;transmembrane signaling receptor activity	detection of stimulus;response to chemical stimulus;response to stimulus	cell part;membrane;plasma membrane		Cellmembrane;Completeproteome;G-proteincoupledreceptor;Membrane;Olfaction;Receptor;Referenceproteome;Sensorytransduction;Transducer;Transmembrane;Transmembranehelix		BRCA1 BRCT domain binding motif;G protein-coupled receptor kinase 1 substrate motif	___3	1389.57	69100000	101	-0.599399	D3ZP02	101	Olfactory receptor	Olr552	LSEHKSTRLFACILQSFFFAVYATTEVVLLS
T	3	G-protein coupled receptor activity;molecular transducer activity;olfactory receptor activity;receptor activity;signal transducer activity;signaling receptor activity;transmembrane signaling receptor activity	detection of stimulus;response to chemical stimulus;response to stimulus	cell part;membrane;plasma membrane		Cellmembrane;Completeproteome;G-proteincoupledreceptor;Membrane;Olfaction;Receptor;Referenceproteome;Sensorytransduction;Transducer;Transmembrane;Transmembranehelix		G protein-coupled receptor kinase 1 substrate motif;MDC1 BRCT domain binding motif;PKA kinase substrate motif;PKC kinase substrate motif;Plk1 PBD domain binding motif	___3	1389.57	69100000	92	-0.599399	D3ZP02	92	Olfactory receptor	Olr552	IAPKMIINFLSEHKSTRLFACILQSFFFAVY
T	3	G-protein coupled receptor activity;molecular transducer activity;olfactory receptor activity;receptor activity;signal transducer activity;signaling receptor activity;transmembrane signaling receptor activity	detection of stimulus;response to chemical stimulus;response to stimulus	cell part;membrane;plasma membrane		Cellmembrane;Completeproteome;G-proteincoupledreceptor;Membrane;Olfaction;Receptor;Referenceproteome;Sensorytransduction;Transducer;Transmembrane;Transmembranehelix			___3	1389.57	69100000	109	-0.599399	D3ZP02	109	Olfactory receptor	Olr552	LFACILQSFFFAVYATTEVVLLSMMAYDRYV
T	3	G-protein coupled receptor activity;molecular transducer activity;olfactory receptor activity;receptor activity;signal transducer activity;signaling receptor activity;transmembrane signaling receptor activity	detection of stimulus;response to chemical stimulus;response to stimulus	cell part;membrane;plasma membrane		Cellmembrane;Completeproteome;G-proteincoupledreceptor;Membrane;Olfaction;Receptor;Referenceproteome;Sensorytransduction;Transducer;Transmembrane;Transmembranehelix		G protein-coupled receptor kinase 1 substrate motif	___3	1389.57	69100000	110	-0.599399	D3ZP02	110	Olfactory receptor	Olr552	FACILQSFFFAVYATTEVVLLSMMAYDRYVA
S	3	G-protein coupled receptor activity;molecular transducer activity;olfactory receptor activity;receptor activity;signal transducer activity;signaling receptor activity;transmembrane signaling receptor activity	detection of stimulus;response to chemical stimulus;response to stimulus	cell part;membrane;plasma membrane	Olfactory transduction	Cellmembrane;Completeproteome;G-proteincoupledreceptor;Membrane;Olfaction;Receptor;Referenceproteome;Sensorytransduction;Transducer;Transmembrane;Transmembranehelix		G protein-coupled receptor kinase 1 substrate motif	___3	1046.76	54645000	246	-0.513693	D3ZSJ0	246	Olfactory receptor	Olr326	IHSVKGRWKAFNTCASHLMAVTMLFGTALFM
T	3	G-protein coupled receptor activity;molecular transducer activity;olfactory receptor activity;receptor activity;signal transducer activity;signaling receptor activity;transmembrane signaling receptor activity	detection of stimulus;response to chemical stimulus;response to stimulus	cell part;membrane;plasma membrane	Olfactory transduction	Cellmembrane;Completeproteome;G-proteincoupledreceptor;Membrane;Olfaction;Receptor;Referenceproteome;Sensorytransduction;Transducer;Transmembrane;Transmembranehelix		Casein kinase I substrate motif;Casein kinase II substrate motif;PKA kinase substrate motif	___3	1046.76	55932000	243	-0.513693	D3ZSJ0	243	Olfactory receptor	Olr326	VLKIHSVKGRWKAFNTCASHLMAVTMLFGTA
T	3	G-protein coupled receptor activity;molecular transducer activity;olfactory receptor activity;receptor activity;signal transducer activity;signaling receptor activity;transmembrane signaling receptor activity	detection of stimulus;response to chemical stimulus;response to stimulus	cell part;membrane;plasma membrane	Olfactory transduction	Cellmembrane;Completeproteome;G-proteincoupledreceptor;Membrane;Olfaction;Receptor;Referenceproteome;Sensorytransduction;Transducer;Transmembrane;Transmembranehelix			___3	1046.76	54682000	257	-0.513693	D3ZSJ0	257	Olfactory receptor	Olr326	NTCASHLMAVTMLFGTALFMYLRPSSSYSFS
S	2	catalytic activity;hyaluronan synthase activity;transferase activity;transferase activity, transferring glycosyl groups;transferase activity, transferring hexosyl groups;UDP-glycosyltransferase activity	amine metabolic process;biological regulation;biosynthetic process;carbohydrate metabolic process;macromolecule metabolic process;metabolic process;nitrogen compound metabolic process;polysaccharide metabolic process;primary metabolic process	cell part;membrane		Completeproteome;Referenceproteome		PKA kinase substrate motif;PKC kinase substrate motif	___2	1056.97	2625800	496	-0.508982	Q8CH93	496	Hyaluronan synthase 1	Has1	KFLALVTMNQSGWGTSGRKKLAANYVPVLPL
T	2	catalytic activity;hyaluronan synthase activity;transferase activity;transferase activity, transferring glycosyl groups;transferase activity, transferring hexosyl groups;UDP-glycosyltransferase activity	amine metabolic process;biological regulation;biosynthetic process;carbohydrate metabolic process;macromolecule metabolic process;metabolic process;nitrogen compound metabolic process;polysaccharide metabolic process;primary metabolic process	cell part;membrane		Completeproteome;Referenceproteome		MAPKAPK2 kinase substrate motif	___2	1056.97	2625800	495	-0.508982	Q8CH93	495	Hyaluronan synthase 1	Has1	AKFLALVTMNQSGWGTSGRKKLAANYVPVLP
S	3	binding;cation binding;ion binding;metal ion binding;nucleic acid binding;transition metal ion binding;zinc ion binding	biological regulation	cell part;intracellular		Completeproteome;Metal-binding;Referenceproteome;Repeat;Zinc;Zinc-finger		Casein kinase II substrate motif;Pyruvate dehydrogenase kinase substrate motif	___2	1259.86	25986000	3	-0.221945	B2RZ85	3	LOC680200 protein	LOC680200	_____________MLSFWDVAIDFSPEEWEC
Y	3	binding;cation binding;ion binding;metal ion binding;nucleic acid binding;transition metal ion binding;zinc ion binding	biological regulation	cell part;intracellular		Completeproteome;Metal-binding;Referenceproteome;Repeat;Zinc;Zinc-finger		JAK2 kinase substrate motif	___2	1259.86	25986000	27	-0.221945	B2RZ85	27	LOC680200 protein	LOC680200	SPEEWECLEPVQWNLYRDVMLENYSNLVFLG
Y	4	G-protein coupled receptor activity;molecular transducer activity;receptor activity;signal transducer activity;signaling receptor activity;transmembrane signaling receptor activity	anatomical structure development;biological regulation;cellular process;developmental process;response to stimulus;signal transduction	cell part;membrane;plasma membrane		Cellmembrane;Completeproteome;Glycoprotein;G-proteincoupledreceptor;Membrane;Receptor;Referenceproteome;Signal;Transducer;Transmembrane;Transmembranehelix		HCP SH2 domain binding motif;JAK2 kinase substrate motif	___1	839.194	8701200	11	0.571695	F1LMW3;Q8K3V3	11;11	G-protein coupled receptor 56	Gpr56;Gpr56	_____MAVQVLLQMVYFLLTLLFLVQGAHGA
S	2	binding;cation binding;ion binding;metal ion binding;transition metal ion binding;zinc ion binding		cell part;intracellular membrane-bounded organelle;intracellular organelle;nucleus;organelle		Completeproteome;Metal-binding;Methyltransferase;Nucleus;Referenceproteome;Transferase;Zinc;Zinc-finger		Casein kinase II substrate motif;DNA dependent Protein kinase substrate motif;Pyruvate dehydrogenase kinase substrate motif	___2	896.838	45791000	2732	1.66439	F1LXK8	2732	Histone-lysine N-methyltransferase	LOC100362634	SSDDRLSRPLPPATPSSMDMNSRQLVGGSQA
S	2	binding;cation binding;ion binding;metal ion binding;transition metal ion binding;zinc ion binding		cell part;intracellular membrane-bounded organelle;intracellular organelle;nucleus;organelle		Completeproteome;Metal-binding;Methyltransferase;Nucleus;Referenceproteome;Transferase;Zinc;Zinc-finger		MDC1 BRCT domain binding motif;Plk1 PBD domain binding motif	___2	896.838	45791000	2733	1.66439	F1LXK8	2733	Histone-lysine N-methyltransferase	LOC100362634	SDDRLSRPLPPATPSSMDMNSRQLVGGSQAF
T	2	binding;cation binding;ion binding;metal ion binding;transition metal ion binding;zinc ion binding		cell part;intracellular membrane-bounded organelle;intracellular organelle;nucleus;organelle		Completeproteome;Metal-binding;Methyltransferase;Nucleus;Referenceproteome;Transferase;Zinc;Zinc-finger		Casein kinase I substrate motif;Casein kinase II substrate motif;ERK1,2 kinase substrate motif;GSK3, Erk1, Erk2 and CDK5 kinase motif;GSK-3, ERK1, ERK2, CDK5 substrate motif;WW domain binding motif	___2	896.838	45791000	2730	1.66439	F1LXK8	2730	Histone-lysine N-methyltransferase	LOC100362634	AFSSDDRLSRPLPPATPSSMDMNSRQLVGGS
