# Supplementary material for: Proteomic Dissection of Nanotopography-Sensitive Mechanotransductive Signaling Hubs that Foster Neuronal Differentiation in PC12 Cells
Source: Front Cell Neurosci. 2018 Jan 4;11:417. doi: 10.3389/fncel.2017.00417 (PMC5758595; doi:10.3389/fncel.2017.00417)
Supplement: Table S21 — Proteins differently phosphorylated in ns-Zr25vsNGF. The table lists all phosphorylated proteins annotated with Perseus software. Annotated terms include GOBP, GOMF, GOCC, Keywords, KEGG, CORUM, together with the enriched sequence motifs of phosphopeptides data set. [file DataSheet6.XLS]

## Sheet: M13
Amino acid	Charge	GOMF name	GOBP slim name	GOCC slim name	KEGG name	Keywords	Corum	Motifs	m/z	Position	Proteins	Positions within proteins	Protein names	Gene names	Sequence window
S	3	binding;catalytic activity;enzyme regulator activity;GTP binding;GTPase activity;guanyl nucleotide binding;guanyl ribonucleotide binding;hydrolase activity;hydrolase activity, acting on acid anhydrides;hydrolase activity, acting on acid anhydrides, in phosphorus-containing anhydrides;nucleoside-triphosphatase activity;nucleotide binding;purine nucleotide binding;purine ribonucleoside triphosphate…	anatomical structure formation involved in morphogenesis;biological regulation;cell division;cellular component assembly;cellular component organization;cellular process;developmental process;mitosis;nuclear division;organelle fission;organelle organization;regulation of transport;response to stimulus;signal transduction	cell part;cell surface;cytoskeleton;intracellular non-membrane-bounded organelle;intracellular organelle;macromolecular complex;midbody;nucleolus;organelle;protein complex;septin complex;synapse		Acetylation;Cellcycle;Celldivision;Cellmembrane;Cellprojection;Completeproteome;Cytoplasm;Cytoskeleton;Directproteinsequencing;GTP-binding;Membrane;Mitosis;Nucleotide-binding;Phosphoprotein;Referenceproteome		b-Adrenergic Receptor kinase substrate motif;Casein kinase I substrate motif;Casein kinase II substrate motif;Pyruvate dehydrogenase kinase substrate motif	839.687	218	Q91Y81	218	Septin-2	Sept2	IEEHSIKIYHLPDAESDEDEDFKEQTRLLKA
Y	3					Completeproteome;Referenceproteome		FRIP PTB domain binding motif	550.248	11	B2RYQ1	11	ARP6 actin-related protein 6 homolog (Yeast)	Actr6	_____MTTLVLDNGAYNAKIGYSHDSVSVIP
T	3	binding;catalytic activity;cation binding;endopeptidase activity;hydrolase activity;ion binding;metal ion binding;metalloendopeptidase activity;metallopeptidase activity;peptidase activity;peptidase activity, acting on L-amino acid peptides;transition metal ion binding;zinc ion binding	macromolecule metabolic process;metabolic process;primary metabolic process;protein metabolic process;proteolysis			Completeproteome;Disulfidebond;Referenceproteome		Casein kinase I substrate motif	634.558	149	F1M9Z9	149	Protein Adam12	Adam12	STCSGLRGLIVFENKTYILEPMKNTTDRYKL
T	3	binding;catalytic activity;cation binding;endopeptidase activity;hydrolase activity;ion binding;metal ion binding;metalloendopeptidase activity;metallopeptidase activity;peptidase activity;peptidase activity, acting on L-amino acid peptides;transition metal ion binding;zinc ion binding	macromolecule metabolic process;metabolic process;primary metabolic process;protein metabolic process;proteolysis			Completeproteome;Disulfidebond;Referenceproteome		PKA kinase substrate motif;PKC kinase substrate motif	634.558	158	F1M9Z9	158	Protein Adam12	Adam12	IVFENKTYILEPMKNTTDRYKLVPAENMKNI
T	3	binding;catalytic activity;cation binding;endopeptidase activity;hydrolase activity;ion binding;metal ion binding;metalloendopeptidase activity;metallopeptidase activity;peptidase activity;peptidase activity, acting on L-amino acid peptides;transition metal ion binding;zinc ion binding	macromolecule metabolic process;metabolic process;primary metabolic process;protein metabolic process;proteolysis			Completeproteome;Disulfidebond;Referenceproteome		Casein kinase II substrate motif;PKA kinase substrate motif;PKC kinase substrate motif	634.558	159	F1M9Z9	159	Protein Adam12	Adam12	VFENKTYILEPMKNTTDRYKLVPAENMKNIQ
Y	3	binding;catalytic activity;cation binding;endopeptidase activity;hydrolase activity;ion binding;metal ion binding;metalloendopeptidase activity;metallopeptidase activity;peptidase activity;peptidase activity, acting on L-amino acid peptides;transition metal ion binding;zinc ion binding	macromolecule metabolic process;metabolic process;primary metabolic process;protein metabolic process;proteolysis			Completeproteome;Disulfidebond;Referenceproteome		FRIP PTB domain binding motif	634.558	150	F1M9Z9	150	Protein Adam12	Adam12	TCSGLRGLIVFENKTYILEPMKNTTDRYKLV
S	2		biological regulation;cellular process;response to stimulus;signal transduction	cell part;intracellular		Completeproteome;Referenceproteome		MDC1 BRCT domain binding motif;Plk1 PBD domain binding motif	1209.98	8	F1LXP8	8	Protein Arhgap18	Arhgap18	________MNWLSSSSGVVLTAYHPSGKDQV
T	2		biological regulation;cellular process;response to stimulus;signal transduction	cell part;intracellular		Completeproteome;Referenceproteome		Dual specificity protein phosphatase 6 substrate motif;G protein-coupled receptor kinase 1 substrate motif;PP2C delta substrate motif	1209.98	13	F1LXP8	13	Protein Arhgap18	Arhgap18	___MNWLSSSSGVVLTAYHPSGKDQVAGDSH
Y	2		biological regulation;cellular process;response to stimulus;signal transduction	cell part;intracellular		Completeproteome;Referenceproteome			1209.98	15	F1LXP8	15	Protein Arhgap18	Arhgap18	_MNWLSSSSGVVLTAYHPSGKDQVAGDSHAK
T	3					Completeproteome;Referenceproteome		b-Adrenergic Receptor kinase substrate motif;Cdc2 kinase substrate motif;CDK1,2,4,6 kinase substrate motif;GSK-3, ERK1, ERK2, CDK5 substrate motif;WW domain binding motif	855.07	7	F1M943	7	Protein Armc8	Armc8	_________MACLLETPIRMSVLSEVTASSR
S	3	binding;G-protein coupled receptor activity;hormone binding;molecular transducer activity;peptide binding;peptide hormone binding;peptide receptor activity;peptide receptor activity, G-protein coupled;receptor activity;signal transducer activity;signaling receptor activity;transmembrane signaling receptor activity;vasopressin receptor activity	anatomical structure development;biological regulation;cellular process;cytokine production;developmental process;multicellular organismal process;regulation of body fluid levels;regulation of transport;response to chemical stimulus;response to stimulus;signal transduction	cell part;membrane;plasma membrane	Neuroactive ligand-receptor interaction;Vasopressin-regulated water reabsorption	3D-structure;Cellmembrane;Completeproteome;Glycoprotein;G-proteincoupledreceptor;Lipoprotein;Membrane;Palmitate;Receptor;Referenceproteome;Transducer;Transmembrane;Transmembranehelix			1224.16	8	Q00788	8	Vasopressin V2 receptor	Avpr2	________MLLVSTVSAVPGLFSPPSSPSNS
S	3	binding;G-protein coupled receptor activity;hormone binding;molecular transducer activity;peptide binding;peptide hormone binding;peptide receptor activity;peptide receptor activity, G-protein coupled;receptor activity;signal transducer activity;signaling receptor activity;transmembrane signaling receptor activity;vasopressin receptor activity	anatomical structure development;biological regulation;cellular process;cytokine production;developmental process;multicellular organismal process;regulation of body fluid levels;regulation of transport;response to chemical stimulus;response to stimulus;signal transduction	cell part;membrane;plasma membrane	Neuroactive ligand-receptor interaction;Vasopressin-regulated water reabsorption	3D-structure;Cellmembrane;Completeproteome;Glycoprotein;G-proteincoupledreceptor;Lipoprotein;Membrane;Palmitate;Receptor;Referenceproteome;Transducer;Transmembrane;Transmembranehelix		Casein kinase I substrate motif;Casein kinase II substrate motif;ERK1,2 kinase substrate motif;G protein-coupled receptor kinase 1 substrate motif;GSK3 kinase substrate motif;GSK-3, ERK1, ERK2, CDK5 substrate motif;WW domain binding motif	1224.16	15	Q00788	15	Vasopressin V2 receptor	Avpr2	_MLLVSTVSAVPGLFSPPSSPSNSSQEELLD
S	3	binding;G-protein coupled receptor activity;hormone binding;molecular transducer activity;peptide binding;peptide hormone binding;peptide receptor activity;peptide receptor activity, G-protein coupled;receptor activity;signal transducer activity;signaling receptor activity;transmembrane signaling receptor activity;vasopressin receptor activity	anatomical structure development;biological regulation;cellular process;cytokine production;developmental process;multicellular organismal process;regulation of body fluid levels;regulation of transport;response to chemical stimulus;response to stimulus;signal transduction	cell part;membrane;plasma membrane	Neuroactive ligand-receptor interaction;Vasopressin-regulated water reabsorption	3D-structure;Cellmembrane;Completeproteome;Glycoprotein;G-proteincoupledreceptor;Lipoprotein;Membrane;Palmitate;Receptor;Referenceproteome;Transducer;Transmembrane;Transmembranehelix		Casein kinase II substrate motif;MAPKAPK2 kinase substrate motif	1224.16	23	Q00788	23	Vasopressin V2 receptor	Avpr2	SAVPGLFSPPSSPSNSSQEELLDDRDPLLVR
S	3	binding;G-protein coupled receptor activity;hormone binding;molecular transducer activity;peptide binding;peptide hormone binding;peptide receptor activity;peptide receptor activity, G-protein coupled;receptor activity;signal transducer activity;signaling receptor activity;transmembrane signaling receptor activity;vasopressin receptor activity	anatomical structure development;biological regulation;cellular process;cytokine production;developmental process;multicellular organismal process;regulation of body fluid levels;regulation of transport;response to chemical stimulus;response to stimulus;signal transduction	cell part;membrane;plasma membrane	Neuroactive ligand-receptor interaction;Vasopressin-regulated water reabsorption	3D-structure;Cellmembrane;Completeproteome;Glycoprotein;G-proteincoupledreceptor;Lipoprotein;Membrane;Palmitate;Receptor;Referenceproteome;Transducer;Transmembrane;Transmembranehelix		ATM kinase substrate motif;Casein kinase II substrate motif;DNA dependent Protein kinase substrate motif;MDC1 BRCT domain binding motif;Plk1 PBD domain binding motif	1224.16	24	Q00788	24	Vasopressin V2 receptor	Avpr2	AVPGLFSPPSSPSNSSQEELLDDRDPLLVRA
S	2		biological regulation	cell part;intracellular membrane-bounded organelle;intracellular organelle;nucleus;organelle		Completeproteome;Referenceproteome		b-Adrenergic Receptor kinase substrate motif;Casein kinase II substrate motif;G protein-coupled receptor kinase 1 substrate motif;PKA kinase substrate motif;Pyruvate dehydrogenase kinase substrate motif	1012.86	538	D4A450	538	Protein Bclaf1	Bclaf1	DYFSDKESAKQKFHDSEGDDTEETEDYRQFR
T	2					Completeproteome;Referenceproteome		Casein kinase I substrate motif;MAPKAPK2 kinase substrate motif	1207.55	1938	D3ZS69	1938	Protein C2cd3	C2cd3	SNLVLQVSSLISDLQTITRDSQAALTSHQAR
T	2					Completeproteome;Referenceproteome		Casein kinase I substrate motif;Casein kinase II substrate motif	1207.55	1940	D3ZS69	1940	Protein C2cd3	C2cd3	LVLQVSSLISDLQTITRDSQAALTSHQARSR
T	3	calcium channel activity;cation channel activity;cation transmembrane transporter activity;channel activity;gated channel activity;ion channel activity;ion transmembrane transporter activity;low voltage-gated calcium channel activity;passive transmembrane transporter activity;substrate-specific channel activity;substrate-specific transmembrane transporter activity;substrate-specific transporter a…	biological regulation;cellular homeostasis;cellular ion homeostasis;cellular process;circulatory system process;establishment of localization;homeostatic process;ion transport;multicellular organismal process;muscle contraction;regulation of transport;response to chemical stimulus;response to endogenous stimulus;response to stimulus;transmembrane transport;transport	cell body;cell part;cell projection;macromolecular complex;neuron projection;neuronal cell body;protein complex;voltage-gated calcium channel complex	Calcium signaling pathway;MAPK signaling pathway;Type II diabetes mellitus	Calcium;Calciumchannel;Calciumtransport;Completeproteome;Glycoprotein;Ionchannel;Iontransport;Membrane;Referenceproteome;Repeat;Transmembrane;Transmembranehelix;Transport;Voltage-gatedchannel			893.074	1313	F1LSB3;O54898;F1M9P2	1313;1290;1290	Voltage-dependent T-type calcium channel subunit alpha-1G	Cacna1g;Cacna1g;Cacna1g	ERPKIDPHSAERIFLTLSNYIFTAVFLAEMT
T	3	calcium channel activity;cation channel activity;cation transmembrane transporter activity;channel activity;gated channel activity;ion channel activity;ion transmembrane transporter activity;low voltage-gated calcium channel activity;passive transmembrane transporter activity;substrate-specific channel activity;substrate-specific transmembrane transporter activity;substrate-specific transporter a…	biological regulation;cellular homeostasis;cellular ion homeostasis;cellular process;circulatory system process;establishment of localization;homeostatic process;ion transport;multicellular organismal process;muscle contraction;regulation of transport;response to chemical stimulus;response to endogenous stimulus;response to stimulus;transmembrane transport;transport	cell body;cell part;cell projection;macromolecular complex;neuron projection;neuronal cell body;protein complex;voltage-gated calcium channel complex	Calcium signaling pathway;MAPK signaling pathway;Type II diabetes mellitus	Calcium;Calciumchannel;Calciumtransport;Completeproteome;Glycoprotein;Ionchannel;Iontransport;Membrane;Referenceproteome;Repeat;Transmembrane;Transmembranehelix;Transport;Voltage-gatedchannel			893.074	1320	F1LSB3;O54898;F1M9P2	1320;1297;1297	Voltage-dependent T-type calcium channel subunit alpha-1G	Cacna1g;Cacna1g;Cacna1g	HSAERIFLTLSNYIFTAVFLAEMTVKVVALG
T	3	calcium channel activity;cation channel activity;cation transmembrane transporter activity;channel activity;gated channel activity;ion channel activity;ion transmembrane transporter activity;low voltage-gated calcium channel activity;passive transmembrane transporter activity;substrate-specific channel activity;substrate-specific transmembrane transporter activity;substrate-specific transporter a…	biological regulation;cellular homeostasis;cellular ion homeostasis;cellular process;circulatory system process;establishment of localization;homeostatic process;ion transport;multicellular organismal process;muscle contraction;regulation of transport;response to chemical stimulus;response to endogenous stimulus;response to stimulus;transmembrane transport;transport	cell body;cell part;cell projection;macromolecular complex;neuron projection;neuronal cell body;protein complex;voltage-gated calcium channel complex	Calcium signaling pathway;MAPK signaling pathway;Type II diabetes mellitus	Calcium;Calciumchannel;Calciumtransport;Completeproteome;Glycoprotein;Ionchannel;Iontransport;Membrane;Referenceproteome;Repeat;Transmembrane;Transmembranehelix;Transport;Voltage-gatedchannel		PKA kinase substrate motif;PKC kinase substrate motif	893.074	1328	F1LSB3;O54898;F1M9P2	1328;1305;1305	Voltage-dependent T-type calcium channel subunit alpha-1G	Cacna1g;Cacna1g;Cacna1g	TLSNYIFTAVFLAEMTVKVVALGWCFGEQAY
T	2			cell part;centrosome;intracellular non-membrane-bounded organelle;intracellular organelle;microtubule organizing center;organelle		Completeproteome;Referenceproteome		G protein-coupled receptor kinase 1 substrate motif;GSK-3, ERK1, ERK2, CDK5 substrate motif;WW domain binding motif	878.805	4	D3ZHU5	4	Protein Ccdc77	Ccdc77	____________MNFTPTHTPICRKITVASR
T	2			cell part;centrosome;intracellular non-membrane-bounded organelle;intracellular organelle;microtubule organizing center;organelle		Completeproteome;Referenceproteome		DNA dependent Protein kinase substrate motif	878.805	6	D3ZHU5	6	Protein Ccdc77	Ccdc77	__________MNFTPTHTPICRKITVASRRG
T	2			cell part;centrosome;intracellular non-membrane-bounded organelle;intracellular organelle;microtubule organizing center;organelle		Completeproteome;Referenceproteome		GSK-3, ERK1, ERK2, CDK5 substrate motif;WW domain binding motif	878.805	8	D3ZHU5	8	Protein Ccdc77	Ccdc77	________MNFTPTHTPICRKITVASRRGAG
S	4	cargo receptor activity;receptor activity;scavenger receptor activity		cell part;membrane		Completeproteome;Disulfidebond;Referenceproteome		Casein kinase I substrate motif;Casein kinase II substrate motif;G protein-coupled receptor kinase 1 substrate motif	1093.29	1045	D3Z9U2	1045	CD163 antigen (Predicted)	Cd163	CLPRMTLESQHGTGHSTLTALLVCGAILLVL
T	4	cargo receptor activity;receptor activity;scavenger receptor activity		cell part;membrane		Completeproteome;Disulfidebond;Referenceproteome		Casein kinase I substrate motif;Casein kinase II substrate motif;PKA kinase substrate motif;PKC kinase substrate motif	1093.29	1035	D3Z9U2	1035	CD163 antigen (Predicted)	Cd163	CGHKEDASVKCLPRMTLESQHGTGHSTLTAL
T	4	cargo receptor activity;receptor activity;scavenger receptor activity		cell part;membrane		Completeproteome;Disulfidebond;Referenceproteome		Casein kinase I substrate motif;Casein kinase II substrate motif;G protein-coupled receptor kinase 1 substrate motif;MAPKAPK2 kinase substrate motif	1093.29	1042	D3Z9U2	1042	CD163 antigen (Predicted)	Cd163	SVKCLPRMTLESQHGTGHSTLTALLVCGAIL
T	4	cargo receptor activity;receptor activity;scavenger receptor activity		cell part;membrane		Completeproteome;Disulfidebond;Referenceproteome		PKA kinase substrate motif;PKC kinase substrate motif	1093.29	1068	D3Z9U2	1068	CD163 antigen (Predicted)	Cd163	CGAILLVLLIAFLLWTLKRRQTQRLTVSSRG
S	3	structural molecule activity	biological adhesion;cell adhesion;cellular process;response to abiotic stimulus;response to chemical stimulus;response to drug;response to stimulus;response to stress	extracellular space		Collagen;Completeproteome;Disulfidebond;Referenceproteome		Casein kinase II substrate motif;MAPKAPK2 kinase substrate motif	1020.7	1308	F1LR02	1308	Procollagen, type XVIII, alpha 1, isoform CRA_a	Col18a1	HNSYIVLCIENSFMTSFSK____________
S	3	structural molecule activity	biological adhesion;cell adhesion;cellular process;response to abiotic stimulus;response to chemical stimulus;response to drug;response to stimulus;response to stress	extracellular space		Collagen;Completeproteome;Disulfidebond;Referenceproteome			1020.7	1310	F1LR02	1310	Procollagen, type XVIII, alpha 1, isoform CRA_a	Col18a1	SYIVLCIENSFMTSFSK______________
T	3	structural molecule activity	biological adhesion;cell adhesion;cellular process;response to abiotic stimulus;response to chemical stimulus;response to drug;response to stimulus;response to stress	extracellular space		Collagen;Completeproteome;Disulfidebond;Referenceproteome		Casein kinase I substrate motif;Casein kinase II substrate motif	1020.7	1307	F1LR02	1307	Procollagen, type XVIII, alpha 1, isoform CRA_a	Col18a1	CHNSYIVLCIENSFMTSFSK___________
Y	3	structural molecule activity	biological adhesion;cell adhesion;cellular process;response to abiotic stimulus;response to chemical stimulus;response to drug;response to stimulus;response to stress	extracellular space		Collagen;Completeproteome;Disulfidebond;Referenceproteome		JAK2 kinase substrate motif;Shb SH2 domain binding motif;SHC SH2 domain binding motif;SHP2 N-terminal SH2 domain binding motif	1020.7	1296	F1LR02	1296	Procollagen, type XVIII, alpha 1, isoform CRA_a	Col18a1	SGRLLEQKAESCHNSYIVLCIENSFMTSFSK
Y	2	catalytic activity;hydrolase activity;hydrolase activity, acting on acid anhydrides;hydrolase activity, acting on acid anhydrides, in phosphorus-containing anhydrides;microtubule motor activity;motor activity;nucleoside-triphosphatase activity;pyrophosphatase activity	anatomical structure formation involved in morphogenesis;cellular component assembly;cellular component organization;cellular process;developmental process	cell part;macromolecular complex;protein complex	Huntington's disease	Cellprojection;Cilium;Ciliumbiogenesis/degradation;Completeproteome;Cytoplasm;Cytoskeleton;Dynein;Microtubule;Motorprotein;Referenceproteome;Repeat;WDrepeat		ALK kinase substrate motif;JAK2 kinase substrate motif;SHP1 SH2 domain binding motif;SHP2 CSH2 domain binding motif;SHP2 N-terminal SH2 domain binding motif	745.326	5	Q66HC9	5	Dynein intermediate chain 2, axonemal	Dnai2	___________MEIVYVYVKKRSEFGKQCNF
Y	2	catalytic activity;hydrolase activity;hydrolase activity, acting on acid anhydrides;hydrolase activity, acting on acid anhydrides, in phosphorus-containing anhydrides;microtubule motor activity;motor activity;nucleoside-triphosphatase activity;pyrophosphatase activity	anatomical structure formation involved in morphogenesis;cellular component assembly;cellular component organization;cellular process;developmental process	cell part;macromolecular complex;protein complex	Huntington's disease	Cellprojection;Cilium;Ciliumbiogenesis/degradation;Completeproteome;Cytoplasm;Cytoskeleton;Dynein;Microtubule;Motorprotein;Referenceproteome;Repeat;WDrepeat			745.326	7	Q66HC9	7	Dynein intermediate chain 2, axonemal	Dnai2	_________MEIVYVYVKKRSEFGKQCNFSD
S	2			cell part		Completeproteome;Referenceproteome		Casein kinase I substrate motif;Casein kinase II substrate motif;DNA dependent Protein kinase substrate motif	1179.5	150	D4AD75	150	Protein Dpy19l1	Dpy19l1	MGLYYSYFKTIVEAPSFLSGVWMIMNDRLTE
T	2			cell part		Completeproteome;Referenceproteome		Casein kinase II substrate motif;G protein-coupled receptor kinase 1 substrate motif;MAPKAPK2 kinase substrate motif	1179.5	144	D4AD75	144	Protein Dpy19l1	Dpy19l1	MAFRTEMGLYYSYFKTIVEAPSFLSGVWMIM
S	2		cellular component disassembly;cellular component organization;cellular process;cytoskeleton organization;organelle organization;protein depolymerization	cell part;cytoskeleton;intracellular non-membrane-bounded organelle;intracellular organelle;organelle		Acetylation;Actin-binding;Completeproteome;Directproteinsequencing;Phosphoprotein;Referenceproteome;Ublconjugation			706.797	3	Q7M0E3	3	Destrin	Dstn	_____________MASGVQVADEVCRIFYDM
S	3	binding;nucleic acid binding;RNA binding;translation elongation factor activity;translation factor activity, nucleic acid binding		cell part;macromolecular complex;protein complex		Completeproteome;Elongationfactor;Proteinbiosynthesis;Referenceproteome		BARD1 BRCT domain binding motif;Casein kinase II substrate motif	1381.57	106	B5DEN5	106	Eukaryotic translation elongation factor 1 beta 2	Eef1b2	GAADAKDDDDIDLFGSDDEEESEDAKRLREE
S	3	binding;DNA binding;molecular transducer activity;nucleic acid binding;RNA binding;signal transducer activity;translation elongation factor activity;translation factor activity, nucleic acid binding	biological regulation;biosynthetic process;cellular metabolic process;cellular nitrogen compound metabolic process;cellular process;macromolecule metabolic process;metabolic process;nitrogen compound metabolic process;nucleobase-containing compound metabolic process;primary metabolic process;RNA metabolic process	cell part;intracellular membrane-bounded organelle;intracellular organelle;macromolecular complex;nucleus;organelle;protein complex		Acetylation;Alternativesplicing;Completeproteome;DNA-binding;Elongationfactor;Nucleus;Phosphoprotein;Proteinbiosynthesis;Referenceproteome;Transcription;Transcriptionregulation		BARD1 BRCT domain binding motif;Casein kinase II substrate motif	1088.1	531	Q68FR9-2;Q68FR9	531;162	Elongation factor 1-delta	Eef1d	TPAEDDEDNDIDLFGSDEEEEDKEAARLREE
S	2	adenyl nucleotide binding;adenyl ribonucleotide binding;ATP binding;binding;catalytic activity;eukaryotic translation initiation factor 2alpha kinase activity;kinase activity;nucleotide binding;phosphotransferase activity, alcohol group as acceptor;protein kinase activity;protein serine/threonine kinase activity;purine nucleotide binding;purine ribonucleoside triphosphate binding;purine ribonucle…	anatomical structure development;biological regulation;biosynthetic process;cell death;cell development;cell differentiation;cellular component assembly;cellular component organization;cellular metabolic process;cellular process;death;developmental process;endoplasmic reticulum organization;establishment of localization;hormone transport;macromolecular complex assembly;macromolecule metabolic pro…	cell;cell part;membrane	Hepatitis C;Measles;Protein processing in endoplasmic reticulum	ADP-ribosylation;ATP-binding;Completeproteome;Endoplasmicreticulum;Glycoprotein;Kinase;Membrane;Nucleotide-binding;Phosphoprotein;Referenceproteome;Serine/threonine-proteinkinase;Signal;Stressresponse;Transferase;Translationregulation;Transmembrane;Transmembranehelix;Unfoldedproteinresponse		Casein kinase II substrate motif;DNA dependent Protein kinase substrate motif;ERK1,2 kinase substrate motif;GSK-3, ERK1, ERK2, CDK5 substrate motif;WW domain binding motif	1225.48	1053	Q9Z1Z1	1053	Eukaryotic translation initiation factor 2-alpha kinase 3	Eif2ak3	KYPQEHMMVQDMLSPSPMERPEATDIIENAV
S	3	binding;nucleic acid binding;nucleotide binding;RNA binding;translation factor activity, nucleic acid binding;translation initiation factor activity	biological regulation;cellular process;regulation of translation;translational initiation	cell part;macromolecular complex;protein complex	RNA transport	Acetylation;Completeproteome;Cytoplasm;Initiationfactor;Phosphoprotein;Proteinbiosynthesis;Referenceproteome;Repeat;RNA-binding;WDrepeat		Casein kinase I substrate motif;ERK1,2 kinase substrate motif;G protein-coupled receptor kinase 1 substrate motif;GSK3 kinase substrate motif;GSK-3, ERK1, ERK2, CDK5 substrate motif;WW domain binding motif	1084.48	75	Q4G061	75	Eukaryotic translation initiation factor 3 subunit B	Eif3b	VRAKPAAQSEEETAASPAASPTPQSAQEPSA
S	3	binding;carbohydrate binding;cation binding;extracellular matrix structural constituent;glycosaminoglycan binding;heparin binding;ion binding;mercury ion binding;metal ion binding;pattern binding;polysaccharide binding;structural molecule activity;transition metal ion binding	anatomical structure formation involved in morphogenesis;biological adhesion;biological regulation;cell activation;cell adhesion;cell motility;cellular component movement;cellular component organization;cellular homeostasis;cellular process;developmental process;extracellular matrix organization;extracellular structure organization;homeostatic process;locomotion;multicellular organismal process;r…	extracellular region;extracellular space		Acutephase;Alternativesplicing;Angiogenesis;Celladhesion;Cellshape;Completeproteome;Directproteinsequencing;Disulfidebond;Extracellularmatrix;Glycoprotein;Heparin-binding;Isopeptidebond;Phosphoprotein;Pyrrolidonecarboxylicacid;Referenceproteome;Repeat;Secreted;Signal;Sulfation		14-3-3 domain binding motif;b-Adrenergic Receptor kinase substrate motif;Calmodulin-dependent protein kinase II substrate motif;Casein kinase II substrate motif;PKA kinase substrate motif;PKC kinase substrate motif	1059.44	2475	P04937;P04937-3;P04937-2;P04937-4;A0A096P6L8;F1LST1	2475;2450;2385;2356;1911;1846	Fibronectin;Anastellin	Fn1;Fn1	IECFMPLDVQADRDDSRE_____________
S	2	binding;nucleic acid binding;nucleotide binding	establishment of localization;transport	cell part;intracellular		Completeproteome;Referenceproteome		Casein kinase II substrate motif;G protein-coupled receptor kinase 1 substrate motif	887.904	229	D3ZYS7	229	Protein G3bp1	G3bp1	PEPALEEAAPEDVQKSASPAPADVAPAQEDL
S	2	binding;nucleic acid binding;nucleotide binding	establishment of localization;transport	cell part;intracellular		Completeproteome;Referenceproteome		Calmodulin-dependent protein kinase II substrate motif;Chk1 kinase substrate motif;ERK1,2 kinase substrate motif;G protein-coupled receptor kinase 1 substrate motif;GSK-3, ERK1, ERK2, CDK5 substrate motif;PKA kinase substrate motif;PKC kinase substrate motif;WW domain binding motif	887.904	231	D3ZYS7	231	Protein G3bp1	G3bp1	PALEEAAPEDVQKSASPAPADVAPAQEDLRT
T	3	receptor activity	anatomical structure development;cell motility;cellular component movement;cellular component organization;cellular process;developmental process;locomotion	cell body;cell part;cell projection;extracellular space;macromolecular complex;neuron projection;neuronal cell body;protein complex;receptor complex		3D-structure;Cellmembrane;Completeproteome;Disulfidebond;Glycoprotein;GPI-anchor;Lipoprotein;Membrane;Receptor;Referenceproteome;Repeat;Signal		Dual specificity protein phosphatase 6 substrate motif;G protein-coupled receptor kinase 1 substrate motif;PP2C delta substrate motif	977.461	5	Q62997;O35748	5;5	GDNF family receptor alpha-1	Gfra1;Gfra1	___________MFLATLYFALPLLDLLMSAE
Y	3	receptor activity	anatomical structure development;cell motility;cellular component movement;cellular component organization;cellular process;developmental process;locomotion	cell body;cell part;cell projection;extracellular space;macromolecular complex;neuron projection;neuronal cell body;protein complex;receptor complex		3D-structure;Cellmembrane;Completeproteome;Disulfidebond;Glycoprotein;GPI-anchor;Lipoprotein;Membrane;Receptor;Referenceproteome;Repeat;Signal		HCP SH2 domain binding motif;JAK2 kinase substrate motif;SAP and EAT2 SH2 domain binding motif	977.461	7	Q62997;O35748	7;7	GDNF family receptor alpha-1	Gfra1;Gfra1	_________MFLATLYFALPLLDLLMSAEVS
Y	4	G-protein coupled receptor activity;molecular transducer activity;receptor activity;signal transducer activity;signaling receptor activity;transmembrane signaling receptor activity	anatomical structure development;biological regulation;cellular process;developmental process;response to stimulus;signal transduction	cell part;membrane;plasma membrane		Cellmembrane;Completeproteome;Glycoprotein;G-proteincoupledreceptor;Membrane;Receptor;Referenceproteome;Signal;Transducer;Transmembrane;Transmembranehelix		HCP SH2 domain binding motif;JAK2 kinase substrate motif	839.194	11	F1LMW3;Q8K3V3	11;11	G-protein coupled receptor 56	Gpr56;Gpr56	_____MAVQVLLQMVYFLLTLLFLVQGAHGA
T	2			cell part;cytoplasm;intracellular membrane-bounded organelle;intracellular organelle;mitochondrion;organelle		Completeproteome;Cytoplasm;Referenceproteome			717.277	4	P85967;D3ZJF3	4;4	Gasdermin-C	Gsdmc;Gsdmc	____________MLYTFDQVSKDVVKKLQGK
Y	2			cell part;cytoplasm;intracellular membrane-bounded organelle;intracellular organelle;mitochondrion;organelle		Completeproteome;Cytoplasm;Referenceproteome		Src kinase substrate motif	717.277	3	P85967;D3ZJF3	3;3	Gasdermin-C	Gsdmc;Gsdmc	_____________MLYTFDQVSKDVVKKLQG
S	2	catalytic activity;hyaluronan synthase activity;transferase activity;transferase activity, transferring glycosyl groups;transferase activity, transferring hexosyl groups;UDP-glycosyltransferase activity	amine metabolic process;biological regulation;biosynthetic process;carbohydrate metabolic process;macromolecule metabolic process;metabolic process;nitrogen compound metabolic process;polysaccharide metabolic process;primary metabolic process	cell part;membrane		Completeproteome;Referenceproteome		PKA kinase substrate motif;PKC kinase substrate motif	1056.97	496	Q8CH93	496	Hyaluronan synthase 1	Has1	KFLALVTMNQSGWGTSGRKKLAANYVPVLPL
T	2	catalytic activity;hyaluronan synthase activity;transferase activity;transferase activity, transferring glycosyl groups;transferase activity, transferring hexosyl groups;UDP-glycosyltransferase activity	amine metabolic process;biological regulation;biosynthetic process;carbohydrate metabolic process;macromolecule metabolic process;metabolic process;nitrogen compound metabolic process;polysaccharide metabolic process;primary metabolic process	cell part;membrane		Completeproteome;Referenceproteome		MAPKAPK2 kinase substrate motif	1056.97	495	Q8CH93	495	Hyaluronan synthase 1	Has1	AKFLALVTMNQSGWGTSGRKKLAANYVPVLP
T	2	binding;DNA binding;nucleic acid binding	cellular component assembly;cellular component organization;cellular macromolecular complex assembly;cellular metabolic process;cellular nitrogen compound metabolic process;cellular process;chromatin organization;chromosome organization;DNA metabolic process;DNA packaging;macromolecular complex assembly;macromolecule metabolic process;metabolic process;nitrogen compound metabolic process;nucleoba…	cell part;intracellular membrane-bounded organelle;intracellular organelle;macromolecular complex;nucleosome;nucleus;organelle		Acetylation;Chromosome;Completeproteome;Directproteinsequencing;DNA-binding;Methylation;Nucleus;Phosphoprotein;Referenceproteome		Cdc2 kinase substrate motif;CDK1,2,4,6 kinase substrate motif;CDK5 kinase substrate motif;Growth associated histone HI kinase substrate motif;GSK-3, ERK1, ERK2, CDK5 substrate motif;WW domain binding motif	1020.51	18	P15865	18	Histone H1.2	Hist1h1c	ETAPAAPAAPAPAEKTPIKKKARKAAGGAKR
S	2	binding;mRNA binding;nucleic acid binding;nucleic acid transmembrane transporter activity;nucleobase-containing compound transmembrane transporter activity;nucleotide binding;RNA binding;RNA transmembrane transporter activity;substrate-specific transmembrane transporter activity;substrate-specific transporter activity;transmembrane transporter activity;transporter activity	cellular metabolic process;cellular nitrogen compound metabolic process;cellular process;establishment of localization;macromolecule metabolic process;metabolic process;mRNA metabolic process;mRNA processing;nitrogen compound metabolic process;nucleobase-containing compound metabolic process;nucleobase-containing compound transport;primary metabolic process;RNA metabolic process;RNA processing;RN…	cell part;cell projection;cytoplasm;intracellular membrane-bounded organelle;intracellular non-membrane-bounded organelle;intracellular organelle;macromolecular complex;neuron projection;nucleus;organelle;ribonucleoprotein complex;spliceosomal complex	Spliceosome	Acetylation;Alternativesplicing;Completeproteome;Directproteinsequencing;Methylation;mRNAprocessing;mRNAsplicing;Nucleus;Phosphoprotein;Referenceproteome;Repeat;Ribonucleoprotein;RNA-binding;Spliceosome		ERK1,2 kinase substrate motif;GSK-3, ERK1, ERK2, CDK5 substrate motif;WW domain binding motif	995.882	337	Q6URK4-2;Q6URK4;D4A6A2	337;359;336	Heterogeneous nuclear ribonucleoprotein A3	Hnrnpa3	YGPMKGGSFGGRSSGSPYGGGYGSGGGSGGY
T	3	binding;core promoter proximal region DNA binding;core promoter proximal region sequence-specific DNA binding;DNA binding;nucleic acid binding;nucleic acid binding transcription factor activity;regulatory region DNA binding;regulatory region nucleic acid binding;RNA binding;RNA polymerase II core promoter proximal region sequence-specific DNA binding;RNA polymerase II core promoter proximal regio…	biological regulation;biosynthetic process;cellular metabolic process;cellular nitrogen compound metabolic process;cellular process;macromolecule metabolic process;metabolic process;mRNA metabolic process;mRNA processing;nitrogen compound metabolic process;nucleobase-containing compound metabolic process;primary metabolic process;regulation of transport;RNA metabolic process;RNA processing;RNA sp…	cell part;cytoplasm;macromolecular complex;nucleoplasm;ribonucleoprotein complex;spliceosomal complex	Spliceosome	Acetylation;Activator;Celljunction;Cellprojection;Completeproteome;Cytoplasm;Directproteinsequencing;DNA-binding;Glycoprotein;Isopeptidebond;Methylation;mRNAprocessing;mRNAsplicing;Nucleus;Phosphoprotein;Referenceproteome;Repeat;Repressor;Ribonucleoprotein;RNA-binding;Spliceosome;Transcription;Transcriptionregulation;Ublconjugation		Casein kinase I substrate motif;G protein-coupled receptor kinase 1 substrate motif	719.649	389	Q5D059;P61980;M0R9K1	389;389;389	Heterogeneous nuclear ribonucleoprotein K	Hnrnpk;Hnrnpk	AGGRGSYGDLGGPIITTQVTIPKDLAGSIIG
T	3	binding;core promoter proximal region DNA binding;core promoter proximal region sequence-specific DNA binding;DNA binding;nucleic acid binding;nucleic acid binding transcription factor activity;regulatory region DNA binding;regulatory region nucleic acid binding;RNA binding;RNA polymerase II core promoter proximal region sequence-specific DNA binding;RNA polymerase II core promoter proximal regio…	biological regulation;biosynthetic process;cellular metabolic process;cellular nitrogen compound metabolic process;cellular process;macromolecule metabolic process;metabolic process;mRNA metabolic process;mRNA processing;nitrogen compound metabolic process;nucleobase-containing compound metabolic process;primary metabolic process;regulation of transport;RNA metabolic process;RNA processing;RNA sp…	cell part;cytoplasm;macromolecular complex;nucleoplasm;ribonucleoprotein complex;spliceosomal complex	Spliceosome	Acetylation;Activator;Celljunction;Cellprojection;Completeproteome;Cytoplasm;Directproteinsequencing;DNA-binding;Glycoprotein;Isopeptidebond;Methylation;mRNAprocessing;mRNAsplicing;Nucleus;Phosphoprotein;Referenceproteome;Repeat;Repressor;Ribonucleoprotein;RNA-binding;Spliceosome;Transcription;Transcriptionregulation;Ublconjugation		Casein kinase I substrate motif	719.649	390	Q5D059;P61980;M0R9K1	390;390;390	Heterogeneous nuclear ribonucleoprotein K	Hnrnpk;Hnrnpk	GGRGSYGDLGGPIITTQVTIPKDLAGSIIGK
Y	3	binding;core promoter proximal region DNA binding;core promoter proximal region sequence-specific DNA binding;DNA binding;nucleic acid binding;nucleic acid binding transcription factor activity;regulatory region DNA binding;regulatory region nucleic acid binding;RNA binding;RNA polymerase II core promoter proximal region sequence-specific DNA binding;RNA polymerase II core promoter proximal regio…	biological regulation;biosynthetic process;cellular metabolic process;cellular nitrogen compound metabolic process;cellular process;macromolecule metabolic process;metabolic process;mRNA metabolic process;mRNA processing;nitrogen compound metabolic process;nucleobase-containing compound metabolic process;primary metabolic process;regulation of transport;RNA metabolic process;RNA processing;RNA sp…	cell part;cytoplasm;macromolecular complex;nucleoplasm;ribonucleoprotein complex;spliceosomal complex	Spliceosome	Acetylation;Activator;Celljunction;Cellprojection;Completeproteome;Cytoplasm;Directproteinsequencing;DNA-binding;Glycoprotein;Isopeptidebond;Methylation;mRNAprocessing;mRNAsplicing;Nucleus;Phosphoprotein;Referenceproteome;Repeat;Repressor;Ribonucleoprotein;RNA-binding;Spliceosome;Transcription;Transcriptionregulation;Ublconjugation		JAK2 kinase substrate motif;Src kinase substrate motif	719.649	380	Q5D059;P61980;M0R9K1	380;380;380	Heterogeneous nuclear ribonucleoprotein K	Hnrnpk;Hnrnpk	GGSGYDYSYAGGRGSYGDLGGPIITTQVTIP
S	2	catalytic activity;sulfotransferase activity;transferase activity;transferase activity, transferring sulfur-containing groups			Glycosaminoglycan biosynthesis - heparan sulfate	Completeproteome;Referenceproteome		Casein kinase II substrate motif;ERK1,2 kinase substrate motif;G protein-coupled receptor kinase 1 substrate motif;GSK-3, ERK1, ERK2, CDK5 substrate motif;WW domain binding motif	987.953	12	D3ZFR1	12	Protein Hs3st3a1; Sulfotransferase	Hs3st3a1	____MAPSGPSGAQLSPAEPLSRSIFRKFLL
Y	3	acetyltransferase activity;binding;catalytic activity;cation binding;histone acetyltransferase activity;ion binding;lysine N-acetyltransferase activity;metal ion binding;N-acetyltransferase activity;N-acyltransferase activity;transferase activity;transferase activity, transferring acyl groups;transferase activity, transferring acyl groups other than amino-acyl groups;transition metal ion binding;…	biological regulation;biosynthetic process;cellular component organization;cellular metabolic process;cellular nitrogen compound metabolic process;cellular process;chromatin modification;chromatin organization;chromosome organization;histone modification;macromolecule metabolic process;macromolecule modification;metabolic process;nitrogen compound metabolic process;nucleobase-containing compound …	cell part;macromolecular complex;protein complex		Acetylation;Chromatinregulator;Completeproteome;Growthregulation;Metal-binding;Nucleus;Referenceproteome;Transcription;Transcriptionregulation;Zinc;Zinc-finger			903.744	3	Q498T3	3	Inhibitor of growth protein 3	Ing3	_____________MLYLEDYLEMIEQLPMDL
S	2	binding;cytokine activity;hormone binding;peptide binding;peptide hormone binding;protein binding;protein dimerization activity;protein heterodimerization activity;receptor binding	anatomical structure development;anatomical structure morphogenesis;biological regulation;biosynthetic process;cell differentiation;cellular metabolic process;cellular process;developmental process;establishment of localization;growth;hormone transport;lipid transport;macromolecule metabolic process;metabolic process;molting cycle;multicellular organismal process;regulation of cell cycle;regulati…	activin complex;inhibin complex;macromolecular complex;protein complex	Cytokine-cytokine receptor interaction;TGF-beta signaling pathway	Cleavageonpairofbasicresidues;Completeproteome;Disulfidebond;Glycoprotein;Growthfactor;Hormone;Referenceproteome;Secreted;Signal		AMP-activated protein kinase substrate motif;PKA kinase substrate motif;PKC kinase substrate motif	982.861	216	P18331	216	Inhibin beta A chain	Inhba	RSELLLSEKVVDARKSTWHIFPVSSSIQRLL
S	2	binding;cytokine activity;hormone binding;peptide binding;peptide hormone binding;protein binding;protein dimerization activity;protein heterodimerization activity;receptor binding	anatomical structure development;anatomical structure morphogenesis;biological regulation;biosynthetic process;cell differentiation;cellular metabolic process;cellular process;developmental process;establishment of localization;growth;hormone transport;lipid transport;macromolecule metabolic process;metabolic process;molting cycle;multicellular organismal process;regulation of cell cycle;regulati…	activin complex;inhibin complex;macromolecular complex;protein complex	Cytokine-cytokine receptor interaction;TGF-beta signaling pathway	Cleavageonpairofbasicresidues;Completeproteome;Disulfidebond;Glycoprotein;Growthfactor;Hormone;Referenceproteome;Secreted;Signal		Casein kinase II substrate motif	982.861	224	P18331	224	Inhibin beta A chain	Inhba	KVVDARKSTWHIFPVSSSIQRLLDQGKSSLD
S	2	binding;cytokine activity;hormone binding;peptide binding;peptide hormone binding;protein binding;protein dimerization activity;protein heterodimerization activity;receptor binding	anatomical structure development;anatomical structure morphogenesis;biological regulation;biosynthetic process;cell differentiation;cellular metabolic process;cellular process;developmental process;establishment of localization;growth;hormone transport;lipid transport;macromolecule metabolic process;metabolic process;molting cycle;multicellular organismal process;regulation of cell cycle;regulati…	activin complex;inhibin complex;macromolecular complex;protein complex	Cytokine-cytokine receptor interaction;TGF-beta signaling pathway	Cleavageonpairofbasicresidues;Completeproteome;Disulfidebond;Glycoprotein;Growthfactor;Hormone;Referenceproteome;Secreted;Signal		MDC1 BRCT domain binding motif;Plk1 PBD domain binding motif	982.861	225	P18331	225	Inhibin beta A chain	Inhba	VVDARKSTWHIFPVSSSIQRLLDQGKSSLDV
S	2	binding;cytokine activity;hormone binding;peptide binding;peptide hormone binding;protein binding;protein dimerization activity;protein heterodimerization activity;receptor binding	anatomical structure development;anatomical structure morphogenesis;biological regulation;biosynthetic process;cell differentiation;cellular metabolic process;cellular process;developmental process;establishment of localization;growth;hormone transport;lipid transport;macromolecule metabolic process;metabolic process;molting cycle;multicellular organismal process;regulation of cell cycle;regulati…	activin complex;inhibin complex;macromolecular complex;protein complex	Cytokine-cytokine receptor interaction;TGF-beta signaling pathway	Cleavageonpairofbasicresidues;Completeproteome;Disulfidebond;Glycoprotein;Growthfactor;Hormone;Referenceproteome;Secreted;Signal		MDC1 BRCT domain binding motif;Plk1 PBD domain binding motif	982.861	226	P18331	226	Inhibin beta A chain	Inhba	VDARKSTWHIFPVSSSIQRLLDQGKSSLDVR
S	2	cation channel activity;cation transmembrane transporter activity;channel activity;channel inhibitor activity;channel regulator activity;delayed rectifier potassium channel activity;gated channel activity;ion channel activity;ion channel inhibitor activity;ion transmembrane transporter activity;outward rectifier potassium channel activity;passive transmembrane transporter activity;potassium chann…	biological regulation;cellular component assembly;cellular component organization;cellular homeostasis;cellular ion homeostasis;cellular process;establishment of localization;homeostatic process;ion transport;macromolecular complex assembly;protein complex assembly;regulation of transport;response to chemical stimulus;response to stimulus;response to stress;transmembrane transport;transport	cell part;Golgi apparatus;intracellular membrane-bounded organelle;intracellular organelle;macromolecular complex;organelle;protein complex		Completeproteome;Glycoprotein;Ionchannel;Iontransport;Isopeptidebond;Lipoprotein;Membrane;Palmitate;Phosphoprotein;Potassium;Potassiumchannel;Potassiumtransport;Referenceproteome;Transmembrane;Transmembranehelix;Transport;Ublconjugation;Voltage-gatedchannel	SAP97-Cav-3-Kv1.5 complex		1116.93	172	P19024	172	Potassium voltage-gated channel subfamily A member 5	Kcna5	DRNRPSFDGILYYYQSGGRLRRPVNVSLDVF
Y	2	cation channel activity;cation transmembrane transporter activity;channel activity;channel inhibitor activity;channel regulator activity;delayed rectifier potassium channel activity;gated channel activity;ion channel activity;ion channel inhibitor activity;ion transmembrane transporter activity;outward rectifier potassium channel activity;passive transmembrane transporter activity;potassium chann…	biological regulation;cellular component assembly;cellular component organization;cellular homeostasis;cellular ion homeostasis;cellular process;establishment of localization;homeostatic process;ion transport;macromolecular complex assembly;protein complex assembly;regulation of transport;response to chemical stimulus;response to stimulus;response to stress;transmembrane transport;transport	cell part;Golgi apparatus;intracellular membrane-bounded organelle;intracellular organelle;macromolecular complex;organelle;protein complex		Completeproteome;Glycoprotein;Ionchannel;Iontransport;Isopeptidebond;Lipoprotein;Membrane;Palmitate;Phosphoprotein;Potassium;Potassiumchannel;Potassiumtransport;Referenceproteome;Transmembrane;Transmembranehelix;Transport;Ublconjugation;Voltage-gatedchannel	SAP97-Cav-3-Kv1.5 complex	TC-PTP phosphatase substrate motif	1116.93	169	P19024	169	Potassium voltage-gated channel subfamily A member 5	Kcna5	YFFDRNRPSFDGILYYYQSGGRLRRPVNVSL
Y	2	cation channel activity;cation transmembrane transporter activity;channel activity;channel inhibitor activity;channel regulator activity;delayed rectifier potassium channel activity;gated channel activity;ion channel activity;ion channel inhibitor activity;ion transmembrane transporter activity;outward rectifier potassium channel activity;passive transmembrane transporter activity;potassium chann…	biological regulation;cellular component assembly;cellular component organization;cellular homeostasis;cellular ion homeostasis;cellular process;establishment of localization;homeostatic process;ion transport;macromolecular complex assembly;protein complex assembly;regulation of transport;response to chemical stimulus;response to stimulus;response to stress;transmembrane transport;transport	cell part;Golgi apparatus;intracellular membrane-bounded organelle;intracellular organelle;macromolecular complex;organelle;protein complex		Completeproteome;Glycoprotein;Ionchannel;Iontransport;Isopeptidebond;Lipoprotein;Membrane;Palmitate;Phosphoprotein;Potassium;Potassiumchannel;Potassiumtransport;Referenceproteome;Transmembrane;Transmembranehelix;Transport;Ublconjugation;Voltage-gatedchannel	SAP97-Cav-3-Kv1.5 complex	TC-PTP phosphatase substrate motif	1116.93	170	P19024	170	Potassium voltage-gated channel subfamily A member 5	Kcna5	FFDRNRPSFDGILYYYQSGGRLRRPVNVSLD
S	2	adenyl nucleotide binding;adenyl ribonucleotide binding;ATP binding;ATPase activity;binding;catalytic activity;hydrolase activity;hydrolase activity, acting on acid anhydrides;hydrolase activity, acting on acid anhydrides, in phosphorus-containing anhydrides;microtubule motor activity;motor activity;nucleoside-triphosphatase activity;nucleotide binding;purine nucleotide binding;purine ribonucleos…	cellular component movement;cellular process	cell part;centrosome;intracellular non-membrane-bounded organelle;intracellular organelle;macromolecular complex;microtubule organizing center;nucleolus;nucleoplasm;organelle;protein complex		ATP-binding;Completeproteome;Microtubule;Motorprotein;Nucleotide-binding;Referenceproteome		Casein kinase II substrate motif	734.762	1166	D3ZX13	1166	Kinesin-like protein; Protein Kif20b	Kif20b	ASLKELEAKHQDHIRSTTHLNAEEVKFREEI
T	2	adenyl nucleotide binding;adenyl ribonucleotide binding;ATP binding;ATPase activity;binding;catalytic activity;hydrolase activity;hydrolase activity, acting on acid anhydrides;hydrolase activity, acting on acid anhydrides, in phosphorus-containing anhydrides;microtubule motor activity;motor activity;nucleoside-triphosphatase activity;nucleotide binding;purine nucleotide binding;purine ribonucleos…	cellular component movement;cellular process	cell part;centrosome;intracellular non-membrane-bounded organelle;intracellular organelle;macromolecular complex;microtubule organizing center;nucleolus;nucleoplasm;organelle;protein complex		ATP-binding;Completeproteome;Microtubule;Motorprotein;Nucleotide-binding;Referenceproteome		MDC1 BRCT domain binding motif;PKA kinase substrate motif;PKC kinase substrate motif;Plk1 PBD domain binding motif	734.762	1167	D3ZX13	1167	Kinesin-like protein; Protein Kif20b	Kif20b	SLKELEAKHQDHIRSTTHLNAEEVKFREEIT
T	2	adenyl nucleotide binding;adenyl ribonucleotide binding;ATP binding;ATPase activity;binding;catalytic activity;hydrolase activity;hydrolase activity, acting on acid anhydrides;hydrolase activity, acting on acid anhydrides, in phosphorus-containing anhydrides;microtubule motor activity;motor activity;nucleoside-triphosphatase activity;nucleotide binding;purine nucleotide binding;purine ribonucleos…	cellular component movement;cellular process	cell part;centrosome;intracellular non-membrane-bounded organelle;intracellular organelle;macromolecular complex;microtubule organizing center;nucleolus;nucleoplasm;organelle;protein complex		ATP-binding;Completeproteome;Microtubule;Motorprotein;Nucleotide-binding;Referenceproteome		Calmodulin-dependent protein kinase II substrate motif;G protein-coupled receptor kinase 1 substrate motif;PKC kinase substrate motif	734.762	1168	D3ZX13	1168	Kinesin-like protein; Protein Kif20b	Kif20b	LKELEAKHQDHIRSTTHLNAEEVKFREEITQ
S	3	adenyl nucleotide binding;adenyl ribonucleotide binding;ATP binding;binding;catalytic activity;hydrolase activity;hydrolase activity, acting on acid anhydrides;hydrolase activity, acting on acid anhydrides, in phosphorus-containing anhydrides;microtubule motor activity;motor activity;nucleoside-triphosphatase activity;nucleotide binding;purine nucleotide binding;purine ribonucleoside triphosphate…	cellular component movement;cellular process	cell part;macromolecular complex;protein complex		ATP-binding;Completeproteome;Microtubule;Motorprotein;Nucleotide-binding;Referenceproteome			787.674	6	E9PTK6	6	Kinesin-like protein; Protein Protein Kifc2	KIFC2	__________MYAFYSLLIYIFYSLFRRDGG
S	3	adenyl nucleotide binding;adenyl ribonucleotide binding;ATP binding;binding;catalytic activity;hydrolase activity;hydrolase activity, acting on acid anhydrides;hydrolase activity, acting on acid anhydrides, in phosphorus-containing anhydrides;microtubule motor activity;motor activity;nucleoside-triphosphatase activity;nucleotide binding;purine nucleotide binding;purine ribonucleoside triphosphate…	cellular component movement;cellular process	cell part;macromolecular complex;protein complex		ATP-binding;Completeproteome;Microtubule;Motorprotein;Nucleotide-binding;Referenceproteome			787.674	14	E9PTK6	14	Kinesin-like protein; Protein Protein Kifc3	KIFC2	__MYAFYSLLIYIFYSLFRRDGGAAAVSDPG
Y	3	adenyl nucleotide binding;adenyl ribonucleotide binding;ATP binding;binding;catalytic activity;hydrolase activity;hydrolase activity, acting on acid anhydrides;hydrolase activity, acting on acid anhydrides, in phosphorus-containing anhydrides;microtubule motor activity;motor activity;nucleoside-triphosphatase activity;nucleotide binding;purine nucleotide binding;purine ribonucleoside triphosphate…	cellular component movement;cellular process	cell part;macromolecular complex;protein complex		ATP-binding;Completeproteome;Microtubule;Motorprotein;Nucleotide-binding;Referenceproteome		Src kinase substrate motif	787.674	2	E9PTK6	2	Kinesin-like protein; Protein Protein Kifc4	KIFC2	______________MYAFYSLLIYIFYSLFR
S	3	binding;carbohydrate binding		cell part;cytoplasm		Completeproteome;Cytoplasm;Lectin;Referenceproteome;Repeat			1191.82	5	Q62665;Q6IN24	5;5	Galectin-8	Lgals8;Lgals8	___________MLSLSNLQNIIYNPTIPYVS
S	3	binding;carbohydrate binding		cell part;cytoplasm		Completeproteome;Cytoplasm;Lectin;Referenceproteome;Repeat		Casein kinase I substrate motif;Casein kinase II substrate motif	1191.82	20	Q62665;Q6IN24	20;20	Galectin-8	Lgals8;Lgals8	SNLQNIIYNPTIPYVSTITEQLKPGSLIVIR
T	3	binding;carbohydrate binding		cell part;cytoplasm		Completeproteome;Cytoplasm;Lectin;Referenceproteome;Repeat		Casein kinase II substrate motif;DNA dependent Protein kinase substrate motif;RAF1 kinase substrate motif	1191.82	15	Q62665;Q6IN24	15;15	Galectin-8	Lgals8;Lgals8	_MLSLSNLQNIIYNPTIPYVSTITEQLKPGS
T	3	binding;carbohydrate binding		cell part;cytoplasm		Completeproteome;Cytoplasm;Lectin;Referenceproteome;Repeat		Casein kinase II substrate motif;MDC1 BRCT domain binding motif;Plk1 PBD domain binding motif	1191.82	21	Q62665;Q6IN24	21;21	Galectin-8	Lgals8;Lgals8	NLQNIIYNPTIPYVSTITEQLKPGSLIVIRG
T	3	binding;carbohydrate binding		cell part;cytoplasm		Completeproteome;Cytoplasm;Lectin;Referenceproteome;Repeat		G protein-coupled receptor kinase 1 substrate motif	1191.82	23	Q62665;Q6IN24	23;23	Galectin-8	Lgals8;Lgals8	QNIIYNPTIPYVSTITEQLKPGSLIVIRGHV
Y	3	binding;carbohydrate binding		cell part;cytoplasm		Completeproteome;Cytoplasm;Lectin;Referenceproteome;Repeat			1191.82	18	Q62665;Q6IN24	18;18	Galectin-8	Lgals8;Lgals8	SLSNLQNIIYNPTIPYVSTITEQLKPGSLIV
S	3	structural molecule activity	anatomical structure development;biological regulation;cell development;cellular component organization;cellular localization;cellular membrane organization;cellular process;cytoskeleton organization;developmental process;establishment of localization;establishment or maintenance of cell polarity;localization;membrane organization;multicellular organismal process;nuclear transport;nucleocytoplasm…	cell part;macromolecular complex;nuclear envelope;protein complex	Arrhythmogenic right ventricular cardiomyopathy (ARVC);Dilated cardiomyopathy;Hypertrophic cardiomyopathy (HCM)	Acetylation;Alternativesplicing;Coiledcoil;Completeproteome;Directproteinsequencing;Intermediatefilament;Isopeptidebond;Lipoprotein;Methylation;Nucleus;Phosphoprotein;Prenylation;Referenceproteome;Ublconjugation		Casein kinase II substrate motif;G protein-coupled receptor kinase 1 substrate motif;PKA kinase substrate motif;PKC kinase substrate motif	993.396	602	G3V8L3;P48679	602;602	Prelamin-A/C;Lamin-A/C	Lmna;Lmna	TVLCGTCGQPADKAASGSGAQVGGSISSGSS
S	3	structural molecule activity	anatomical structure development;biological regulation;cell development;cellular component organization;cellular localization;cellular membrane organization;cellular process;cytoskeleton organization;developmental process;establishment of localization;establishment or maintenance of cell polarity;localization;membrane organization;multicellular organismal process;nuclear transport;nucleocytoplasm…	cell part;macromolecular complex;nuclear envelope;protein complex	Arrhythmogenic right ventricular cardiomyopathy (ARVC);Dilated cardiomyopathy;Hypertrophic cardiomyopathy (HCM)	Acetylation;Alternativesplicing;Coiledcoil;Completeproteome;Directproteinsequencing;Intermediatefilament;Isopeptidebond;Lipoprotein;Methylation;Nucleus;Phosphoprotein;Prenylation;Referenceproteome;Ublconjugation		Casein kinase I substrate motif;Casein kinase II substrate motif;PKA kinase substrate motif;PKC kinase substrate motif	993.396	626	G3V8L3;P48679	626;626	Prelamin-A/C;Lamin-A/C	Lmna;Lmna	SISSGSSASSVTVTRSFRSVGGSGGGSFGDN
S	3	1-acylglycerophosphocholine O-acyltransferase activity;1-alkylglycerophosphocholine O-acetyltransferase activity;acetyltransferase activity;binding;calcium ion binding;catalytic activity;cation binding;ion binding;metal ion binding;O-acetyltransferase activity;O-acyltransferase activity;transferase activity;transferase activity, transferring acyl groups;transferase activity, transferring acyl gro…	alcohol metabolic process;amine metabolic process;biosynthetic process;cellular component organization;cellular lipid metabolic process;cellular membrane organization;cellular metabolic process;cellular nitrogen compound metabolic process;cellular process;lipid metabolic process;membrane organization;metabolic process;nitrogen compound metabolic process;primary metabolic process;small molecule me…	cell part;endoplasmic reticulum;intracellular membrane-bounded organelle;intracellular organelle;membrane;organelle	Ether lipid metabolism;Glycerophospholipid metabolism	Acyltransferase;Calcium;Completeproteome;Endoplasmicreticulum;Golgiapparatus;Lipidbiosynthesis;Lipidmetabolism;Membrane;Metal-binding;Phospholipidbiosynthesis;Phospholipidmetabolism;Referenceproteome;Repeat;Signal-anchor;Transferase;Transmembrane;Transmembranehelix		b-Adrenergic Receptor kinase substrate motif;G protein-coupled receptor kinase 1 substrate motif	930.442	22	F1LN03;P0C1Q3	22;22	Lysophosphatidylcholine acyltransferase 2	LOC100359680;Lpcat2	AAAVAATVPGSGVGDSGLRPPMVPRQASFFP
S	2	binding;cation binding;ion binding;metal ion binding;transition metal ion binding;zinc ion binding		cell part;intracellular membrane-bounded organelle;intracellular organelle;nucleus;organelle		Completeproteome;Metal-binding;Methyltransferase;Nucleus;Referenceproteome;Transferase;Zinc;Zinc-finger		Casein kinase II substrate motif;DNA dependent Protein kinase substrate motif;Pyruvate dehydrogenase kinase substrate motif	896.838	2732	F1LXK8	2732	Histone-lysine N-methyltransferase; Protein Kmt2d	LOC100362634	SSDDRLSRPLPPATPSSMDMNSRQLVGGSQA
S	2	binding;cation binding;ion binding;metal ion binding;transition metal ion binding;zinc ion binding		cell part;intracellular membrane-bounded organelle;intracellular organelle;nucleus;organelle		Completeproteome;Metal-binding;Methyltransferase;Nucleus;Referenceproteome;Transferase;Zinc;Zinc-finger		MDC1 BRCT domain binding motif;Plk1 PBD domain binding motif	896.838	2733	F1LXK8	2733	Histone-lysine N-methyltransferase; Protein Kmt2d	LOC100362634	SDDRLSRPLPPATPSSMDMNSRQLVGGSQAF
T	2	binding;cation binding;ion binding;metal ion binding;transition metal ion binding;zinc ion binding		cell part;intracellular membrane-bounded organelle;intracellular organelle;nucleus;organelle		Completeproteome;Metal-binding;Methyltransferase;Nucleus;Referenceproteome;Transferase;Zinc;Zinc-finger		Casein kinase I substrate motif;Casein kinase II substrate motif;ERK1,2 kinase substrate motif;GSK3, Erk1, Erk2 and CDK5 kinase motif;GSK-3, ERK1, ERK2, CDK5 substrate motif;WW domain binding motif	896.838	2730	F1LXK8	2730	Histone-lysine N-methyltransferase; Protein Kmt2d	LOC100362634	AFSSDDRLSRPLPPATPSSMDMNSRQLVGGS
S	3	binding;cation binding;ion binding;metal ion binding;nucleic acid binding;transition metal ion binding;zinc ion binding	biological regulation	cell part;intracellular		Completeproteome;Metal-binding;Referenceproteome;Repeat;Zinc;Zinc-finger		Casein kinase II substrate motif;Pyruvate dehydrogenase kinase substrate motif	1259.86	3	B2RZ85	3	LOC680200 protein	LOC680200	_____________MLSFWDVAIDFSPEEWEC
Y	3	binding;cation binding;ion binding;metal ion binding;nucleic acid binding;transition metal ion binding;zinc ion binding	biological regulation	cell part;intracellular		Completeproteome;Metal-binding;Referenceproteome;Repeat;Zinc;Zinc-finger		JAK2 kinase substrate motif	1259.86	27	B2RZ85	27	LOC680200 protein	LOC680200	SPEEWECLEPVQWNLYRDVMLENYSNLVFLG
T	3					Completeproteome;Referenceproteome		Casein kinase II substrate motif	664.952	3	D3ZSG6	3	Protein LOC689412	LOC689412	_____________MLTLPYISDTGTMPPERC
Y	3					Completeproteome;Referenceproteome			664.952	6	D3ZSG6	6	Protein LOC689412	LOC689412	__________MLTLPYISDTGTMPPERCLFG
S	3	binding;calcium ion binding;catalytic activity;cation binding;ion binding;metal ion binding;transferase activity;transferase activity, transferring acyl groups	biosynthetic process;cellular lipid metabolic process;cellular metabolic process;cellular process;lipid metabolic process;metabolic process;primary metabolic process	cell part		Acyltransferase;Calcium;Completeproteome;Glycoprotein;Lipidbiosynthesis;Lipidmetabolism;Membrane;Metal-binding;Phospholipidbiosynthesis;Phospholipidmetabolism;Referenceproteome;Repeat;Transferase;Transmembrane;Transmembranehelix			1342.88	262	Q4V8A1	262	Lysophosphatidylcholine acyltransferase 2B	Lpcat2b	YPNTLDTVTWTWHGFSGFQVCMLTLSQPFTR
T	3	binding;calcium ion binding;catalytic activity;cation binding;ion binding;metal ion binding;transferase activity;transferase activity, transferring acyl groups	biosynthetic process;cellular lipid metabolic process;cellular metabolic process;cellular process;lipid metabolic process;metabolic process;primary metabolic process	cell part		Acyltransferase;Calcium;Completeproteome;Glycoprotein;Lipidbiosynthesis;Lipidmetabolism;Membrane;Metal-binding;Phospholipidbiosynthesis;Phospholipidmetabolism;Referenceproteome;Repeat;Transferase;Transmembrane;Transmembranehelix		AMP-activated protein kinase substrate motif;Casein kinase I substrate motif	1342.88	250	Q4V8A1	250	Lysophosphatidylcholine acyltransferase 2B	Lpcat2b	SPGVPVQPVLLRYPNTLDTVTWTWHGFSGFQ
T	3	binding;calcium ion binding;catalytic activity;cation binding;ion binding;metal ion binding;transferase activity;transferase activity, transferring acyl groups	biosynthetic process;cellular lipid metabolic process;cellular metabolic process;cellular process;lipid metabolic process;metabolic process;primary metabolic process	cell part		Acyltransferase;Calcium;Completeproteome;Glycoprotein;Lipidbiosynthesis;Lipidmetabolism;Membrane;Metal-binding;Phospholipidbiosynthesis;Phospholipidmetabolism;Referenceproteome;Repeat;Transferase;Transmembrane;Transmembranehelix		b-Adrenergic Receptor kinase substrate motif;G protein-coupled receptor kinase 1 substrate motif	1342.88	253	Q4V8A1	253	Lysophosphatidylcholine acyltransferase 2B	Lpcat2b	VPVQPVLLRYPNTLDTVTWTWHGFSGFQVCM
T	3	binding;calcium ion binding;catalytic activity;cation binding;ion binding;metal ion binding;transferase activity;transferase activity, transferring acyl groups	biosynthetic process;cellular lipid metabolic process;cellular metabolic process;cellular process;lipid metabolic process;metabolic process;primary metabolic process	cell part		Acyltransferase;Calcium;Completeproteome;Glycoprotein;Lipidbiosynthesis;Lipidmetabolism;Membrane;Metal-binding;Phospholipidbiosynthesis;Phospholipidmetabolism;Referenceproteome;Repeat;Transferase;Transmembrane;Transmembranehelix		Casein kinase I substrate motif	1342.88	255	Q4V8A1	255	Lysophosphatidylcholine acyltransferase 2B	Lpcat2b	VQPVLLRYPNTLDTVTWTWHGFSGFQVCMLT
T	3	binding;calcium ion binding;catalytic activity;cation binding;ion binding;metal ion binding;transferase activity;transferase activity, transferring acyl groups	biosynthetic process;cellular lipid metabolic process;cellular metabolic process;cellular process;lipid metabolic process;metabolic process;primary metabolic process	cell part		Acyltransferase;Calcium;Completeproteome;Glycoprotein;Lipidbiosynthesis;Lipidmetabolism;Membrane;Metal-binding;Phospholipidbiosynthesis;Phospholipidmetabolism;Referenceproteome;Repeat;Transferase;Transmembrane;Transmembranehelix			1342.88	257	Q4V8A1	257	Lysophosphatidylcholine acyltransferase 2B	Lpcat2b	PVLLRYPNTLDTVTWTWHGFSGFQVCMLTLS
T	2	catalytic activity;hydrolase activity;hydrolase activity, acting on ester bonds;phosphatase activity;phosphatidate phosphatase activity;phosphoric ester hydrolase activity;protein binding transcription factor activity;transcription coactivator activity;transcription cofactor activity;transcription factor binding transcription factor activity	anatomical structure morphogenesis;biological regulation;catabolic process;cellular component organization;cellular ketone metabolic process;cellular lipid metabolic process;cellular metabolic process;cellular process;cytoskeleton organization;developmental process;glycerol ether metabolic process;lipid metabolic process;metabolic process;mitochondrion organization;organelle fission;organelle org…	cell part;cytoplasm;macromolecular complex;protein complex;transcription factor complex		Completeproteome;Referenceproteome		Casein kinase II substrate motif;PKA kinase substrate motif;PKC kinase substrate motif	1219.55	14	Q5XIM8	14	Lipin 1	Lpin1	__MNYVGQLAGQVFVTVKELYKGLNPATLSG
Y	2	catalytic activity;hydrolase activity;hydrolase activity, acting on ester bonds;phosphatase activity;phosphatidate phosphatase activity;phosphoric ester hydrolase activity;protein binding transcription factor activity;transcription coactivator activity;transcription cofactor activity;transcription factor binding transcription factor activity	anatomical structure morphogenesis;biological regulation;catabolic process;cellular component organization;cellular ketone metabolic process;cellular lipid metabolic process;cellular metabolic process;cellular process;cytoskeleton organization;developmental process;glycerol ether metabolic process;lipid metabolic process;metabolic process;mitochondrion organization;organelle fission;organelle org…	cell part;cytoplasm;macromolecular complex;protein complex;transcription factor complex		Completeproteome;Referenceproteome		STAT3 SH2 domain binding motif	1219.55	3	Q5XIM8	3	Lipin 1	Lpin1	_____________MNYVGQLAGQVFVTVKEL
Y	2	catalytic activity;hydrolase activity;hydrolase activity, acting on ester bonds;phosphatase activity;phosphatidate phosphatase activity;phosphoric ester hydrolase activity;protein binding transcription factor activity;transcription coactivator activity;transcription cofactor activity;transcription factor binding transcription factor activity	anatomical structure morphogenesis;biological regulation;catabolic process;cellular component organization;cellular ketone metabolic process;cellular lipid metabolic process;cellular metabolic process;cellular process;cytoskeleton organization;developmental process;glycerol ether metabolic process;lipid metabolic process;metabolic process;mitochondrion organization;organelle fission;organelle org…	cell part;cytoplasm;macromolecular complex;protein complex;transcription factor complex		Completeproteome;Referenceproteome		JAK2 kinase substrate motif;SHP1 phosphatase substrate motif	1219.55	19	Q5XIM8	19	Lipin 1	Lpin1	VGQLAGQVFVTVKELYKGLNPATLSGCIDII
S	2		biological regulation			Completeproteome;Referenceproteome		Casein kinase I substrate motif;Casein kinase II substrate motif	1396.06	23	D3ZTL5	23	Protein Magel2	Magel2	LGDSSPPESPVPAVHSRPTVLMRAPPASSRA
S	2	adenyl nucleotide binding;adenyl ribonucleotide binding;ATP binding;binding;catalytic activity;cation binding;ion binding;kinase activity;magnesium ion binding;metal ion binding;nucleotide binding;phosphotransferase activity, alcohol group as acceptor;protein kinase activity;protein serine/threonine kinase activity;purine nucleotide binding;purine ribonucleoside triphosphate binding;purine ribonu…	biological regulation;cellular component organization;cellular process;cytoskeleton organization;organelle organization;response to stimulus;signal transduction	cell part;cytoplasm;cytoskeleton;intracellular membrane-bounded organelle;intracellular non-membrane-bounded organelle;intracellular organelle;membrane;nucleus;organelle;plasma membrane		Alternativesplicing;ATP-binding;Cellmembrane;Completeproteome;Cytoplasm;Cytoskeleton;Kinase;Magnesium;Membrane;Metal-binding;Nucleotide-binding;Nucleus;Referenceproteome;Serine/threonine-proteinkinase;Transferase		Casein kinase II substrate motif	1480.58	2	Q810W7;Q810W7-2	2;2	Microtubule-associated serine/threonine-protein kinase 1	Mast1	______________MSDSLWTALSNFSMPSF
S	2	adenyl nucleotide binding;adenyl ribonucleotide binding;ATP binding;binding;catalytic activity;cation binding;ion binding;kinase activity;magnesium ion binding;metal ion binding;nucleotide binding;phosphotransferase activity, alcohol group as acceptor;protein kinase activity;protein serine/threonine kinase activity;purine nucleotide binding;purine ribonucleoside triphosphate binding;purine ribonu…	biological regulation;cellular component organization;cellular process;cytoskeleton organization;organelle organization;response to stimulus;signal transduction	cell part;cytoplasm;cytoskeleton;intracellular membrane-bounded organelle;intracellular non-membrane-bounded organelle;intracellular organelle;membrane;nucleus;organelle;plasma membrane		Alternativesplicing;ATP-binding;Cellmembrane;Completeproteome;Cytoplasm;Cytoskeleton;Kinase;Magnesium;Membrane;Metal-binding;Nucleotide-binding;Nucleus;Referenceproteome;Serine/threonine-proteinkinase;Transferase		b-Adrenergic Receptor kinase substrate motif;Casein kinase I substrate motif;Casein kinase II substrate motif;G protein-coupled receptor kinase 1 substrate motif	1480.58	4	Q810W7;Q810W7-2	4;4	Microtubule-associated serine/threonine-protein kinase 1	Mast1	____________MSDSLWTALSNFSMPSFPG
S	2	adenyl nucleotide binding;adenyl ribonucleotide binding;ATP binding;binding;catalytic activity;cation binding;ion binding;kinase activity;magnesium ion binding;metal ion binding;nucleotide binding;phosphotransferase activity, alcohol group as acceptor;protein kinase activity;protein serine/threonine kinase activity;purine nucleotide binding;purine ribonucleoside triphosphate binding;purine ribonu…	biological regulation;cellular component organization;cellular process;cytoskeleton organization;organelle organization;response to stimulus;signal transduction	cell part;cytoplasm;cytoskeleton;intracellular membrane-bounded organelle;intracellular non-membrane-bounded organelle;intracellular organelle;membrane;nucleus;organelle;plasma membrane		Alternativesplicing;ATP-binding;Cellmembrane;Completeproteome;Cytoplasm;Cytoskeleton;Kinase;Magnesium;Membrane;Metal-binding;Nucleotide-binding;Nucleus;Referenceproteome;Serine/threonine-proteinkinase;Transferase			1480.58	21	Q810W7;Q810W7-2	21;21	Microtubule-associated serine/threonine-protein kinase 1	Mast1	WTALSNFSMPSFPGGSMFRRTKSCRTSNRKS
S	2		anatomical structure formation involved in morphogenesis;biological adhesion;cell adhesion;cellular process;developmental process;multicellular organismal process	cell part		Alternativesplicing;Celladhesion;Cellmembrane;Completeproteome;Disulfidebond;Glycoprotein;Immunoglobulindomain;Membrane;Phosphoprotein;Referenceproteome;Repeat;Signal;Transmembrane;Transmembranehelix		Casein kinase I substrate motif;Casein kinase II substrate motif	936.382	412	Q9EPF2;Q9EPF2-2	412;412	Cell surface glycoprotein MUC18	Mcam	NNVKREAGGRYLCVASVPSVPGLNRTRRVSV
S	2		anatomical structure formation involved in morphogenesis;biological adhesion;cell adhesion;cellular process;developmental process;multicellular organismal process	cell part		Alternativesplicing;Celladhesion;Cellmembrane;Completeproteome;Disulfidebond;Glycoprotein;Immunoglobulindomain;Membrane;Phosphoprotein;Referenceproteome;Repeat;Signal;Transmembrane;Transmembranehelix		DNA dependent Protein kinase substrate motif	936.382	415	Q9EPF2;Q9EPF2-2	415;415	Cell surface glycoprotein MUC18	Mcam	KREAGGRYLCVASVPSVPGLNRTRRVSVGIF
Y	2		anatomical structure formation involved in morphogenesis;biological adhesion;cell adhesion;cellular process;developmental process;multicellular organismal process	cell part		Alternativesplicing;Celladhesion;Cellmembrane;Completeproteome;Disulfidebond;Glycoprotein;Immunoglobulindomain;Membrane;Phosphoprotein;Referenceproteome;Repeat;Signal;Transmembrane;Transmembranehelix		JAK2 kinase substrate motif;SHP2 N-terminal SH2 domain binding motif	936.382	407	Q9EPF2;Q9EPF2-2	407;407	Cell surface glycoprotein MUC18	Mcam	PILQLNNVKREAGGRYLCVASVPSVPGLNRT
S	2	adenyl nucleotide binding;adenyl ribonucleotide binding;ATP binding;binding;catalytic activity;DNA binding;DNA helicase activity;DNA replication origin binding;helicase activity;hydrolase activity;hydrolase activity, acting on acid anhydrides;hydrolase activity, acting on acid anhydrides, in phosphorus-containing anhydrides;nucleic acid binding;nucleoside-triphosphatase activity;nucleotide bindin…	cellular component assembly;cellular component organization;cellular macromolecular complex assembly;cellular metabolic process;cellular nitrogen compound metabolic process;cellular process;chromatin organization;chromosome organization;DNA geometric change;DNA metabolic process;macromolecular complex assembly;macromolecule metabolic process;metabolic process;nitrogen compound metabolic process;n…	cell part;macromolecular complex;origin recognition complex;protein complex		ATP-binding;Completeproteome;DNA-binding;DNAreplication;Nucleotide-binding;Referenceproteome		b-Adrenergic Receptor kinase substrate motif;BARD1 BRCT domain binding motif;Casein kinase II substrate motif	987.41	140	D3ZP96	140	Protein Mcm2; DNA helicase	Mcm2	AGRGLGRMRRGLLYDSDEEDEERPARKRRHI
S	3	catalytic activity;NADH dehydrogenase (quinone) activity;NADH dehydrogenase (ubiquinone) activity;NADH dehydrogenase activity;oxidoreductase activity;oxidoreductase activity, acting on NADH or NADPH;oxidoreductase activity, acting on NADH or NADPH, quinone or similar compound as acceptor	cellular metabolic process;cellular process;generation of precursor metabolites and energy;metabolic process	cell part;macromolecular complex;NADH dehydrogenase complex;protein complex	Oxidative phosphorylation;Parkinson's disease	Completeproteome;Electrontransport;Membrane;Mitochondrion;Mitochondrioninnermembrane;NAD;Oxidoreductase;Referenceproteome;Respiratorychain;Transmembrane;Transmembranehelix;Transport;Ubiquinone			1076.2	6	Q8SEZ0	6	NADH-ubiquinone oxidoreductase chain 5	Mt-nd5	__________MNMMTSSILMILILLTTPIII
S	3	catalytic activity;NADH dehydrogenase (quinone) activity;NADH dehydrogenase (ubiquinone) activity;NADH dehydrogenase activity;oxidoreductase activity;oxidoreductase activity, acting on NADH or NADPH;oxidoreductase activity, acting on NADH or NADPH, quinone or similar compound as acceptor	cellular metabolic process;cellular process;generation of precursor metabolites and energy;metabolic process	cell part;macromolecular complex;NADH dehydrogenase complex;protein complex	Oxidative phosphorylation;Parkinson's disease	Completeproteome;Electrontransport;Membrane;Mitochondrion;Mitochondrioninnermembrane;NAD;Oxidoreductase;Referenceproteome;Respiratorychain;Transmembrane;Transmembranehelix;Transport;Ubiquinone		MDC1 BRCT domain binding motif;Plk1 PBD domain binding motif	1076.2	7	Q8SEZ0	7	NADH-ubiquinone oxidoreductase chain 5	Mt-nd5	_________MNMMTSSILMILILLTTPIIIS
T	3	catalytic activity;NADH dehydrogenase (quinone) activity;NADH dehydrogenase (ubiquinone) activity;NADH dehydrogenase activity;oxidoreductase activity;oxidoreductase activity, acting on NADH or NADPH;oxidoreductase activity, acting on NADH or NADPH, quinone or similar compound as acceptor	cellular metabolic process;cellular process;generation of precursor metabolites and energy;metabolic process	cell part;macromolecular complex;NADH dehydrogenase complex;protein complex	Oxidative phosphorylation;Parkinson's disease	Completeproteome;Electrontransport;Membrane;Mitochondrion;Mitochondrioninnermembrane;NAD;Oxidoreductase;Referenceproteome;Respiratorychain;Transmembrane;Transmembranehelix;Transport;Ubiquinone			1076.2	5	Q8SEZ0	5	NADH-ubiquinone oxidoreductase chain 5	Mt-nd5	___________MNMMTSSILMILILLTTPII
S	3					Completeproteome;Referenceproteome		b-Adrenergic Receptor kinase substrate motif;BARD1 BRCT domain binding motif;Casein kinase II substrate motif;G protein-coupled receptor kinase 1 substrate motif	1314.25	2114	M0R9L0;B2RYX0	2114;166	Protein Naca	Naca	SNIQENTQTPTVQEESEEEEVDETGVEVKDI
Y	3	binding;calcium ion binding;cation binding;extracellular matrix binding;ion binding;metal ion binding	biological adhesion;biological regulation;cell adhesion;cellular component organization;cellular process;extracellular matrix organization;extracellular structure organization	cell part		Completeproteome;Disulfidebond;EGF-likedomain;Referenceproteome;Repeat		Src kinase substrate motif	1323.54	560	F1LM84	560	Nidogen-1	Nid1	LTINTELEGRVPQIPYGASVHIEPYTELYHY
Y	3	binding;calcium ion binding;cation binding;extracellular matrix binding;ion binding;metal ion binding	biological adhesion;biological regulation;cell adhesion;cellular component organization;cellular process;extracellular matrix organization;extracellular structure organization	cell part		Completeproteome;Disulfidebond;EGF-likedomain;Referenceproteome;Repeat		Src kinase substrate motif	1323.54	575	F1LM84	575	Nidogen-1	Nid1	YGASVHIEPYTELYHYSSSVITSSSTREYTV
S	3	binding;DNA binding;enzyme binding;lipid binding;NF-kappaB binding;nucleic acid binding;phosphatidylinositol binding;phosphatidylinositol-3,4,5-trisphosphate binding;phospholipid binding;protein binding;RNA binding;rRNA binding;transcription factor binding;unfolded protein binding	aging;biological regulation;cell growth;cellular component assembly;cellular component organization;cellular homeostasis;cellular localization;cellular metabolic process;cellular nitrogen compound metabolic process;cellular process;developmental process;DNA metabolic process;DNA repair;establishment of localization;growth;homeostatic process;localization;macromolecular complex assembly;macromolec…	cell part;centrosome;cytoplasm;cytosol;intracellular non-membrane-bounded organelle;intracellular organelle;macromolecular complex;microtubule organizing center;nucleolus;organelle;ribonucleoprotein complex;small ribosomal subunit		Acetylation;ADP-ribosylation;Alternativesplicing;Chaperone;Completeproteome;Cytoplasm;Cytoskeleton;Directproteinsequencing;Disulfidebond;DNA-binding;Isopeptidebond;Nucleus;Phosphoprotein;Referenceproteome;RNA-binding;Ublconjugation		b-Adrenergic Receptor kinase substrate motif;BARD1 BRCT domain binding motif;Casein kinase I substrate motif;Casein kinase II substrate motif;G protein-coupled receptor kinase 1 substrate motif	1149.48	125	P13084;P13084-2;F7FKF2	125;125;253	Nucleophosmin	Npm1	HISGQHLVAVEEDAESEDEDEEDVKLLGMSG
T	3	binding;G-protein coupled receptor activity;molecular transducer activity;neuropeptide binding;neuropeptide receptor activity;neurotensin receptor activity, G-protein coupled;neurotransmitter binding;neurotransmitter receptor activity;peptide binding;peptide receptor activity;peptide receptor activity, G-protein coupled;receptor activity;signal transducer activity;signaling receptor activity;tran…	behavior;multicellular organismal process;response to stimulus	cell part;membrane;plasma membrane	Calcium signaling pathway;Neuroactive ligand-receptor interaction	3D-structure;Cellmembrane;Completeproteome;Disulfidebond;Glycoprotein;G-proteincoupledreceptor;Lipoprotein;Membrane;Palmitate;Receptor;Referenceproteome;Transducer;Transmembrane;Transmembranehelix		Casein kinase I substrate motif	1012.51	85	P20789	85	Neurotensin receptor type 1	Ntsr1	IYLALFVVGTVGNSVTAFTLARKKSLQSLQS
T	3	binding;G-protein coupled receptor activity;molecular transducer activity;neuropeptide binding;neuropeptide receptor activity;neurotensin receptor activity, G-protein coupled;neurotransmitter binding;neurotransmitter receptor activity;peptide binding;peptide receptor activity;peptide receptor activity, G-protein coupled;receptor activity;signal transducer activity;signaling receptor activity;tran…	behavior;multicellular organismal process;response to stimulus	cell part;membrane;plasma membrane	Calcium signaling pathway;Neuroactive ligand-receptor interaction	3D-structure;Cellmembrane;Completeproteome;Disulfidebond;Glycoprotein;G-proteincoupledreceptor;Lipoprotein;Membrane;Palmitate;Receptor;Referenceproteome;Transducer;Transmembrane;Transmembranehelix			1012.51	88	P20789	88	Neurotensin receptor type 1	Ntsr1	ALFVVGTVGNSVTAFTLARKKSLQSLQSTVH
Y	3	binding;G-protein coupled receptor activity;molecular transducer activity;neuropeptide binding;neuropeptide receptor activity;neurotensin receptor activity, G-protein coupled;neurotransmitter binding;neurotransmitter receptor activity;peptide binding;peptide receptor activity;peptide receptor activity, G-protein coupled;receptor activity;signal transducer activity;signaling receptor activity;tran…	behavior;multicellular organismal process;response to stimulus	cell part;membrane;plasma membrane	Calcium signaling pathway;Neuroactive ligand-receptor interaction	3D-structure;Cellmembrane;Completeproteome;Disulfidebond;Glycoprotein;G-proteincoupledreceptor;Lipoprotein;Membrane;Palmitate;Receptor;Referenceproteome;Transducer;Transmembrane;Transmembranehelix		JAK2 kinase substrate motif;Shb SH2 domain binding motif;SHC SH2 domain binding motif;SHP2 N-terminal SH2 domain binding motif	1012.51	71	P20789	71	Neurotensin receptor type 1	Ntsr1	DVNTDIYSKVLVTAIYLALFVVGTVGNSVTA
T	3	G-protein coupled receptor activity;molecular transducer activity;olfactory receptor activity;receptor activity;signal transducer activity;signaling receptor activity;transmembrane signaling receptor activity	detection of stimulus;response to chemical stimulus;response to stimulus	cell part;membrane;plasma membrane	Olfactory transduction	Cellmembrane;Completeproteome;G-proteincoupledreceptor;Membrane;Olfaction;Receptor;Referenceproteome;Sensorytransduction;Transducer;Transmembrane;Transmembranehelix		Casein kinase II substrate motif	899.374	11	D3ZIV6	11	Olfactory receptor	Olr1302	_____MEDMAAGNHCTVTEFFLAGLSEKPGL
S	3	G-protein coupled receptor activity;molecular transducer activity;olfactory receptor activity;receptor activity;signal transducer activity;signaling receptor activity;transmembrane signaling receptor activity	detection of stimulus;response to chemical stimulus;response to stimulus	cell part;membrane;plasma membrane	Olfactory transduction	Cellmembrane;Completeproteome;G-proteincoupledreceptor;Membrane;Olfaction;Receptor;Referenceproteome;Sensorytransduction;Transducer;Transmembrane;Transmembranehelix		PKA kinase substrate motif;PKC kinase substrate motif	1310.54	93	D3ZIL2	93	Olfactory receptor	Olr1440	VPKMAANFLSDTKTISFLGCAIQTFVFVTLG
S	3	G-protein coupled receptor activity;molecular transducer activity;olfactory receptor activity;receptor activity;signal transducer activity;signaling receptor activity;transmembrane signaling receptor activity	detection of stimulus;response to chemical stimulus;response to stimulus	cell part;membrane;plasma membrane	Olfactory transduction	Cellmembrane;Completeproteome;G-proteincoupledreceptor;Membrane;Olfaction;Receptor;Referenceproteome;Sensorytransduction;Transducer;Transmembrane;Transmembranehelix			1310.54	119	D3ZIL2	119	Olfactory receptor	Olr1440	FVTLGGSEALLLGFMSYDRYIAICQPLHYPV
T	3	G-protein coupled receptor activity;molecular transducer activity;olfactory receptor activity;receptor activity;signal transducer activity;signaling receptor activity;transmembrane signaling receptor activity	detection of stimulus;response to chemical stimulus;response to stimulus	cell part;membrane;plasma membrane	Olfactory transduction	Cellmembrane;Completeproteome;G-proteincoupledreceptor;Membrane;Olfaction;Receptor;Referenceproteome;Sensorytransduction;Transducer;Transmembrane;Transmembranehelix		Casein kinase I substrate motif;MAPKAPK2 kinase substrate motif	1310.54	91	D3ZIL2	91	Olfactory receptor	Olr1440	TTVPKMAANFLSDTKTISFLGCAIQTFVFVT
T	3	G-protein coupled receptor activity;molecular transducer activity;olfactory receptor activity;receptor activity;signal transducer activity;signaling receptor activity;transmembrane signaling receptor activity	detection of stimulus;response to chemical stimulus;response to stimulus	cell part;membrane;plasma membrane	Olfactory transduction	Cellmembrane;Completeproteome;G-proteincoupledreceptor;Membrane;Olfaction;Receptor;Referenceproteome;Sensorytransduction;Transducer;Transmembrane;Transmembranehelix			1310.54	101	D3ZIL2	101	Olfactory receptor	Olr1440	LSDTKTISFLGCAIQTFVFVTLGGSEALLLG
T	3	G-protein coupled receptor activity;molecular transducer activity;olfactory receptor activity;receptor activity;signal transducer activity;signaling receptor activity;transmembrane signaling receptor activity	detection of stimulus;response to chemical stimulus;response to stimulus	cell part;membrane;plasma membrane	Olfactory transduction	Cellmembrane;Completeproteome;G-proteincoupledreceptor;Membrane;Olfaction;Receptor;Referenceproteome;Sensorytransduction;Transducer;Transmembrane;Transmembranehelix		G protein-coupled receptor kinase 1 substrate motif	1310.54	106	D3ZIL2	106	Olfactory receptor	Olr1440	TISFLGCAIQTFVFVTLGGSEALLLGFMSYD
Y	3	G-protein coupled receptor activity;molecular transducer activity;olfactory receptor activity;receptor activity;signal transducer activity;signaling receptor activity;transmembrane signaling receptor activity	detection of stimulus;response to chemical stimulus;response to stimulus	cell part;membrane;plasma membrane	Olfactory transduction	Cellmembrane;Completeproteome;G-proteincoupledreceptor;Membrane;Olfaction;Receptor;Referenceproteome;Sensorytransduction;Transducer;Transmembrane;Transmembranehelix		Src kinase substrate motif	1310.54	120	D3ZIL2	120	Olfactory receptor	Olr1440	VTLGGSEALLLGFMSYDRYIAICQPLHYPVL
S	3	G-protein coupled receptor activity;molecular transducer activity;olfactory receptor activity;receptor activity;signal transducer activity;signaling receptor activity;transmembrane signaling receptor activity	detection of stimulus;response to chemical stimulus;response to stimulus	cell part		Cellmembrane;Completeproteome;G-proteincoupledreceptor;Membrane;Olfaction;Receptor;Referenceproteome;Sensorytransduction;Transducer;Transmembrane;Transmembranehelix			1105.19	154	F1LZS0	154	Olfactory receptor	Olr1488	KFCASLVLLLWMLTISHALLHTLLTARLSFC
T	3	G-protein coupled receptor activity;molecular transducer activity;olfactory receptor activity;receptor activity;signal transducer activity;signaling receptor activity;transmembrane signaling receptor activity	detection of stimulus;response to chemical stimulus;response to stimulus	cell part		Cellmembrane;Completeproteome;G-proteincoupledreceptor;Membrane;Olfaction;Receptor;Referenceproteome;Sensorytransduction;Transducer;Transmembrane;Transmembranehelix		G protein-coupled receptor kinase 1 substrate motif	1105.19	152	F1LZS0	152	Olfactory receptor	Olr1488	STKFCASLVLLLWMLTISHALLHTLLTARLS
T	3	G-protein coupled receptor activity;molecular transducer activity;olfactory receptor activity;receptor activity;signal transducer activity;signaling receptor activity;transmembrane signaling receptor activity	detection of stimulus;response to chemical stimulus;response to stimulus	cell part		Cellmembrane;Completeproteome;G-proteincoupledreceptor;Membrane;Olfaction;Receptor;Referenceproteome;Sensorytransduction;Transducer;Transmembrane;Transmembranehelix		Casein kinase I substrate motif;G protein-coupled receptor kinase 1 substrate motif	1105.19	160	F1LZS0	160	Olfactory receptor	Olr1488	VLLLWMLTISHALLHTLLTARLSFCEKNVIL
T	3	G-protein coupled receptor activity;molecular transducer activity;olfactory receptor activity;receptor activity;signal transducer activity;signaling receptor activity;transmembrane signaling receptor activity	detection of stimulus;response to chemical stimulus;response to stimulus	cell part		Cellmembrane;Completeproteome;G-proteincoupledreceptor;Membrane;Olfaction;Receptor;Referenceproteome;Sensorytransduction;Transducer;Transmembrane;Transmembranehelix		Casein kinase I substrate motif;G protein-coupled receptor kinase 1 substrate motif;PKA kinase substrate motif;PKC kinase substrate motif	1105.19	163	F1LZS0	163	Olfactory receptor	Olr1488	LWMLTISHALLHTLLTARLSFCEKNVILHFF
S	3	G-protein coupled receptor activity;molecular transducer activity;olfactory receptor activity;receptor activity;signal transducer activity;signaling receptor activity;transmembrane signaling receptor activity	detection of stimulus;response to chemical stimulus;response to stimulus	cell part;membrane;plasma membrane	Olfactory transduction	Cellmembrane;Completeproteome;Disulfidebond;Glycoprotein;G-proteincoupledreceptor;Membrane;Olfaction;Receptor;Referenceproteome;Sensorytransduction;Transducer;Transmembrane;Transmembranehelix		PKA kinase substrate motif;PKC kinase substrate motif	982.379	289	P23271	289	Olfactory receptor 1493	Olr1493	MMYTVVTPMLNPFIYSLRNRDMKQALIRVTC
T	3	G-protein coupled receptor activity;molecular transducer activity;olfactory receptor activity;receptor activity;signal transducer activity;signaling receptor activity;transmembrane signaling receptor activity	detection of stimulus;response to chemical stimulus;response to stimulus	cell part;membrane;plasma membrane	Olfactory transduction	Cellmembrane;Completeproteome;Disulfidebond;Glycoprotein;G-proteincoupledreceptor;Membrane;Olfaction;Receptor;Referenceproteome;Sensorytransduction;Transducer;Transmembrane;Transmembranehelix		14-3-3 domain binding motif;Casein kinase I substrate motif;G protein-coupled receptor kinase 1 substrate motif	982.379	277	P23271	277	Olfactory receptor 1493	Olr1493	GDNFSLKGSAMAMMYTVVTPMLNPFIYSLRN
T	3	G-protein coupled receptor activity;molecular transducer activity;olfactory receptor activity;receptor activity;signal transducer activity;signaling receptor activity;transmembrane signaling receptor activity	detection of stimulus;response to chemical stimulus;response to stimulus	cell part;membrane;plasma membrane	Olfactory transduction	Cellmembrane;Completeproteome;Disulfidebond;Glycoprotein;G-proteincoupledreceptor;Membrane;Olfaction;Receptor;Referenceproteome;Sensorytransduction;Transducer;Transmembrane;Transmembranehelix		GSK-3, ERK1, ERK2, CDK5 substrate motif;WW domain binding motif	982.379	280	P23271	280	Olfactory receptor 1493	Olr1493	FSLKGSAMAMMYTVVTPMLNPFIYSLRNRDM
Y	3	G-protein coupled receptor activity;molecular transducer activity;olfactory receptor activity;receptor activity;signal transducer activity;signaling receptor activity;transmembrane signaling receptor activity	detection of stimulus;response to chemical stimulus;response to stimulus	cell part;membrane;plasma membrane	Olfactory transduction	Cellmembrane;Completeproteome;Disulfidebond;Glycoprotein;G-proteincoupledreceptor;Membrane;Olfaction;Receptor;Referenceproteome;Sensorytransduction;Transducer;Transmembrane;Transmembranehelix		PTPRJ phosphatase substrate motif;Src kinase substrate motif	982.379	288	P23271	288	Olfactory receptor 1493	Olr1493	AMMYTVVTPMLNPFIYSLRNRDMKQALIRVT
S	3	G-protein coupled receptor activity;molecular transducer activity;olfactory receptor activity;receptor activity;signal transducer activity;signaling receptor activity;transmembrane signaling receptor activity	detection of stimulus;response to chemical stimulus;response to stimulus	cell part;membrane;plasma membrane	Olfactory transduction	Cellmembrane;Completeproteome;G-proteincoupledreceptor;Membrane;Olfaction;Receptor;Referenceproteome;Sensorytransduction;Transducer;Transmembrane;Transmembranehelix		14-3-3 domain binding motif;Calmodulin-dependent protein kinase II substrate motif;Calmodulin-dependent protein kinase IV substrate motif;Casein kinase II substrate motif;DNA dependent Protein kinase substrate motif;G protein-coupled receptor kinase 1 substrate motif;GSK3 kinase substrate motif;PKA kinase substrate motif;PKC kinase substrate motif	1326.92	261	D4ACX4	261	Olfactory receptor	Olr1693	MFFLSAAGFEFLRPPSDSLSTMDLIVSIFYT
S	3	G-protein coupled receptor activity;molecular transducer activity;olfactory receptor activity;receptor activity;signal transducer activity;signaling receptor activity;transmembrane signaling receptor activity	detection of stimulus;response to chemical stimulus;response to stimulus	cell part;membrane;plasma membrane	Olfactory transduction	Cellmembrane;Completeproteome;G-proteincoupledreceptor;Membrane;Olfaction;Receptor;Referenceproteome;Sensorytransduction;Transducer;Transmembrane;Transmembranehelix		b-Adrenergic Receptor kinase substrate motif;Casein kinase I substrate motif;Casein kinase II substrate motif	1326.92	263	D4ACX4	263	Olfactory receptor	Olr1693	FLSAAGFEFLRPPSDSLSTMDLIVSIFYTVI
S	3	G-protein coupled receptor activity;molecular transducer activity;olfactory receptor activity;receptor activity;signal transducer activity;signaling receptor activity;transmembrane signaling receptor activity	detection of stimulus;response to chemical stimulus;response to stimulus	cell part;membrane;plasma membrane	Olfactory transduction	Cellmembrane;Completeproteome;G-proteincoupledreceptor;Membrane;Olfaction;Receptor;Referenceproteome;Sensorytransduction;Transducer;Transmembrane;Transmembranehelix		Casein kinase I substrate motif;Casein kinase II substrate motif;MAPKAPK2 kinase substrate motif;Pyruvate dehydrogenase kinase substrate motif	1326.92	265	D4ACX4	265	Olfactory receptor	Olr1693	SAAGFEFLRPPSDSLSTMDLIVSIFYTVIPP
S	3	G-protein coupled receptor activity;molecular transducer activity;olfactory receptor activity;receptor activity;signal transducer activity;signaling receptor activity;transmembrane signaling receptor activity	detection of stimulus;response to chemical stimulus;response to stimulus	cell part;membrane;plasma membrane	Olfactory transduction	Cellmembrane;Completeproteome;G-proteincoupledreceptor;Membrane;Olfaction;Receptor;Referenceproteome;Sensorytransduction;Transducer;Transmembrane;Transmembranehelix		Casein kinase I substrate motif;Casein kinase II substrate motif;G protein-coupled receptor kinase 1 substrate motif	1326.92	272	D4ACX4	272	Olfactory receptor	Olr1693	LRPPSDSLSTMDLIVSIFYTVIPPTLNPLIY
S	3	G-protein coupled receptor activity;molecular transducer activity;olfactory receptor activity;receptor activity;signal transducer activity;signaling receptor activity;transmembrane signaling receptor activity	detection of stimulus;response to chemical stimulus;response to stimulus	cell part;membrane;plasma membrane	Olfactory transduction	Cellmembrane;Completeproteome;G-proteincoupledreceptor;Membrane;Olfaction;Receptor;Referenceproteome;Sensorytransduction;Transducer;Transmembrane;Transmembranehelix		PKA kinase substrate motif;PKC kinase substrate motif	1326.92	288	D4ACX4	288	Olfactory receptor	Olr1693	IFYTVIPPTLNPLIYSLRNETMKAALKKVLS
S	3	G-protein coupled receptor activity;molecular transducer activity;olfactory receptor activity;receptor activity;signal transducer activity;signaling receptor activity;transmembrane signaling receptor activity	detection of stimulus;response to chemical stimulus;response to stimulus	cell part	Olfactory transduction	Completeproteome;G-proteincoupledreceptor;Membrane;Receptor;Referenceproteome;Transducer;Transmembrane;Transmembranehelix		Casein kinase I substrate motif;Casein kinase II substrate motif;G protein-coupled receptor kinase 1 substrate motif;GSK3 kinase substrate motif;MAPKAPK2 kinase substrate motif;Phosphorylase kinase substrate motif;PKA kinase substrate motif;PKC kinase substrate motif	921.735	275	D3ZZZ2	275	Olfactory receptor	Olr295	VSPASSYSPERSKVTSVLYSLLSPTLNPLIY
T	3	G-protein coupled receptor activity;molecular transducer activity;olfactory receptor activity;receptor activity;signal transducer activity;signaling receptor activity;transmembrane signaling receptor activity	detection of stimulus;response to chemical stimulus;response to stimulus	cell part	Olfactory transduction	Completeproteome;G-proteincoupledreceptor;Membrane;Receptor;Referenceproteome;Transducer;Transmembrane;Transmembranehelix		PKA kinase substrate motif;PKC kinase substrate motif	921.735	274	D3ZZZ2	274	Olfactory receptor	Olr295	YVSPASSYSPERSKVTSVLYSLLSPTLNPLI
T	3	G-protein coupled receptor activity;molecular transducer activity;olfactory receptor activity;receptor activity;signal transducer activity;signaling receptor activity;transmembrane signaling receptor activity	detection of stimulus;response to chemical stimulus;response to stimulus	cell part	Olfactory transduction	Completeproteome;G-proteincoupledreceptor;Membrane;Receptor;Referenceproteome;Transducer;Transmembrane;Transmembranehelix		PKA kinase substrate motif;PKC kinase substrate motif	921.735	291	D3ZZZ2	291	Olfactory receptor	Olr295	VLYSLLSPTLNPLIYTLRNKDVKLALGRFLP
Y	3	G-protein coupled receptor activity;molecular transducer activity;olfactory receptor activity;receptor activity;signal transducer activity;signaling receptor activity;transmembrane signaling receptor activity	detection of stimulus;response to chemical stimulus;response to stimulus	cell part	Olfactory transduction	Completeproteome;G-proteincoupledreceptor;Membrane;Receptor;Referenceproteome;Transducer;Transmembrane;Transmembranehelix		JAK2 kinase substrate motif;SHIP2 SH2 domain binding motif;SHP1 SH2 domain binding motif;SHP2 CSH2 domain binding motif;Src family kinase substrate motif;Src kinase substrate motif	921.735	278	D3ZZZ2	278	Olfactory receptor	Olr295	ASSYSPERSKVTSVLYSLLSPTLNPLIYTLR
S	3	G-protein coupled receptor activity;molecular transducer activity;olfactory receptor activity;receptor activity;signal transducer activity;signaling receptor activity;transmembrane signaling receptor activity	detection of stimulus;response to chemical stimulus;response to stimulus	cell part;membrane;plasma membrane	Olfactory transduction	Cellmembrane;Completeproteome;G-proteincoupledreceptor;Membrane;Olfaction;Receptor;Referenceproteome;Sensorytransduction;Transducer;Transmembrane;Transmembranehelix		G protein-coupled receptor kinase 1 substrate motif	1046.76	246	D3ZSJ0	246	Olfactory receptor	Olr326	IHSVKGRWKAFNTCASHLMAVTMLFGTALFM
T	3	G-protein coupled receptor activity;molecular transducer activity;olfactory receptor activity;receptor activity;signal transducer activity;signaling receptor activity;transmembrane signaling receptor activity	detection of stimulus;response to chemical stimulus;response to stimulus	cell part;membrane;plasma membrane	Olfactory transduction	Cellmembrane;Completeproteome;G-proteincoupledreceptor;Membrane;Olfaction;Receptor;Referenceproteome;Sensorytransduction;Transducer;Transmembrane;Transmembranehelix		Casein kinase I substrate motif;Casein kinase II substrate motif;PKA kinase substrate motif	1046.76	243	D3ZSJ0	243	Olfactory receptor	Olr326	VLKIHSVKGRWKAFNTCASHLMAVTMLFGTA
T	3	G-protein coupled receptor activity;molecular transducer activity;olfactory receptor activity;receptor activity;signal transducer activity;signaling receptor activity;transmembrane signaling receptor activity	detection of stimulus;response to chemical stimulus;response to stimulus	cell part;membrane;plasma membrane	Olfactory transduction	Cellmembrane;Completeproteome;G-proteincoupledreceptor;Membrane;Olfaction;Receptor;Referenceproteome;Sensorytransduction;Transducer;Transmembrane;Transmembranehelix			1046.76	257	D3ZSJ0	257	Olfactory receptor	Olr326	NTCASHLMAVTMLFGTALFMYLRPSSSYSFS
S	3	G-protein coupled receptor activity;molecular transducer activity;olfactory receptor activity;receptor activity;signal transducer activity;signaling receptor activity;transmembrane signaling receptor activity	detection of stimulus;response to chemical stimulus;response to stimulus	cell part;membrane;plasma membrane		Cellmembrane;Completeproteome;G-proteincoupledreceptor;Membrane;Olfaction;Receptor;Referenceproteome;Sensorytransduction;Transducer;Transmembrane;Transmembranehelix		Casein kinase I substrate motif;MAPKAPK2 kinase substrate motif;PKA kinase substrate motif;PKC kinase substrate motif	1389.57	91	D3ZP02	91	Olfactory receptor	Olr552	IIAPKMIINFLSEHKSTRLFACILQSFFFAV
S	3	G-protein coupled receptor activity;molecular transducer activity;olfactory receptor activity;receptor activity;signal transducer activity;signaling receptor activity;transmembrane signaling receptor activity	detection of stimulus;response to chemical stimulus;response to stimulus	cell part;membrane;plasma membrane		Cellmembrane;Completeproteome;G-proteincoupledreceptor;Membrane;Olfaction;Receptor;Referenceproteome;Sensorytransduction;Transducer;Transmembrane;Transmembranehelix		BRCA1 BRCT domain binding motif;G protein-coupled receptor kinase 1 substrate motif	1389.57	101	D3ZP02	101	Olfactory receptor	Olr552	LSEHKSTRLFACILQSFFFAVYATTEVVLLS
T	3	G-protein coupled receptor activity;molecular transducer activity;olfactory receptor activity;receptor activity;signal transducer activity;signaling receptor activity;transmembrane signaling receptor activity	detection of stimulus;response to chemical stimulus;response to stimulus	cell part;membrane;plasma membrane		Cellmembrane;Completeproteome;G-proteincoupledreceptor;Membrane;Olfaction;Receptor;Referenceproteome;Sensorytransduction;Transducer;Transmembrane;Transmembranehelix		G protein-coupled receptor kinase 1 substrate motif;MDC1 BRCT domain binding motif;PKA kinase substrate motif;PKC kinase substrate motif;Plk1 PBD domain binding motif	1389.57	92	D3ZP02	92	Olfactory receptor	Olr552	IAPKMIINFLSEHKSTRLFACILQSFFFAVY
T	3	G-protein coupled receptor activity;molecular transducer activity;olfactory receptor activity;receptor activity;signal transducer activity;signaling receptor activity;transmembrane signaling receptor activity	detection of stimulus;response to chemical stimulus;response to stimulus	cell part;membrane;plasma membrane		Cellmembrane;Completeproteome;G-proteincoupledreceptor;Membrane;Olfaction;Receptor;Referenceproteome;Sensorytransduction;Transducer;Transmembrane;Transmembranehelix			1389.57	109	D3ZP02	109	Olfactory receptor	Olr552	LFACILQSFFFAVYATTEVVLLSMMAYDRYV
T	3	G-protein coupled receptor activity;molecular transducer activity;olfactory receptor activity;receptor activity;signal transducer activity;signaling receptor activity;transmembrane signaling receptor activity	detection of stimulus;response to chemical stimulus;response to stimulus	cell part;membrane;plasma membrane		Cellmembrane;Completeproteome;G-proteincoupledreceptor;Membrane;Olfaction;Receptor;Referenceproteome;Sensorytransduction;Transducer;Transmembrane;Transmembranehelix		G protein-coupled receptor kinase 1 substrate motif	1389.57	110	D3ZP02	110	Olfactory receptor	Olr552	FACILQSFFFAVYATTEVVLLSMMAYDRYVA
S	5	G-protein coupled receptor activity;molecular transducer activity;olfactory receptor activity;receptor activity;signal transducer activity;signaling receptor activity;transmembrane signaling receptor activity	detection of stimulus;response to chemical stimulus;response to stimulus	cell part;membrane;plasma membrane		Cellmembrane;Completeproteome;G-proteincoupledreceptor;Membrane;Olfaction;Receptor;Referenceproteome;Sensorytransduction;Transducer;Transmembrane;Transmembranehelix		PKA kinase substrate motif;PKC kinase substrate motif	555.055	291	D3ZKQ1	291	Olfactory receptor	Olr581	VFYLLIIPMMNPLIYSLRNKDVKEALIRLRG
Y	5	G-protein coupled receptor activity;molecular transducer activity;olfactory receptor activity;receptor activity;signal transducer activity;signaling receptor activity;transmembrane signaling receptor activity	detection of stimulus;response to chemical stimulus;response to stimulus	cell part;membrane;plasma membrane		Cellmembrane;Completeproteome;G-proteincoupledreceptor;Membrane;Olfaction;Receptor;Referenceproteome;Sensorytransduction;Transducer;Transmembrane;Transmembranehelix		JAK2 kinase substrate motif;Shb SH2 domain binding motif;SHC SH2 domain binding motif;SHIP2 SH2 domain binding motif;SHP1 SH2 domain binding motif;SHP2 N-terminal SH2 domain binding motif;Src family kinase substrate motif	555.055	278	D3ZKQ1	278	Olfactory receptor	Olr581	SSAYSLDQDKMTSVFYLLIIPMMNPLIYSLR
Y	5	G-protein coupled receptor activity;molecular transducer activity;olfactory receptor activity;receptor activity;signal transducer activity;signaling receptor activity;transmembrane signaling receptor activity	detection of stimulus;response to chemical stimulus;response to stimulus	cell part;membrane;plasma membrane		Cellmembrane;Completeproteome;G-proteincoupledreceptor;Membrane;Olfaction;Receptor;Referenceproteome;Sensorytransduction;Transducer;Transmembrane;Transmembranehelix		Src kinase substrate motif	555.055	290	D3ZKQ1	290	Olfactory receptor	Olr581	SVFYLLIIPMMNPLIYSLRNKDVKEALIRLR
S	4	G-protein coupled receptor activity;molecular transducer activity;olfactory receptor activity;receptor activity;signal transducer activity;signaling receptor activity;transmembrane signaling receptor activity	detection of stimulus;response to chemical stimulus;response to stimulus	cell part;membrane;plasma membrane	Olfactory transduction	Cellmembrane;Completeproteome;G-proteincoupledreceptor;Membrane;Olfaction;Receptor;Referenceproteome;Sensorytransduction;Transducer;Transmembrane;Transmembranehelix		G protein-coupled receptor kinase 1 substrate motif;G protein-coupled receptor kinase 1 substrate motif	663.791	10	D4A145;M0R820;M0RAC9;D3ZDJ1;M0RB34;M0RBY9;M0R844	10;10;10;10;10;10;10	Olfactory receptor	Olr847;Olr848	______MDKNNQTFVSEFLLLGLSGYPKTEI;______MDKNNQTFVSEFLLLGLSGYPKTET
S	4	G-protein coupled receptor activity;molecular transducer activity;olfactory receptor activity;receptor activity;signal transducer activity;signaling receptor activity;transmembrane signaling receptor activity	detection of stimulus;response to chemical stimulus;response to stimulus	cell part;membrane;plasma membrane	Olfactory transduction	Cellmembrane;Completeproteome;G-proteincoupledreceptor;Membrane;Olfaction;Receptor;Referenceproteome;Sensorytransduction;Transducer;Transmembrane;Transmembranehelix			663.791	18	D4A145;M0R820;M0RAC9;D3ZDJ1;M0RB34;M0RBY9;M0R844	18;18;18;18;18;18;18	Olfactory receptor	Olr847;Olr848	KNNQTFVSEFLLLGLSGYPKTEILYFVIILV;KNNQTFVSEFLLLGLSGYPKTETIYFVIILV
T	4	G-protein coupled receptor activity;molecular transducer activity;olfactory receptor activity;receptor activity;signal transducer activity;signaling receptor activity;transmembrane signaling receptor activity	detection of stimulus;response to chemical stimulus;response to stimulus	cell part;membrane;plasma membrane	Olfactory transduction	Cellmembrane;Completeproteome;G-proteincoupledreceptor;Membrane;Olfaction;Receptor;Referenceproteome;Sensorytransduction;Transducer;Transmembrane;Transmembranehelix		Casein kinase I substrate motif;Casein kinase II substrate motif;PKA kinase substrate motif	663.791	7	D4A145;M0R820;M0RAC9;D3ZDJ1;M0RB34;M0RBY9;M0R844	7;7;7;7;7;7;7	Olfactory receptor	Olr847;Olr848	_________MDKNNQTFVSEFLLLGLSGYPK
S	3	binding;calcium ion binding;cation binding;ion binding;metal ion binding	biological adhesion;cell adhesion;cellular process	cell part;membrane;plasma membrane		Calcium;Celladhesion;Cellmembrane;Completeproteome;Membrane;Referenceproteome;Repeat;Transmembrane;Transmembranehelix		Casein kinase II substrate motif	1077.75	220	D4A455	220	Protein Pcdhga10	Pcdhga10	HHLVLVASDGGNPPRSGTVLITVTVFDANDN
S	3	binding;calcium ion binding;cation binding;ion binding;metal ion binding	biological adhesion;cell adhesion;cellular process	cell part;membrane;plasma membrane		Calcium;Celladhesion;Cellmembrane;Completeproteome;Membrane;Referenceproteome;Repeat;Transmembrane;Transmembranehelix		Casein kinase II substrate motif	1077.75	241	D4A455	241	Protein Pcdhga10	Pcdhga10	TVTVFDANDNAPIFTSTEYRVNVPENLPVGT
T	3	binding;calcium ion binding;cation binding;ion binding;metal ion binding	biological adhesion;cell adhesion;cellular process	cell part;membrane;plasma membrane		Calcium;Celladhesion;Cellmembrane;Completeproteome;Membrane;Referenceproteome;Repeat;Transmembrane;Transmembranehelix		Calmodulin-dependent protein kinase II substrate motif;Casein kinase I substrate motif;G protein-coupled receptor kinase 1 substrate motif;PKC kinase substrate motif	1077.75	222	D4A455	222	Protein Pcdhga10	Pcdhga10	LVLVASDGGNPPRSGTVLITVTVFDANDNAP
T	3	binding;calcium ion binding;cation binding;ion binding;metal ion binding	biological adhesion;cell adhesion;cellular process	cell part;membrane;plasma membrane		Calcium;Celladhesion;Cellmembrane;Completeproteome;Membrane;Referenceproteome;Repeat;Transmembrane;Transmembranehelix		Casein kinase II substrate motif	1077.75	240	D4A455	240	Protein Pcdhga10	Pcdhga10	ITVTVFDANDNAPIFTSTEYRVNVPENLPVG
T	3	binding;calcium ion binding;cation binding;ion binding;metal ion binding	biological adhesion;cell adhesion;cellular process	cell part;membrane;plasma membrane		Calcium;Celladhesion;Cellmembrane;Completeproteome;Membrane;Referenceproteome;Repeat;Transmembrane;Transmembranehelix		Dual specificity protein phosphatase 1 substrate motif;Dual specificity protein phosphatase 6 substrate motif;ERK1 kinase substrate motif;G protein-coupled receptor kinase 1 substrate motif;MAPK 11,13,14 kinase substrate motif;MDC1 BRCT domain binding motif;Plk1 PBD domain binding motif;PP2C delta substrate motif	1077.75	242	D4A455	242	Protein Pcdhga10	Pcdhga10	VTVFDANDNAPIFTSTEYRVNVPENLPVGTR
S	2	binding;cation binding;heme binding;ion binding;iron ion binding;lipid binding;metal ion binding;steroid binding;tetrapyrrole binding;transition metal ion binding	locomotion;response to chemical stimulus;response to external stimulus;response to stimulus	cell part;cell surface;intracellular non-membrane-bounded organelle;intracellular organelle;membrane;nucleolus;organelle		Completeproteome;Directproteinsequencing;Endoplasmicreticulum;Lipid-binding;Membrane;Microsome;Phosphoprotein;Receptor;Referenceproteome;Steroid-binding;Transmembrane;Transmembranehelix		BARD1 BRCT domain binding motif;Casein kinase II substrate motif	1173.47	181	P70580	181	Membrane-associated progesterone receptor component 1	Pgrmc1	HVGKLLKEGEEPTVYSDDEEPKDEAARKSD_
T	4	binding;lipid binding;phospholipid binding		cell part;cytoskeleton;intracellular non-membrane-bounded organelle;intracellular organelle;organelle		Completeproteome;Referenceproteome		Casein kinase I substrate motif;PKA kinase substrate motif;PKC kinase substrate motif	721.791	1311	D4AA54	1311	Protein Plekhh1	Plekhh1	TRIDKLTFRMPAPKITDTTLVMASYMNHCSA
T	4	binding;lipid binding;phospholipid binding		cell part;cytoskeleton;intracellular non-membrane-bounded organelle;intracellular organelle;organelle		Completeproteome;Referenceproteome		G protein-coupled receptor kinase 1 substrate motif	721.791	1327	D4AA54	1327	Protein Plekhh1	Plekhh1	DTTLVMASYMNHCSATVNLSAKLPAARQPRD
S	2	anion binding;binding;carbohydrate binding;catalytic activity;glycosaminoglycan binding;heparin binding;hydrolase activity;hydrolase activity, acting on ester bonds;insulin receptor binding;ion binding;molecular transducer activity;pattern binding;phosphatase activity;phosphate ion binding;phosphoprotein phosphatase activity;phosphoric ester hydrolase activity;polysaccharide binding;protein bindi…	biological adhesion;biological regulation;cell adhesion;cellular process	cell body;cell part;endosome;intracellular membrane-bounded organelle;intracellular organelle;membrane;neuronal cell body;organelle;plasma membrane;site of polarized growth;synapse	Adherens junction;Cell adhesion molecules (CAMs);Insulin signaling pathway	Celladhesion;Completeproteome;Disulfidebond;Glycoprotein;Heparin-binding;Hydrolase;Immunoglobulindomain;Membrane;Proteinphosphatase;Receptor;Referenceproteome;Repeat;Signal;Transmembrane;Transmembranehelix	Beta-catenin-Cadherin-LAR complex;Grip-Glur2/3-liprin-alpha-Lar complex	Casein kinase II substrate motif;ERK1,2 kinase substrate motif;GSK-3, ERK1, ERK2, CDK5 substrate motif;WW domain binding motif	1094.99	991	Q64604	991	Receptor-type tyrosine-protein phosphatase F	Ptprf	DIKVRAHTSKGAGPLSPSIQSRTMPMEQVFA
S	2	anion binding;binding;carbohydrate binding;catalytic activity;glycosaminoglycan binding;heparin binding;hydrolase activity;hydrolase activity, acting on ester bonds;insulin receptor binding;ion binding;molecular transducer activity;pattern binding;phosphatase activity;phosphate ion binding;phosphoprotein phosphatase activity;phosphoric ester hydrolase activity;polysaccharide binding;protein bindi…	biological adhesion;biological regulation;cell adhesion;cellular process	cell body;cell part;endosome;intracellular membrane-bounded organelle;intracellular organelle;membrane;neuronal cell body;organelle;plasma membrane;site of polarized growth;synapse	Adherens junction;Cell adhesion molecules (CAMs);Insulin signaling pathway	Celladhesion;Completeproteome;Disulfidebond;Glycoprotein;Heparin-binding;Hydrolase;Immunoglobulindomain;Membrane;Proteinphosphatase;Receptor;Referenceproteome;Repeat;Signal;Transmembrane;Transmembranehelix	Beta-catenin-Cadherin-LAR complex;Grip-Glur2/3-liprin-alpha-Lar complex	Casein kinase I substrate motif;Casein kinase II substrate motif;DNA dependent Protein kinase substrate motif	1094.99	993	Q64604	993	Receptor-type tyrosine-protein phosphatase F	Ptprf	KVRAHTSKGAGPLSPSIQSRTMPMEQVFAKN
S	2	anion binding;binding;carbohydrate binding;catalytic activity;glycosaminoglycan binding;heparin binding;hydrolase activity;hydrolase activity, acting on ester bonds;insulin receptor binding;ion binding;molecular transducer activity;pattern binding;phosphatase activity;phosphate ion binding;phosphoprotein phosphatase activity;phosphoric ester hydrolase activity;polysaccharide binding;protein bindi…	biological adhesion;biological regulation;cell adhesion;cellular process	cell body;cell part;endosome;intracellular membrane-bounded organelle;intracellular organelle;membrane;neuronal cell body;organelle;plasma membrane;site of polarized growth;synapse	Adherens junction;Cell adhesion molecules (CAMs);Insulin signaling pathway	Celladhesion;Completeproteome;Disulfidebond;Glycoprotein;Heparin-binding;Hydrolase;Immunoglobulindomain;Membrane;Proteinphosphatase;Receptor;Referenceproteome;Repeat;Signal;Transmembrane;Transmembranehelix	Beta-catenin-Cadherin-LAR complex;Grip-Glur2/3-liprin-alpha-Lar complex	Casein kinase II substrate motif;G protein-coupled receptor kinase 1 substrate motif	1094.99	996	Q64604	996	Receptor-type tyrosine-protein phosphatase F	Ptprf	AHTSKGAGPLSPSIQSRTMPMEQVFAKNFRV
S	3	binding;GTP binding;guanyl nucleotide binding;guanyl ribonucleotide binding;nucleotide binding;purine nucleotide binding;purine ribonucleoside triphosphate binding;purine ribonucleotide binding;ribonucleotide binding	anatomical structure morphogenesis;biological regulation;cellular process;developmental process;establishment of localization;protein transport;response to stimulus;signal transduction;transport		Hedgehog signaling pathway	Completeproteome;GTP-binding;Nucleotide-binding;Referenceproteome			1091.16	23	D3ZRM5	23	Protein Rab23	Rab23	VAIKMVVVGNGAVGKSSMIQRYCKGIFTKDY
S	3	binding;GTP binding;guanyl nucleotide binding;guanyl ribonucleotide binding;nucleotide binding;purine nucleotide binding;purine ribonucleoside triphosphate binding;purine ribonucleotide binding;ribonucleotide binding	anatomical structure morphogenesis;biological regulation;cellular process;developmental process;establishment of localization;protein transport;response to stimulus;signal transduction;transport		Hedgehog signaling pathway	Completeproteome;GTP-binding;Nucleotide-binding;Referenceproteome		MDC1 BRCT domain binding motif;PKA kinase substrate motif;PKC kinase substrate motif;Plk1 PBD domain binding motif	1091.16	24	D3ZRM5	24	Protein Rab23	Rab23	AIKMVVVGNGAVGKSSMIQRYCKGIFTKDYK
Y	3					Completeproteome;Referenceproteome		ALK kinase substrate motif;STAT3 SH2 domain binding motif	826.708	9	F1MAF5	9	Protein Pcid2	RGD1307041	_______MAHITINQYLQQVYEAIDTRDGAS
Y	3					Completeproteome;Referenceproteome		ALK kinase substrate motif;Fes SH2 domain binding motif;JAK2 kinase substrate motif;SHC SH2 domain binding motif;Src kinase substrate motif	826.708	14	F1MAF5	14	Protein Pcid2	RGD1307041	__MAHITINQYLQQVYEAIDTRDGASCAELV
S	4					Completeproteome;Referenceproteome			972.924	10	D4A5J4	10	Protein RGD1560559	RGD1560559	______MGTLEGHLLSGVGFLMYAFYYSSLT
Y	4					Completeproteome;Referenceproteome		ALK kinase substrate motif;Src kinase substrate motif	972.924	17	D4A5J4	17	Protein RGD1560559	RGD1560559	GTLEGHLLSGVGFLMYAFYYSSLTSLALLQK
Y	3	adenyl nucleotide binding;adenyl ribonucleotide binding;ATP binding;binding;catalytic activity;cation binding;enzyme binding;GTPase binding;GTP-Rho binding;ion binding;kinase activity;lipid binding;metal ion binding;nucleotide binding;phospholipid binding;phosphotransferase activity, alcohol group as acceptor;protein binding;protein kinase activity;protein serine/threonine kinase activity;purine …	biological adhesion;biological regulation;cell adhesion;cell death;cellular component assembly;cellular component organization;cellular metabolic process;cellular nitrogen compound metabolic process;cellular process;chromosome organization;cytoskeleton organization;death;DNA metabolic process;DNA packaging;macromolecule metabolic process;membrane docking;metabolic process;nitrogen compound metabo…	bleb;cell part;cell projection;cytoplasm;intracellular membrane-bounded organelle;intracellular non-membrane-bounded organelle;intracellular organelle;membrane;microtubule organizing center;nucleus;organelle;plasma membrane	Axon guidance;Chemokine signaling pathway;Focal adhesion;Leukocyte transendothelial migration;Pathogenic Escherichia coli infection;Regulation of actin cytoskeleton;Shigellosis;TGF-beta signaling pathway;Vascular smooth muscle contraction;Wnt signaling pathway	3D-structure;Acetylation;Alternativesplicing;Apoptosis;ATP-binding;Cellmembrane;Cellprojection;Coiledcoil;Completeproteome;Cytoplasm;Cytoskeleton;Golgiapparatus;Kinase;Magnesium;Membrane;Metal-binding;Nucleotide-binding;Nucleus;Phosphoprotein;Referenceproteome;Serine/threonine-proteinkinase;Transferase;Zinc;Zinc-finger	Rock1-Pfn2 complex	ALK kinase substrate motif;Cbl PTB domain binding motif;PI3 kinase p85 SH2 domain binding motif;Shb PTB domain binding motif;SHC SH2 domain binding motif;SHP1 phosphatase substrate motif	1088.44	164	Q62868;D4A5S0;Q63644;F1LQT3	164;148;148;94	Rho-associated protein kinase 2;Rho-associated protein kinase 1	Rock2;Rock1;Rock1;Rock2	SPWVVQLFCAFQDDRYLYMVMEYMPGGDLVN
Y	3	adenyl nucleotide binding;adenyl ribonucleotide binding;ATP binding;binding;catalytic activity;cation binding;enzyme binding;GTPase binding;GTP-Rho binding;ion binding;kinase activity;lipid binding;metal ion binding;nucleotide binding;phospholipid binding;phosphotransferase activity, alcohol group as acceptor;protein binding;protein kinase activity;protein serine/threonine kinase activity;purine …	biological adhesion;biological regulation;cell adhesion;cell death;cellular component assembly;cellular component organization;cellular metabolic process;cellular nitrogen compound metabolic process;cellular process;chromosome organization;cytoskeleton organization;death;DNA metabolic process;DNA packaging;macromolecule metabolic process;membrane docking;metabolic process;nitrogen compound metabo…	bleb;cell part;cell projection;cytoplasm;intracellular membrane-bounded organelle;intracellular non-membrane-bounded organelle;intracellular organelle;membrane;microtubule organizing center;nucleus;organelle;plasma membrane	Axon guidance;Chemokine signaling pathway;Focal adhesion;Leukocyte transendothelial migration;Pathogenic Escherichia coli infection;Regulation of actin cytoskeleton;Shigellosis;TGF-beta signaling pathway;Vascular smooth muscle contraction;Wnt signaling pathway	3D-structure;Acetylation;Alternativesplicing;Apoptosis;ATP-binding;Cellmembrane;Cellprojection;Coiledcoil;Completeproteome;Cytoplasm;Cytoskeleton;Golgiapparatus;Kinase;Magnesium;Membrane;Metal-binding;Nucleotide-binding;Nucleus;Phosphoprotein;Referenceproteome;Serine/threonine-proteinkinase;Transferase;Zinc;Zinc-finger	Rock1-Pfn2 complex	3BP2 SH2 domain binding motif;Abl kinase substrate motif;ALK kinase substrate motif;Insulin receptor kinase substrate motif;PI3 kinase p85 SH2 domain binding motif;Src and Abl SH2 domain binding motif;Src kinase substrate motif	1088.44	166	Q62868;D4A5S0;Q63644;F1LQT3	166;150;150;96	Rho-associated protein kinase 2;Rho-associated protein kinase 1	Rock2;Rock1;Rock1;Rock2	WVVQLFCAFQDDRYLYMVMEYMPGGDLVNLM
S	2	binding;calcium ion binding;cation binding;ion binding;metal ion binding	biological regulation	cell part;endoplasmic reticulum;intracellular membrane-bounded organelle;intracellular organelle;organelle		Acetylation;Completeproteome;Directproteinsequencing;Referenceproteome		ATM kinase substrate motif;Casein kinase II substrate motif;DNA dependent Protein kinase substrate motif	1147.93	3	D3ZEP6;P05943	3;3	Protein S100-A10	S100a10	_____________MPSQMEHAMETMMLTFHR
T	2	binding;calcium ion binding;cation binding;ion binding;metal ion binding	biological regulation	cell part;endoplasmic reticulum;intracellular membrane-bounded organelle;intracellular organelle;organelle		Acetylation;Completeproteome;Directproteinsequencing;Referenceproteome			1147.93	15	D3ZEP6;P05943	15;15	Protein S100-A10	S100a10	_MPSQMEHAMETMMLTFHRFAGEKYLTKEDL
S	2					Completeproteome;Referenceproteome		Casein kinase I substrate motif;Casein kinase II substrate motif;G protein-coupled receptor kinase 1 substrate motif;MDC1 BRCT domain binding motif;Plk1 PBD domain binding motif	1031.42	10	B5DFD8	10	Protein Sh3bgrl; SH3 domain-binding glutamic acid-rich-like protein	Sh3bgrl	______MVIHVYIASSSGSTAIKKKQQDVLC
S	2					Completeproteome;Referenceproteome		Casein kinase I substrate motif;Casein kinase II substrate motif;G protein-coupled receptor kinase 1 substrate motif;MDC1 BRCT domain binding motif;Plk1 PBD domain binding motif	1031.42	11	B5DFD8	11	Protein Sh3bgrl; SH3 domain-binding glutamic acid-rich-like protein	Sh3bgrl	_____MVIHVYIASSSGSTAIKKKQQDVLCF
Y	2					Completeproteome;Referenceproteome			1031.42	6	B5DFD8	6	Protein Sh3bgrl; SH3 domain-binding glutamic acid-rich-like protein	Sh3bgrl	__________MVIHVYIASSSGSTAIKKKQQ
T	4	acidic amino acid transmembrane transporter activity;active transmembrane transporter activity;amine transmembrane transporter activity;amino acid transmembrane transporter activity;anion transmembrane transporter activity;anion:cation symporter activity;C4-dicarboxylate transmembrane transporter activity;carboxylic acid transmembrane transporter activity;cation transmembrane transporter activity…		cell part;membrane;plasma membrane		Cellmembrane;Completeproteome;Glycoprotein;Iontransport;Membrane;Referenceproteome;Sodium;Sodiumtransport;Symport;Transmembrane;Transmembranehelix;Transport			999.695	134	A2VD10;Q9Z0Z5	134;134	Solute carrier family 13 member 3	Slc13a3;Slc13a3	LVGVQPARLILGMMVTTSFLSMWLSNTASTA
T	4	acidic amino acid transmembrane transporter activity;active transmembrane transporter activity;amine transmembrane transporter activity;amino acid transmembrane transporter activity;anion transmembrane transporter activity;anion:cation symporter activity;C4-dicarboxylate transmembrane transporter activity;carboxylic acid transmembrane transporter activity;cation transmembrane transporter activity…		cell part;membrane;plasma membrane		Cellmembrane;Completeproteome;Glycoprotein;Iontransport;Membrane;Referenceproteome;Sodium;Sodiumtransport;Symport;Transmembrane;Transmembranehelix;Transport		Casein kinase I substrate motif;G protein-coupled receptor kinase 1 substrate motif	999.695	135	A2VD10;Q9Z0Z5	135;135	Solute carrier family 13 member 3	Slc13a3;Slc13a3	VGVQPARLILGMMVTTSFLSMWLSNTASTAM
T	2	active transmembrane transporter activity;carbohydrate transmembrane transporter activity;cation transmembrane transporter activity;cation:sugar symporter activity;ion transmembrane transporter activity;nucleotide-sugar transmembrane transporter activity;secondary active transmembrane transporter activity;solute:cation symporter activity;solute:hydrogen symporter activity;substrate-specific trans…	carbohydrate transport;establishment of localization;transport	cell part;membrane		Completeproteome;Membrane;Referenceproteome;Sugartransport;Transmembrane;Transmembranehelix;Transport			732.849	9	D3ZZ48	9	Protein Slc35a1	Slc35a1	_______MTLVAAAYTIALRYTRTTAEGLYF
Y	2	active transmembrane transporter activity;carbohydrate transmembrane transporter activity;cation transmembrane transporter activity;cation:sugar symporter activity;ion transmembrane transporter activity;nucleotide-sugar transmembrane transporter activity;secondary active transmembrane transporter activity;solute:cation symporter activity;solute:hydrogen symporter activity;substrate-specific trans…	carbohydrate transport;establishment of localization;transport	cell part;membrane		Completeproteome;Membrane;Referenceproteome;Sugartransport;Transmembrane;Transmembranehelix;Transport		Src kinase substrate motif	732.849	8	D3ZZ48	8	Protein Slc35a1	Slc35a1	________MTLVAAAYTIALRYTRTTAEGLY
T	3	active transmembrane transporter activity;amine transmembrane transporter activity;amino acid transmembrane transporter activity;carboxylic acid transmembrane transporter activity;cation transmembrane transporter activity;cation:amino acid symporter activity;gamma-aminobutyric acid:sodium symporter activity;inorganic cation transmembrane transporter activity;ion transmembrane transporter activity…	amine transport;amino acid transport;behavior;biological regulation;cellular component assembly;cellular component organization;establishment of localization;macromolecular complex assembly;multicellular organismal process;neurological system process;organic acid transport;protein complex assembly;regulation of transport;response to chemical stimulus;response to endogenous stimulus;response to st…	cell part;cell projection;cell surface;membrane;neuron projection;plasma membrane		Cellmembrane;Completeproteome;Directproteinsequencing;Glycoprotein;Membrane;Neurotransmittertransport;Referenceproteome;Symport;Transmembrane;Transmembranehelix;Transport		Casein kinase I substrate motif;G protein-coupled receptor kinase 1 substrate motif;PKA kinase substrate motif;PKC kinase substrate motif	1152.53	558	P23978	558	Sodium- and chloride-dependent GABA transporter 1	Slc6a1	SSMVLIPGYMAYMFLTLKGSLKQRLQVMIQP
Y	3	active transmembrane transporter activity;amine transmembrane transporter activity;amino acid transmembrane transporter activity;carboxylic acid transmembrane transporter activity;cation transmembrane transporter activity;cation:amino acid symporter activity;gamma-aminobutyric acid:sodium symporter activity;inorganic cation transmembrane transporter activity;ion transmembrane transporter activity…	amine transport;amino acid transport;behavior;biological regulation;cellular component assembly;cellular component organization;establishment of localization;macromolecular complex assembly;multicellular organismal process;neurological system process;organic acid transport;protein complex assembly;regulation of transport;response to chemical stimulus;response to endogenous stimulus;response to st…	cell part;cell projection;cell surface;membrane;neuron projection;plasma membrane		Cellmembrane;Completeproteome;Directproteinsequencing;Glycoprotein;Membrane;Neurotransmittertransport;Referenceproteome;Symport;Transmembrane;Transmembranehelix;Transport		JAK2 kinase substrate motif	1152.53	554	P23978	554	Sodium- and chloride-dependent GABA transporter 1	Slc6a1	LMALSSMVLIPGYMAYMFLTLKGSLKQRLQV
S	3	binding;lipid binding;phosphatidylinositol binding;phospholipid binding	cell communication;cellular process			Completeproteome;Referenceproteome		Casein kinase I substrate motif;Casein kinase II substrate motif	1217.83	5	Q66H41	5	Protein LOC100910063	Snx7	___________MDMNSFSPMMPTSPLSMINQ
S	3	binding;lipid binding;phosphatidylinositol binding;phospholipid binding	cell communication;cellular process			Completeproteome;Referenceproteome		ERK1,2 kinase substrate motif;G protein-coupled receptor kinase 1 substrate motif;GSK-3, ERK1, ERK2, CDK5 substrate motif;WW domain binding motif	1217.83	7	Q66H41	7	Protein LOC100910063	Snx7	_________MDMNSFSPMMPTSPLSMINQIK
S	2		establishment of localization;protein targeting;protein transport;transport	cell part;macromolecular complex;protein complex;Sec61 translocon complex		Completeproteome;Referenceproteome		G protein-coupled receptor kinase 1 substrate motif;GSK3 kinase substrate motif	1209.59	73	F1M7T6	73	Translocon-associated protein subunit gamma	Ssr3	YKIMLAVITISPFCQSLGCSGKRMITHPHQQ
T	3	adenyl nucleotide binding;adenyl ribonucleotide binding;ATP binding;binding;catalytic activity;kinase activity;nucleotide binding;phosphotransferase activity, alcohol group as acceptor;protein kinase activity;protein serine/threonine kinase activity;purine nucleotide binding;purine ribonucleoside triphosphate binding;purine ribonucleotide binding;ribonucleotide binding;transferase activity;transf…	biological regulation;regulation of transport	cell part;cytoplasm;cytoskeleton;intracellular membrane-bounded organelle;intracellular non-membrane-bounded organelle;intracellular organelle;nucleus;organelle		Acetylation;ATP-binding;Completeproteome;Cytoplasm;Kinase;Nucleotide-binding;Nucleus;Phosphoprotein;Referenceproteome;Serine/threonine-proteinkinase;Transferase		Casein kinase I substrate motif;Dual specificity protein phosphatase 6 substrate motif;G protein-coupled receptor kinase 1 substrate motif;PP2C delta substrate motif	982.063	132	O88506	132	STE20/SPS1-related proline-alanine-rich protein kinase	Stk39	KEIQAMSQCSHPNVVTYYTSFVVKDELWLVM
Y	2	adenyl nucleotide binding;adenyl ribonucleotide binding;ATP binding;binding;catalytic activity;kinase activity;nucleotide binding;phosphotransferase activity, alcohol group as acceptor;protein kinase activity;protein serine/threonine kinase activity;purine nucleotide binding;purine ribonucleoside triphosphate binding;purine ribonucleotide binding;ribonucleotide binding;transferase activity;transf…	biological regulation;regulation of transport	cell part;cytoplasm;cytoskeleton;intracellular membrane-bounded organelle;intracellular non-membrane-bounded organelle;intracellular organelle;nucleus;organelle		Acetylation;ATP-binding;Completeproteome;Cytoplasm;Kinase;Nucleotide-binding;Nucleus;Phosphoprotein;Referenceproteome;Serine/threonine-proteinkinase;Transferase			1472.59	133	O88506	133	STE20/SPS1-related proline-alanine-rich protein kinase	Stk39	EIQAMSQCSHPNVVTYYTSFVVKDELWLVMK
Y	3	adenyl nucleotide binding;adenyl ribonucleotide binding;ATP binding;binding;catalytic activity;kinase activity;nucleotide binding;phosphotransferase activity, alcohol group as acceptor;protein kinase activity;protein serine/threonine kinase activity;purine nucleotide binding;purine ribonucleoside triphosphate binding;purine ribonucleotide binding;ribonucleotide binding;transferase activity;transf…	biological regulation;regulation of transport	cell part;cytoplasm;cytoskeleton;intracellular membrane-bounded organelle;intracellular non-membrane-bounded organelle;intracellular organelle;nucleus;organelle		Acetylation;ATP-binding;Completeproteome;Cytoplasm;Kinase;Nucleotide-binding;Nucleus;Phosphoprotein;Referenceproteome;Serine/threonine-proteinkinase;Transferase		Src kinase substrate motif;TC-PTP phosphatase substrate motif	982.063	134	O88506	134	STE20/SPS1-related proline-alanine-rich protein kinase	Stk39	IQAMSQCSHPNVVTYYTSFVVKDELWLVMKL
T	3		catabolic process;metabolic process	cell part;membrane;plasma membrane		Cellmembrane;Completeproteome;Glycoprotein;Membrane;Referenceproteome;Signal;Transmembrane;Transmembranehelix		Dual specificity protein phosphatase 6 substrate motif;PP2C delta substrate motif	1175.87	21	Q9QZE9	21	Transmembrane protein 150A	Tmem150a	LLPVSLSAFSITGIWTVYAMAVMNRHVCPVE
S	2			cell part		Completeproteome;Glycoprotein;Membrane;Phosphoprotein;Referenceproteome;Transmembrane;Transmembranehelix		Casein kinase I substrate motif;Casein kinase II substrate motif;ERK1,2 kinase substrate motif;G protein-coupled receptor kinase 1 substrate motif;GSK3 kinase substrate motif;GSK-3, ERK1, ERK2, CDK5 substrate motif;WW domain binding motif	886.324	7	Q68FR5	7	Transmembrane protein 209	Tmem209	_________MMQGEVSPSPSLIDRTIRMRKE
S	2			cell part		Completeproteome;Glycoprotein;Membrane;Phosphoprotein;Referenceproteome;Transmembrane;Transmembranehelix		Casein kinase II substrate motif;DNA dependent Protein kinase substrate motif;ERK1,2 kinase substrate motif;GSK-3, ERK1, ERK2, CDK5 substrate motif;WW domain binding motif	886.324	9	Q68FR5	9	Transmembrane protein 209	Tmem209	_______MMQGEVSPSPSLIDRTIRMRKETE
S	2			cell part		Completeproteome;Glycoprotein;Membrane;Phosphoprotein;Referenceproteome;Transmembrane;Transmembranehelix		Casein kinase II substrate motif;DNA dependent Protein kinase substrate motif;MAPKAPK2 kinase substrate motif;Pyruvate dehydrogenase kinase substrate motif	886.324	11	Q68FR5	11	Transmembrane protein 209	Tmem209	_____MMQGEVSPSPSLIDRTIRMRKETESR
Y	2			cell part		Completeproteome;Glycoprotein;Membrane;Referenceproteome;Transmembrane;Transmembranehelix			1395.62	298	Q66H44;F1LRC8	298;256	Transmembrane protein 39B	Tmem39b;Tmem39b	NWRMKEVLVSSMLSAYYVAFVPVWFVKNTHY
Y	2			cell part		Completeproteome;Glycoprotein;Membrane;Referenceproteome;Transmembrane;Transmembranehelix		TC-PTP phosphatase substrate motif	1395.62	299	Q66H44;F1LRC8	299;257	Transmembrane protein 39B	Tmem39b;Tmem39b	WRMKEVLVSSMLSAYYVAFVPVWFVKNTHYY
S	3	catalytic activity;disulfide oxidoreductase activity;oxidoreductase activity;oxidoreductase activity, acting on a sulfur group of donors	biological regulation;cellular homeostasis;cellular process;homeostatic process	cell part;membrane		Completeproteome;Referenceproteome		BARD1 BRCT domain binding motif;Casein kinase I substrate motif;Casein kinase II substrate motif;G protein-coupled receptor kinase 1 substrate motif	868.343	245	Q52KJ9	245	Protein Tmx1	Tmx1	LKKVEEEQEADEEDVSEEETENREGESKDTP
Y	2	G-protein coupled receptor activity;molecular transducer activity;receptor activity;signal transducer activity;signaling receptor activity;thyrotropin-releasing hormone receptor activity;transmembrane signaling receptor activity	biological regulation;cellular process;response to stimulus;signal transduction	cell body;cell part;neuronal cell body	Calcium signaling pathway;Neuroactive ligand-receptor interaction	Completeproteome;G-proteincoupledreceptor;Membrane;Receptor;Referenceproteome;Transducer;Transmembrane		EGFR kinase substrate motif;JAK2 kinase substrate motif;TC-PTP phosphatase substrate motif	1241.56	21	Q9R297	21	Protein Trhr2	Trhr2	NVSLIHGDTTLGLPEYKVVSVFLVLLVCTLG
S	3	binding;catalytic activity;intramolecular transferase activity;isomerase activity;nucleic acid binding;pseudouridine synthase activity;RNA binding	cellular metabolic process;cellular nitrogen compound metabolic process;cellular process;macromolecule metabolic process;macromolecule modification;metabolic process;nitrogen compound metabolic process;nucleobase-containing compound metabolic process;primary metabolic process;RNA metabolic process;RNA modification;RNA processing;tRNA metabolic process;tRNA processing			Acetylation;Completeproteome;Isomerase;Referenceproteome;tRNAprocessing		Casein kinase I substrate motif;ERK1,2 kinase substrate motif;GSK-3, ERK1, ERK2, CDK5 substrate motif;WW domain binding motif	1332.59	10	Q5M934	10	Probable tRNA pseudouridine synthase 1	Trub1	______MAAEEAEVVSPLIVDTAPDTSGTAA
T	3	binding;catalytic activity;intramolecular transferase activity;isomerase activity;nucleic acid binding;pseudouridine synthase activity;RNA binding	cellular metabolic process;cellular nitrogen compound metabolic process;cellular process;macromolecule metabolic process;macromolecule modification;metabolic process;nitrogen compound metabolic process;nucleobase-containing compound metabolic process;primary metabolic process;RNA metabolic process;RNA modification;RNA processing;tRNA metabolic process;tRNA processing			Acetylation;Completeproteome;Isomerase;Referenceproteome;tRNAprocessing		b-Adrenergic Receptor kinase substrate motif;Casein kinase II substrate motif;G protein-coupled receptor kinase 1 substrate motif	1332.59	16	Q5M934	16	Probable tRNA pseudouridine synthase 1	Trub1	MAAEEAEVVSPLIVDTAPDTSGTAAASLAAA
T	3	binding;cation binding;ion binding;metal ion binding				Completeproteome;Metal-binding;Referenceproteome;Repeat;WDrepeat;Zinc;Zinc-finger		Casein kinase I substrate motif;DNA dependent Protein kinase substrate motif;G protein-coupled receptor kinase 1 substrate motif	1074.43	1682	D4A7D8	1682	Protein Wdfy3	Wdfy3	GFDWIMMFMEEHLHPTTVTAAMRILVVLLSN
T	3	binding;cation binding;ion binding;metal ion binding				Completeproteome;Metal-binding;Referenceproteome;Repeat;WDrepeat;Zinc;Zinc-finger		G protein-coupled receptor kinase 1 substrate motif	1074.43	1683	D4A7D8	1683	Protein Wdfy3	Wdfy3	FDWIMMFMEEHLHPTTVTAAMRILVVLLSNQ
T	3	binding;cation binding;ion binding;metal ion binding				Completeproteome;Metal-binding;Referenceproteome;Repeat;WDrepeat;Zinc;Zinc-finger			1074.43	1685	D4A7D8	1685	Protein Wdfy3	Wdfy3	WIMMFMEEHLHPTTVTAAMRILVVLLSNQSI
S	3	G-protein coupled receptor activity;molecular transducer activity;olfactory receptor activity;receptor activity;signal transducer activity;signaling receptor activity;transmembrane signaling receptor activity	detection of stimulus;response to chemical stimulus;response to stimulus	cell part		Cellmembrane;Completeproteome;G-proteincoupledreceptor;Membrane;Olfaction;Receptor;Referenceproteome;Sensorytransduction;Transducer;Transmembrane;Transmembranehelix		14-3-3 domain binding motif;Calmodulin-dependent protein kinase II substrate motif;PKA kinase substrate motif;PKC kinase substrate motif	1327.56	97	M0R4M2	97	Olfactory receptor	Olfr1320	VPRMLVDLLREHRMISMVGCIIQLYFFGALG
S	3	G-protein coupled receptor activity;molecular transducer activity;olfactory receptor activity;receptor activity;signal transducer activity;signaling receptor activity;transmembrane signaling receptor activity	detection of stimulus;response to chemical stimulus;response to stimulus	cell part		Cellmembrane;Completeproteome;G-proteincoupledreceptor;Membrane;Olfaction;Receptor;Referenceproteome;Sensorytransduction;Transducer;Transmembrane;Transmembranehelix			1327.56	123	M0R4M2	123	Olfactory receptor	Olfr1320	FGALGSTECYLLAVMSYDRYLAICWPLHYST
S	4	molecular transducer activity;olfactory receptor activity;receptor activity;signal transducer activity;signaling receptor activity;transmembrane signaling receptor activity	biological regulation;cellular process;detection of stimulus;response to chemical stimulus;response to stimulus;signal transduction	cell part		Completeproteome;Referenceproteome			752.814	287	M0R5P2	287	Uncharacterized protein	N/A	QEVDKFLVIFHTTVTSMLNHIIYSLMKQEVT
S	4	molecular transducer activity;olfactory receptor activity;receptor activity;signal transducer activity;signaling receptor activity;transmembrane signaling receptor activity	biological regulation;cellular process;detection of stimulus;response to chemical stimulus;response to stimulus;signal transduction	cell part		Completeproteome;Referenceproteome			752.814	295	M0R5P2	295	Uncharacterized protein	N/A	IFHTTVTSMLNHIIYSLMKQEVTAALRTTLG
S	3					Completeproteome;Referenceproteome		Casein kinase II substrate motif;DNA dependent Protein kinase substrate motif	1349.23	3	M0RB53	3	Protein Vwc2	Vwc2	_____________MPSSSAMAVGALSSSLLV
S	3					Completeproteome;Referenceproteome		Casein kinase II substrate motif	1349.23	13	M0RB53	13	Protein Vwc2	Vwc2	___MPSSSAMAVGALSSSLLVTCCLMVALCS
S	3					Completeproteome;Referenceproteome		MDC1 BRCT domain binding motif;Plk1 PBD domain binding motif	1349.23	14	M0RB53	14	Protein Vwc2	Vwc2	__MPSSSAMAVGALSSSLLVTCCLMVALCSP
S	3					Completeproteome;Referenceproteome		G protein-coupled receptor kinase 1 substrate motif;MDC1 BRCT domain binding motif;Plk1 PBD domain binding motif	1349.23	15	M0RB53	15	Protein Vwc2	Vwc2	_MPSSSAMAVGALSSSLLVTCCLMVALCSPS
S	2	G-protein coupled receptor activity;molecular transducer activity;receptor activity;signal transducer activity;signaling receptor activity;transmembrane signaling receptor activity		cell part		Completeproteome;Referenceproteome		PKA kinase substrate motif;PKC kinase substrate motif	1448.11	192	M0RCR7	192	Uncharacterized protein	N/A	IFHTTVTTMLNPIIYSLRNQEVKAALRTTLG
S	3	adenyl nucleotide binding;adenyl ribonucleotide binding;ATP binding;binding;catalytic activity;cation binding;ion binding;ligase activity;ligase activity, forming phosphoric ester bonds;metal ion binding;nucleotide binding;purine nucleotide binding;purine ribonucleoside triphosphate binding;purine ribonucleotide binding;ribonucleotide binding;RNA ligase (ATP) activity;RNA ligase activity	cellular metabolic process;cellular nitrogen compound metabolic process;cellular process;macromolecule metabolic process;metabolic process;nitrogen compound metabolic process;nucleobase-containing compound metabolic process;primary metabolic process;RNA metabolic process;RNA processing;RNA splicing;tRNA metabolic process;tRNA processing	cell part;cytoplasm;macromolecular complex;protein complex		ATP-binding;Completeproteome;Cytoplasm;Ligase;Metal-binding;Nucleotide-binding;Referenceproteome;tRNAprocessing;Zinc		G protein-coupled receptor kinase 1 substrate motif	982.732	352	Q6AYT3;M0R643	352;351	tRNA-splicing ligase RtcB homolog		NTTPDDLDLHVIYDVSHNIAKVEQHVVDGKE
T	2	endopeptidase inhibitor activity;endopeptidase regulator activity;enzyme inhibitor activity;enzyme regulator activity;peptidase inhibitor activity;peptidase regulator activity;serine-type endopeptidase inhibitor activity	biological regulation			Completeproteome;Referenceproteome			942.961	10	F7F6T5	10	Protein Serpinb6b	Serpinb6b	______MDPLLEANGTFAFNLLKTLGEDSSK
T	4	molecular transducer activity;olfactory receptor activity;receptor activity;signal transducer activity;signaling receptor activity;transmembrane signaling receptor activity	biological regulation;cellular process;detection of stimulus;response to chemical stimulus;response to stimulus;signal transduction	cell part		Completeproteome;Referenceproteome		Casein kinase I substrate motif;G protein-coupled receptor kinase 1 substrate motif	752.814	283	M0R5P2	283	Uncharacterized protein	N/A	SNHPQEVDKFLVIFHTTVTSMLNHIIYSLMK
T	4	molecular transducer activity;olfactory receptor activity;receptor activity;signal transducer activity;signaling receptor activity;transmembrane signaling receptor activity	biological regulation;cellular process;detection of stimulus;response to chemical stimulus;response to stimulus;signal transduction	cell part		Completeproteome;Referenceproteome		AMP-activated protein kinase substrate motif;Casein kinase I substrate motif;Casein kinase II substrate motif	752.814	284	M0R5P2	284	Uncharacterized protein	N/A	NHPQEVDKFLVIFHTTVTSMLNHIIYSLMKQ
T	4	molecular transducer activity;olfactory receptor activity;receptor activity;signal transducer activity;signaling receptor activity;transmembrane signaling receptor activity	biological regulation;cellular process;detection of stimulus;response to chemical stimulus;response to stimulus;signal transduction	cell part		Completeproteome;Referenceproteome			752.814	286	M0R5P2	286	Uncharacterized protein	N/A	PQEVDKFLVIFHTTVTSMLNHIIYSLMKQEV
T	2	binding;DNA binding;nucleic acid binding	cellular component assembly;cellular component organization;cellular macromolecular complex assembly;cellular process;chromatin organization;chromosome organization;macromolecular complex assembly;organelle organization	cell part;intracellular membrane-bounded organelle;intracellular organelle;macromolecular complex;nucleosome;nucleus;organelle		Chromosome;Completeproteome;DNA-binding;Nucleus;Referenceproteome		Cdc2 kinase substrate motif;CDK1,2,4,6 kinase substrate motif;CDK5 kinase substrate motif;Growth associated histone HI kinase substrate motif;GSK-3, ERK1, ERK2, CDK5 substrate motif;WW domain binding motif	1027.51	18	M0R7B4	18	Protein LOC684828	LOC684828	ETAPAAPAAPAPVEKTPVKKKAKKTSSAAGK
T	2					Completeproteome;Referenceproteome		Casein kinase II substrate motif	547.716	3	M0RA86	3	Uncharacterized protein	Ccdc9	_____________MATTLDLKSKEEKDAELD
T	2					Completeproteome;Referenceproteome			547.716	4	M0RA86	4	Uncharacterized protein	Ccdc9	____________MATTLDLKSKEEKDAELDK
T	2	G-protein coupled receptor activity;molecular transducer activity;receptor activity;signal transducer activity;signaling receptor activity;transmembrane signaling receptor activity		cell part		Completeproteome;Referenceproteome		Casein kinase I substrate motif;G protein-coupled receptor kinase 1 substrate motif	1448.11	180	M0RCR7	180	Uncharacterized protein	N/A	SNHPQGVDKFLVIFHTTVTTMLNPIIYSLRN
T	2	G-protein coupled receptor activity;molecular transducer activity;receptor activity;signal transducer activity;signaling receptor activity;transmembrane signaling receptor activity		cell part		Completeproteome;Referenceproteome		AMP-activated protein kinase substrate motif;Casein kinase I substrate motif	1448.11	181	M0RCR7	181	Uncharacterized protein	N/A	NHPQGVDKFLVIFHTTVTTMLNPIIYSLRNQ
T	2	G-protein coupled receptor activity;molecular transducer activity;receptor activity;signal transducer activity;signaling receptor activity;transmembrane signaling receptor activity		cell part		Completeproteome;Referenceproteome		G protein-coupled receptor kinase 1 substrate motif	1448.11	184	M0RCR7	184	Uncharacterized protein	N/A	QGVDKFLVIFHTTVTTMLNPIIYSLRNQEVK
T	3	G-protein coupled receptor activity;molecular transducer activity;olfactory receptor activity;receptor activity;signal transducer activity;signaling receptor activity;transmembrane signaling receptor activity	detection of stimulus;response to chemical stimulus;response to stimulus	cell part		Cellmembrane;Completeproteome;G-proteincoupledreceptor;Membrane;Olfaction;Receptor;Referenceproteome;Sensorytransduction;Transducer;Transmembrane;Transmembranehelix		PKA kinase substrate motif;PKC kinase substrate motif	948.745	294	M0RDM3	294	Protein Olr1171	Olr1171	LMYTAVSPMLNPFIYTLRNRDISNALKRFHR
T	3	adenyl nucleotide binding;adenyl ribonucleotide binding;ATP binding;binding;catalytic activity;cation binding;ion binding;ligase activity;ligase activity, forming phosphoric ester bonds;metal ion binding;nucleotide binding;purine nucleotide binding;purine ribonucleoside triphosphate binding;purine ribonucleotide binding;ribonucleotide binding;RNA ligase (ATP) activity;RNA ligase activity	cellular metabolic process;cellular nitrogen compound metabolic process;cellular process;macromolecule metabolic process;metabolic process;nitrogen compound metabolic process;nucleobase-containing compound metabolic process;primary metabolic process;RNA metabolic process;RNA processing;RNA splicing;tRNA metabolic process;tRNA processing	cell part;cytoplasm;macromolecular complex;protein complex		ATP-binding;Completeproteome;Cytoplasm;Ligase;Metal-binding;Nucleotide-binding;Referenceproteome;tRNAprocessing;Zinc		Casein kinase II substrate motif;PKA kinase substrate motif	982.732	338	Q6AYT3;M0R643	338;337	tRNA-splicing ligase RtcB homolog		SMTFLTRQAFAKVFNTTPDDLDLHVIYDVSH
T	3	adenyl nucleotide binding;adenyl ribonucleotide binding;ATP binding;binding;catalytic activity;cation binding;ion binding;ligase activity;ligase activity, forming phosphoric ester bonds;metal ion binding;nucleotide binding;purine nucleotide binding;purine ribonucleoside triphosphate binding;purine ribonucleotide binding;ribonucleotide binding;RNA ligase (ATP) activity;RNA ligase activity	cellular metabolic process;cellular nitrogen compound metabolic process;cellular process;macromolecule metabolic process;metabolic process;nitrogen compound metabolic process;nucleobase-containing compound metabolic process;primary metabolic process;RNA metabolic process;RNA processing;RNA splicing;tRNA metabolic process;tRNA processing	cell part;cytoplasm;macromolecular complex;protein complex		ATP-binding;Completeproteome;Cytoplasm;Ligase;Metal-binding;Nucleotide-binding;Referenceproteome;tRNAprocessing;Zinc		Casein kinase II substrate motif;GSK-3, ERK1, ERK2, CDK5 substrate motif;WW domain binding motif	982.732	339	Q6AYT3;M0R643	339;338	tRNA-splicing ligase RtcB homolog		MTFLTRQAFAKVFNTTPDDLDLHVIYDVSHN
Y	3	G-protein coupled receptor activity;molecular transducer activity;olfactory receptor activity;receptor activity;signal transducer activity;signaling receptor activity;transmembrane signaling receptor activity	detection of stimulus;response to chemical stimulus;response to stimulus	cell part		Cellmembrane;Completeproteome;G-proteincoupledreceptor;Membrane;Olfaction;Receptor;Referenceproteome;Sensorytransduction;Transducer;Transmembrane;Transmembranehelix		Src kinase substrate motif	1327.56	124	M0R4M2	124	Olfactory receptor	Olfr1320	GALGSTECYLLAVMSYDRYLAICWPLHYSTL
Y	2	G-protein coupled receptor activity;molecular transducer activity;receptor activity;signal transducer activity;signaling receptor activity;transmembrane signaling receptor activity		cell part		Completeproteome;Referenceproteome		Src kinase substrate motif	1448.11	191	M0RCR7	191	Uncharacterized protein	N/A	VIFHTTVTTMLNPIIYSLRNQEVKAALRTTL
Y	3	G-protein coupled receptor activity;molecular transducer activity;olfactory receptor activity;receptor activity;signal transducer activity;signaling receptor activity;transmembrane signaling receptor activity	detection of stimulus;response to chemical stimulus;response to stimulus	cell part		Cellmembrane;Completeproteome;G-proteincoupledreceptor;Membrane;Olfaction;Receptor;Referenceproteome;Sensorytransduction;Transducer;Transmembrane;Transmembranehelix		JAK2 kinase substrate motif;SHP1 SH2 domain binding motif;SHP2 CSH2 domain binding motif;SHP2 N-terminal SH2 domain binding motif;Src kinase substrate motif	948.745	281	M0RDM3	281	Protein Olr1171	Olr1171	AVSHSPQKNAVASLMYTAVSPMLNPFIYTLR
Y	3	G-protein coupled receptor activity;molecular transducer activity;olfactory receptor activity;receptor activity;signal transducer activity;signaling receptor activity;transmembrane signaling receptor activity	detection of stimulus;response to chemical stimulus;response to stimulus	cell part		Cellmembrane;Completeproteome;G-proteincoupledreceptor;Membrane;Olfaction;Receptor;Referenceproteome;Sensorytransduction;Transducer;Transmembrane;Transmembranehelix		PTPRJ phosphatase substrate motif;Src kinase substrate motif	948.745	293	M0RDM3	293	Protein Olr1171	Olr1171	SLMYTAVSPMLNPFIYTLRNRDISNALKRFH
Y	3	adenyl nucleotide binding;adenyl ribonucleotide binding;ATP binding;binding;catalytic activity;cation binding;ion binding;ligase activity;ligase activity, forming phosphoric ester bonds;metal ion binding;nucleotide binding;purine nucleotide binding;purine ribonucleoside triphosphate binding;purine ribonucleotide binding;ribonucleotide binding;RNA ligase (ATP) activity;RNA ligase activity	cellular metabolic process;cellular nitrogen compound metabolic process;cellular process;macromolecule metabolic process;metabolic process;nitrogen compound metabolic process;nucleobase-containing compound metabolic process;primary metabolic process;RNA metabolic process;RNA processing;RNA splicing;tRNA metabolic process;tRNA processing	cell part;cytoplasm;macromolecular complex;protein complex		ATP-binding;Completeproteome;Cytoplasm;Ligase;Metal-binding;Nucleotide-binding;Referenceproteome;tRNAprocessing;Zinc		Src kinase substrate motif	982.732	349	Q6AYT3;M0R643	349;348	tRNA-splicing ligase RtcB homolog		KVFNTTPDDLDLHVIYDVSHNIAKVEQHVVD
