# Supplementary material for: Proteomic Dissection of Nanotopography-Sensitive Mechanotransductive Signaling Hubs that Foster Neuronal Differentiation in PC12 Cells
Source: Front Cell Neurosci. 2018 Jan 4;11:417. doi: 10.3389/fncel.2017.00417 (PMC5758595; doi:10.3389/fncel.2017.00417)
Supplement: Table S22 — Proteins exclusively phosphorylated in ns-Zr15 (with respect to the comparison ns-Zr15, ns-Zr25). The table lists all phosphorylated proteins annotated with Perseus software. Annotated terms include GOBP, GOMF, GOCC, Keywords, KEGG, CORUM, together with the enriched sequence motifs of phosphopeptides data set. [file DataSheet7.XLS]

## Sheet: tableSP3C_M14_Zr15only
Amino acid	Charge	GOMF name	GOBP slim name	GOCC slim name	KEGG name	Keywords	Corum	Motifs	Multiplicity	m/z	Intensity	Proteins	Positions within proteins	Protein names	Gene names	Sequence window
Y	2	structural constituent of ribosome;structural molecule activity	biosynthetic process;cellular metabolic process;cellular process;macromolecule metabolic process;metabolic process;primary metabolic process;protein metabolic process;translation	cell part;intracellular non-membrane-bounded organelle;intracellular organelle;macromolecular complex;organelle;ribonucleoprotein complex;ribosome		Completeproteome;Referenceproteome		ALK kinase substrate motif;Dok1 PTB domain binding motif;FRIP PTB domain binding motif;Src kinase substrate motif	___3	989.888	18149000	D3ZAC7	103	Uncharacterized protein	RGD1561841	LSRKHNEDEDSPNKLYTLETFVPVTTFKNLQ
T	4	molecular transducer activity;olfactory receptor activity;receptor activity;signal transducer activity;signaling receptor activity;transmembrane signaling receptor activity	biological regulation;cellular process;detection of stimulus;response to chemical stimulus;response to stimulus;signal transduction	cell part		Completeproteome;Referenceproteome		AMP-activated protein kinase substrate motif;Casein kinase I substrate motif;Casein kinase II substrate motif	___3	752.814	19958000	M0R5P2	284	Uncharacterized protein	N/A	NHPQEVDKFLVIFHTTVTSMLNHIIYSLMKQ
T	2	structural constituent of ribosome;structural molecule activity	biosynthetic process;cellular metabolic process;cellular process;macromolecule metabolic process;metabolic process;primary metabolic process;protein metabolic process;translation	cell part;intracellular non-membrane-bounded organelle;intracellular organelle;macromolecular complex;organelle;ribonucleoprotein complex;ribosome		Completeproteome;Referenceproteome		b-Adrenergic Receptor kinase substrate motif	___3	989.888	18149000	D3ZAC7	107	Uncharacterized protein	RGD1561841	HNEDEDSPNKLYTLETFVPVTTFKNLQMVNV
T	3	binding;calcium ion binding;cation binding;ion binding;metal ion binding	biological adhesion;cell adhesion;cellular process	cell part;membrane;plasma membrane		Calcium;Celladhesion;Cellmembrane;Completeproteome;Membrane;Referenceproteome;Repeat;Transmembrane;Transmembranehelix		Calmodulin-dependent protein kinase II substrate motif;Casein kinase I substrate motif;G protein-coupled receptor kinase 1 substrate motif;PKC kinase substrate motif	___3	1077.75	2489800	D4A455	222	Protein Pcdhga10	Pcdhga10	LVLVASDGGNPPRSGTVLITVTVFDANDNAP
S	2	binding;nucleic acid binding;nucleotide binding	establishment of localization;transport	cell part;intracellular		Completeproteome;Referenceproteome		Calmodulin-dependent protein kinase II substrate motif;Chk1 kinase substrate motif;ERK1,2 kinase substrate motif;G protein-coupled receptor kinase 1 substrate motif;GSK-3, ERK1, ERK2, CDK5 substrate motif;PKA kinase substrate motif;PKC kinase substrate motif;WW domain binding motif	___1	887.904	2871500	D3ZYS7	231	Protein G3bp1	G3bp1	PALEEAAPEDVQKSASPAPADVAPAQEDLRT
T	3	binding;G-protein coupled receptor activity;molecular transducer activity;neuropeptide binding;neuropeptide receptor activity;neurotensin receptor activity, G-protein coupled;neurotransmitter binding;neurotransmitter receptor activity;peptide binding;peptide receptor activity;peptide receptor activity, G-protein coupled;receptor activity;signal transducer activity;signaling receptor activity;tran…	behavior;multicellular organismal process;response to stimulus	cell part;membrane;plasma membrane	Calcium signaling pathway;Neuroactive ligand-receptor interaction	3D-structure;Cellmembrane;Completeproteome;Disulfidebond;Glycoprotein;G-proteincoupledreceptor;Lipoprotein;Membrane;Palmitate;Receptor;Referenceproteome;Transducer;Transmembrane;Transmembranehelix		Casein kinase I substrate motif	___3	1012.51	580740000	P20789	85	Neurotensin receptor type 1	Ntsr1	IYLALFVVGTVGNSVTAFTLARKKSLQSLQS
T	3	structural molecule activity	biological adhesion;cell adhesion;cellular process;response to abiotic stimulus;response to chemical stimulus;response to drug;response to stimulus;response to stress	extracellular space		Collagen;Completeproteome;Disulfidebond;Referenceproteome		Casein kinase I substrate motif;Casein kinase II substrate motif	___3	1020.7	19805000	F1LR02	1307	Procollagen, type XVIII, alpha 1, isoform CRA_a	Col18a1	CHNSYIVLCIENSFMTSFSK___________
S	3	G-protein coupled receptor activity;molecular transducer activity;olfactory receptor activity;receptor activity;signal transducer activity;signaling receptor activity;transmembrane signaling receptor activity	detection of stimulus;response to chemical stimulus;response to stimulus	cell part	Olfactory transduction	Completeproteome;G-proteincoupledreceptor;Membrane;Receptor;Referenceproteome;Transducer;Transmembrane;Transmembranehelix		Casein kinase I substrate motif;Casein kinase II substrate motif;G protein-coupled receptor kinase 1 substrate motif;GSK3 kinase substrate motif;MAPKAPK2 kinase substrate motif;Phosphorylase kinase substrate motif;PKA kinase substrate motif;PKC kinase substrate motif	___3	921.735	6335400	D3ZZZ2	275	Olfactory receptor	Olr295	VSPASSYSPERSKVTSVLYSLLSPTLNPLIY
T	2	G-protein coupled receptor activity;molecular transducer activity;olfactory receptor activity;receptor activity;signal transducer activity;signaling receptor activity;transmembrane signaling receptor activity	detection of stimulus;response to chemical stimulus;response to stimulus	cell part;membrane;plasma membrane		Cellmembrane;Completeproteome;Disulfidebond;Glycoprotein;G-proteincoupledreceptor;Membrane;Receptor;Referenceproteome;Transducer;Transmembrane;Transmembranehelix		Casein kinase I substrate motif;Casein kinase II substrate motif;G protein-coupled receptor kinase 1 substrate motif;MAPKAPK2 kinase substrate motif	___2	903.354	1074600	Q80T02	7	G-protein coupled bile acid receptor 1	Gpbar1	_________MMSHNTTELSAIPRGVQELSLV
S	3	structural molecule activity	anatomical structure development;biological regulation;cell development;cellular component organization;cellular localization;cellular membrane organization;cellular process;cytoskeleton organization;developmental process;establishment of localization;establishment or maintenance of cell polarity;localization;membrane organization;multicellular organismal process;nuclear transport;nucleocytoplasm…	cell part;macromolecular complex;nuclear envelope;protein complex	Arrhythmogenic right ventricular cardiomyopathy (ARVC);Dilated cardiomyopathy;Hypertrophic cardiomyopathy (HCM)	Acetylation;Alternativesplicing;Coiledcoil;Completeproteome;Directproteinsequencing;Intermediatefilament;Isopeptidebond;Lipoprotein;Methylation;Nucleus;Phosphoprotein;Prenylation;Referenceproteome;Ublconjugation		Casein kinase I substrate motif;Casein kinase II substrate motif;PKA kinase substrate motif;PKC kinase substrate motif	___3	993.396	15452000	G3V8L3;P48679	626;626	Prelamin-A/C;Lamin-A/C	Lmna;Lmna	SISSGSSASSVTVTRSFRSVGGSGGGSFGDN
T	4	molecular transducer activity;olfactory receptor activity;receptor activity;signal transducer activity;signaling receptor activity;transmembrane signaling receptor activity	biological regulation;cellular process;detection of stimulus;response to chemical stimulus;response to stimulus;signal transduction	cell part		Completeproteome;Referenceproteome		Casein kinase I substrate motif;G protein-coupled receptor kinase 1 substrate motif	___3	752.814	19958000	M0R5P2	283	Uncharacterized protein	N/A	SNHPQEVDKFLVIFHTTVTSMLNHIIYSLMK
T	2	structural constituent of ribosome;structural molecule activity	biosynthetic process;cellular metabolic process;cellular process;macromolecule metabolic process;metabolic process;primary metabolic process;protein metabolic process;translation	cell part;intracellular non-membrane-bounded organelle;intracellular organelle;macromolecular complex;organelle;ribonucleoprotein complex;ribosome		Completeproteome;Referenceproteome		Casein kinase I substrate motif;PKA kinase substrate motif;PKC kinase substrate motif	___3	989.888	18149000	D3ZAC7	104	Uncharacterized protein	RGD1561841	SRKHNEDEDSPNKLYTLETFVPVTTFKNLQM
T	3	G-protein coupled receptor activity;molecular transducer activity;olfactory receptor activity;receptor activity;signal transducer activity;signaling receptor activity;transmembrane signaling receptor activity	detection of stimulus;response to chemical stimulus;response to stimulus	cell part;membrane;plasma membrane		Cellmembrane;Completeproteome;G-proteincoupledreceptor;Membrane;Olfaction;Receptor;Referenceproteome;Sensorytransduction;Transducer;Transmembrane;Transmembranehelix		Casein kinase I substrate motif;PKA kinase substrate motif;PKC kinase substrate motif	___3	935.084	24522000	D3ZKQ1	274	Olfactory receptor	Olr581	YFRPSSAYSLDQDKMTSVFYLLIIPMMNPLI
S	3	binding;calcium ion binding;cation binding;ion binding;metal ion binding	biological adhesion;cell adhesion;cellular process	cell part;membrane;plasma membrane		Calcium;Celladhesion;Cellmembrane;Completeproteome;Membrane;Referenceproteome;Repeat;Transmembrane;Transmembranehelix		Casein kinase II substrate motif	___3	1077.75	2489800	D4A455	220	Protein Pcdhga10	Pcdhga10	HHLVLVASDGGNPPRSGTVLITVTVFDANDN
S	3	binding;calcium ion binding;cation binding;ion binding;metal ion binding	biological adhesion;cell adhesion;cellular process	cell part;membrane;plasma membrane		Calcium;Celladhesion;Cellmembrane;Completeproteome;Membrane;Referenceproteome;Repeat;Transmembrane;Transmembranehelix		Casein kinase II substrate motif	___3	1077.75	2489800	D4A455	241	Protein Pcdhga10	Pcdhga10	TVTVFDANDNAPIFTSTEYRVNVPENLPVGT
T	3	binding;calcium ion binding;cation binding;ion binding;metal ion binding	biological adhesion;cell adhesion;cellular process	cell part;membrane;plasma membrane		Calcium;Celladhesion;Cellmembrane;Completeproteome;Membrane;Referenceproteome;Repeat;Transmembrane;Transmembranehelix		Casein kinase II substrate motif	___3	1077.75	2489800	D4A455	240	Protein Pcdhga10	Pcdhga10	ITVTVFDANDNAPIFTSTEYRVNVPENLPVG
S	3					Completeproteome;Referenceproteome		Casein kinase II substrate motif;DNA dependent Protein kinase substrate motif	___3	1349.23	56187000	M0RB53	3	Protein Vwc2	Vwc2	_____________MPSSSAMAVGALSSSLLV
S	2	catalytic activity;sulfotransferase activity;transferase activity;transferase activity, transferring sulfur-containing groups			Glycosaminoglycan biosynthesis - heparan sulfate	Completeproteome;Referenceproteome		Casein kinase II substrate motif;ERK1,2 kinase substrate motif;G protein-coupled receptor kinase 1 substrate motif;GSK-3, ERK1, ERK2, CDK5 substrate motif;WW domain binding motif	___1	987.953	4901300	D3ZFR1	12	Protein Hs3st3a1; Sulfotransferase	Hs3st3a1	____MAPSGPSGAQLSPAEPLSRSIFRKFLL
S	2	binding;nucleic acid binding;nucleotide binding	establishment of localization;transport	cell part;intracellular		Completeproteome;Referenceproteome		Casein kinase II substrate motif;G protein-coupled receptor kinase 1 substrate motif	___1	887.904	2871500	D3ZYS7	229	Protein G3bp1	G3bp1	PEPALEEAAPEDVQKSASPAPADVAPAQEDL
S	3	structural molecule activity	anatomical structure development;biological regulation;cell development;cellular component organization;cellular localization;cellular membrane organization;cellular process;cytoskeleton organization;developmental process;establishment of localization;establishment or maintenance of cell polarity;localization;membrane organization;multicellular organismal process;nuclear transport;nucleocytoplasm…	cell part;macromolecular complex;nuclear envelope;protein complex	Arrhythmogenic right ventricular cardiomyopathy (ARVC);Dilated cardiomyopathy;Hypertrophic cardiomyopathy (HCM)	Acetylation;Alternativesplicing;Coiledcoil;Completeproteome;Directproteinsequencing;Intermediatefilament;Isopeptidebond;Lipoprotein;Methylation;Nucleus;Phosphoprotein;Prenylation;Referenceproteome;Ublconjugation		Casein kinase II substrate motif;G protein-coupled receptor kinase 1 substrate motif;PKA kinase substrate motif;PKC kinase substrate motif	___3	993.396	15452000	G3V8L3;P48679	602;602	Prelamin-A/C;Lamin-A/C	Lmna;Lmna	TVLCGTCGQPADKAASGSGAQVGGSISSGSS
S	3	structural molecule activity	biological adhesion;cell adhesion;cellular process;response to abiotic stimulus;response to chemical stimulus;response to drug;response to stimulus;response to stress	extracellular space		Collagen;Completeproteome;Disulfidebond;Referenceproteome		Casein kinase II substrate motif;MAPKAPK2 kinase substrate motif	___3	1020.7	19805000	F1LR02	1308	Procollagen, type XVIII, alpha 1, isoform CRA_a	Col18a1	HNSYIVLCIENSFMTSFSK____________
T	3	binding;calcium ion binding;cation binding;ion binding;metal ion binding	biological adhesion;cell adhesion;cellular process	cell part;membrane;plasma membrane		Calcium;Celladhesion;Cellmembrane;Completeproteome;Membrane;Referenceproteome;Repeat;Transmembrane;Transmembranehelix		Dual specificity protein phosphatase 1 substrate motif;Dual specificity protein phosphatase 6 substrate motif;ERK1 kinase substrate motif;G protein-coupled receptor kinase 1 substrate motif;MAPK 11,13,14 kinase substrate motif;MDC1 BRCT domain binding motif;Plk1 PBD domain binding motif;PP2C delta substrate motif	___3	1077.75	2489800	D4A455	242	Protein Pcdhga10	Pcdhga10	VTVFDANDNAPIFTSTEYRVNVPENLPVGTR
S	2	binding;mRNA binding;nucleic acid binding;nucleic acid transmembrane transporter activity;nucleobase-containing compound transmembrane transporter activity;nucleotide binding;RNA binding;RNA transmembrane transporter activity;substrate-specific transmembrane transporter activity;substrate-specific transporter activity;transmembrane transporter activity;transporter activity	cellular metabolic process;cellular nitrogen compound metabolic process;cellular process;establishment of localization;macromolecule metabolic process;metabolic process;mRNA metabolic process;mRNA processing;nitrogen compound metabolic process;nucleobase-containing compound metabolic process;nucleobase-containing compound transport;primary metabolic process;RNA metabolic process;RNA processing;RN…	cell part;cell projection;cytoplasm;intracellular membrane-bounded organelle;intracellular non-membrane-bounded organelle;intracellular organelle;macromolecular complex;neuron projection;nucleus;organelle;ribonucleoprotein complex;spliceosomal complex	Spliceosome	Acetylation;Alternativesplicing;Completeproteome;Directproteinsequencing;Methylation;mRNAprocessing;mRNAsplicing;Nucleus;Phosphoprotein;Referenceproteome;Repeat;Ribonucleoprotein;RNA-binding;Spliceosome		ERK1,2 kinase substrate motif;GSK-3, ERK1, ERK2, CDK5 substrate motif;WW domain binding motif	___1	995.882	974440	Q6URK4-2;Q6URK4;D4A6A2	337;359;336	Heterogeneous nuclear ribonucleoprotein A3	Hnrnpa3	YGPMKGGSFGGRSSGSPYGGGYGSGGGSGGY
T	2	G-protein coupled receptor activity;molecular transducer activity;olfactory receptor activity;receptor activity;signal transducer activity;signaling receptor activity;transmembrane signaling receptor activity	detection of stimulus;response to chemical stimulus;response to stimulus	cell part;membrane;plasma membrane		Cellmembrane;Completeproteome;Disulfidebond;Glycoprotein;G-proteincoupledreceptor;Membrane;Receptor;Referenceproteome;Transducer;Transmembrane;Transmembranehelix		G protein-coupled receptor kinase 1 substrate motif	___2	903.354	1074600	Q80T02	6	G-protein coupled bile acid receptor 1	Gpbar1	__________MMSHNTTELSAIPRGVQELSL
S	3					Completeproteome;Referenceproteome		G protein-coupled receptor kinase 1 substrate motif;MDC1 BRCT domain binding motif;Plk1 PBD domain binding motif	___3	1349.23	49887000	M0RB53	15	Protein Vwc2	Vwc2	_MPSSSAMAVGALSSSLLVTCCLMVALCSPS
Y	3	structural molecule activity	biological adhesion;cell adhesion;cellular process;response to abiotic stimulus;response to chemical stimulus;response to drug;response to stimulus;response to stress	extracellular space		Collagen;Completeproteome;Disulfidebond;Referenceproteome		JAK2 kinase substrate motif;Shb SH2 domain binding motif;SHC SH2 domain binding motif;SHP2 N-terminal SH2 domain binding motif	___3	1020.7	18373000	F1LR02	1296	Procollagen, type XVIII, alpha 1, isoform CRA_a	Col18a1	SGRLLEQKAESCHNSYIVLCIENSFMTSFSK
Y	3	binding;G-protein coupled receptor activity;molecular transducer activity;neuropeptide binding;neuropeptide receptor activity;neurotensin receptor activity, G-protein coupled;neurotransmitter binding;neurotransmitter receptor activity;peptide binding;peptide receptor activity;peptide receptor activity, G-protein coupled;receptor activity;signal transducer activity;signaling receptor activity;tran…	behavior;multicellular organismal process;response to stimulus	cell part;membrane;plasma membrane	Calcium signaling pathway;Neuroactive ligand-receptor interaction	3D-structure;Cellmembrane;Completeproteome;Disulfidebond;Glycoprotein;G-proteincoupledreceptor;Lipoprotein;Membrane;Palmitate;Receptor;Referenceproteome;Transducer;Transmembrane;Transmembranehelix		JAK2 kinase substrate motif;Shb SH2 domain binding motif;SHC SH2 domain binding motif;SHP2 N-terminal SH2 domain binding motif	___3	1012.51	580740000	P20789	71	Neurotensin receptor type 1	Ntsr1	DVNTDIYSKVLVTAIYLALFVVGTVGNSVTA
Y	3	G-protein coupled receptor activity;molecular transducer activity;olfactory receptor activity;receptor activity;signal transducer activity;signaling receptor activity;transmembrane signaling receptor activity	detection of stimulus;response to chemical stimulus;response to stimulus	cell part	Olfactory transduction	Completeproteome;G-proteincoupledreceptor;Membrane;Receptor;Referenceproteome;Transducer;Transmembrane;Transmembranehelix		JAK2 kinase substrate motif;SHIP2 SH2 domain binding motif;SHP1 SH2 domain binding motif;SHP2 CSH2 domain binding motif;Src family kinase substrate motif;Src kinase substrate motif	___3	921.735	6335400	D3ZZZ2	278	Olfactory receptor	Olr295	ASSYSPERSKVTSVLYSLLSPTLNPLIYTLR
T	2	structural constituent of ribosome;structural molecule activity	biosynthetic process;cellular metabolic process;cellular process;macromolecule metabolic process;metabolic process;primary metabolic process;protein metabolic process;translation	cell part;intracellular non-membrane-bounded organelle;intracellular organelle;macromolecular complex;organelle;ribonucleoprotein complex;ribosome		Completeproteome;Referenceproteome		PKA kinase substrate motif;PKC kinase substrate motif	___3	989.888	18149000	D3ZAC7	113	Uncharacterized protein	RGD1561841	SPNKLYTLETFVPVTTFKNLQMVNVDEN___
T	3	G-protein coupled receptor activity;molecular transducer activity;olfactory receptor activity;receptor activity;signal transducer activity;signaling receptor activity;transmembrane signaling receptor activity	detection of stimulus;response to chemical stimulus;response to stimulus	cell part	Olfactory transduction	Completeproteome;G-proteincoupledreceptor;Membrane;Receptor;Referenceproteome;Transducer;Transmembrane;Transmembranehelix		PKA kinase substrate motif;PKC kinase substrate motif	___3	921.735	6335400	D3ZZZ2	274	Olfactory receptor	Olr295	YVSPASSYSPERSKVTSVLYSLLSPTLNPLI
T	3	G-protein coupled receptor activity;molecular transducer activity;olfactory receptor activity;receptor activity;signal transducer activity;signaling receptor activity;transmembrane signaling receptor activity	detection of stimulus;response to chemical stimulus;response to stimulus	cell part	Olfactory transduction	Completeproteome;G-proteincoupledreceptor;Membrane;Receptor;Referenceproteome;Transducer;Transmembrane;Transmembranehelix		PKA kinase substrate motif;PKC kinase substrate motif	___3	921.735	6201600	D3ZZZ2	291	Olfactory receptor	Olr295	VLYSLLSPTLNPLIYTLRNKDVKLALGRFLP
T	3	calcium channel activity;cation channel activity;cation transmembrane transporter activity;channel activity;gated channel activity;ion channel activity;ion transmembrane transporter activity;low voltage-gated calcium channel activity;passive transmembrane transporter activity;substrate-specific channel activity;substrate-specific transmembrane transporter activity;substrate-specific transporter a…	biological regulation;cellular homeostasis;cellular ion homeostasis;cellular process;circulatory system process;establishment of localization;homeostatic process;ion transport;multicellular organismal process;muscle contraction;regulation of transport;response to chemical stimulus;response to endogenous stimulus;response to stimulus;transmembrane transport;transport	cell body;cell part;cell projection;macromolecular complex;neuron projection;neuronal cell body;protein complex;voltage-gated calcium channel complex	Calcium signaling pathway;MAPK signaling pathway;Type II diabetes mellitus	Calcium;Calciumchannel;Calciumtransport;Completeproteome;Glycoprotein;Ionchannel;Iontransport;Membrane;Referenceproteome;Repeat;Transmembrane;Transmembranehelix;Transport;Voltage-gatedchannel		PKA kinase substrate motif;PKC kinase substrate motif	___3	893.074	7358500	F1LSB3;O54898;F1M9P2	1328;1305;1305	Voltage-dependent T-type calcium channel subunit alpha-1G	Cacna1g;Cacna1g;Cacna1g	TLSNYIFTAVFLAEMTVKVVALGWCFGEQAY
S	3	structural molecule activity	biological adhesion;cell adhesion;cellular process;response to abiotic stimulus;response to chemical stimulus;response to drug;response to stimulus;response to stress	extracellular space		Collagen;Completeproteome;Disulfidebond;Referenceproteome			___3	1020.7	19805000	F1LR02	1310	Procollagen, type XVIII, alpha 1, isoform CRA_a	Col18a1	SYIVLCIENSFMTSFSK______________
S	4	molecular transducer activity;olfactory receptor activity;receptor activity;signal transducer activity;signaling receptor activity;transmembrane signaling receptor activity	biological regulation;cellular process;detection of stimulus;response to chemical stimulus;response to stimulus;signal transduction	cell part		Completeproteome;Referenceproteome			___3	752.814	19958000	M0R5P2	287	Uncharacterized protein	N/A	QEVDKFLVIFHTTVTSMLNHIIYSLMKQEVT
S	4	molecular transducer activity;olfactory receptor activity;receptor activity;signal transducer activity;signaling receptor activity;transmembrane signaling receptor activity	biological regulation;cellular process;detection of stimulus;response to chemical stimulus;response to stimulus;signal transduction	cell part		Completeproteome;Referenceproteome			___3	752.814	19958000	M0R5P2	295	Uncharacterized protein	N/A	IFHTTVTSMLNHIIYSLMKQEVTAALRTTLG
T	2	structural constituent of ribosome;structural molecule activity	biosynthetic process;cellular metabolic process;cellular process;macromolecule metabolic process;metabolic process;primary metabolic process;protein metabolic process;translation	cell part;intracellular non-membrane-bounded organelle;intracellular organelle;macromolecular complex;organelle;ribonucleoprotein complex;ribosome		Completeproteome;Referenceproteome			___3	989.888	18149000	D3ZAC7	112	Uncharacterized protein	RGD1561841	DSPNKLYTLETFVPVTTFKNLQMVNVDEN__
T	3	calcium channel activity;cation channel activity;cation transmembrane transporter activity;channel activity;gated channel activity;ion channel activity;ion transmembrane transporter activity;low voltage-gated calcium channel activity;passive transmembrane transporter activity;substrate-specific channel activity;substrate-specific transmembrane transporter activity;substrate-specific transporter a…	biological regulation;cellular homeostasis;cellular ion homeostasis;cellular process;circulatory system process;establishment of localization;homeostatic process;ion transport;multicellular organismal process;muscle contraction;regulation of transport;response to chemical stimulus;response to endogenous stimulus;response to stimulus;transmembrane transport;transport	cell body;cell part;cell projection;macromolecular complex;neuron projection;neuronal cell body;protein complex;voltage-gated calcium channel complex	Calcium signaling pathway;MAPK signaling pathway;Type II diabetes mellitus	Calcium;Calciumchannel;Calciumtransport;Completeproteome;Glycoprotein;Ionchannel;Iontransport;Membrane;Referenceproteome;Repeat;Transmembrane;Transmembranehelix;Transport;Voltage-gatedchannel			___3	893.074	7358500	F1LSB3;O54898;F1M9P2	1313;1290;1290	Voltage-dependent T-type calcium channel subunit alpha-1G	Cacna1g;Cacna1g;Cacna1g	ERPKIDPHSAERIFLTLSNYIFTAVFLAEMT
T	3	calcium channel activity;cation channel activity;cation transmembrane transporter activity;channel activity;gated channel activity;ion channel activity;ion transmembrane transporter activity;low voltage-gated calcium channel activity;passive transmembrane transporter activity;substrate-specific channel activity;substrate-specific transmembrane transporter activity;substrate-specific transporter a…	biological regulation;cellular homeostasis;cellular ion homeostasis;cellular process;circulatory system process;establishment of localization;homeostatic process;ion transport;multicellular organismal process;muscle contraction;regulation of transport;response to chemical stimulus;response to endogenous stimulus;response to stimulus;transmembrane transport;transport	cell body;cell part;cell projection;macromolecular complex;neuron projection;neuronal cell body;protein complex;voltage-gated calcium channel complex	Calcium signaling pathway;MAPK signaling pathway;Type II diabetes mellitus	Calcium;Calciumchannel;Calciumtransport;Completeproteome;Glycoprotein;Ionchannel;Iontransport;Membrane;Referenceproteome;Repeat;Transmembrane;Transmembranehelix;Transport;Voltage-gatedchannel			___3	893.074	7358500	F1LSB3;O54898;F1M9P2	1320;1297;1297	Voltage-dependent T-type calcium channel subunit alpha-1G	Cacna1g;Cacna1g;Cacna1g	HSAERIFLTLSNYIFTAVFLAEMTVKVVALG
T	4	molecular transducer activity;olfactory receptor activity;receptor activity;signal transducer activity;signaling receptor activity;transmembrane signaling receptor activity	biological regulation;cellular process;detection of stimulus;response to chemical stimulus;response to stimulus;signal transduction	cell part		Completeproteome;Referenceproteome			___3	752.814	19958000	M0R5P2	286	Uncharacterized protein	N/A	PQEVDKFLVIFHTTVTSMLNHIIYSLMKQEV
T	3	binding;G-protein coupled receptor activity;molecular transducer activity;neuropeptide binding;neuropeptide receptor activity;neurotensin receptor activity, G-protein coupled;neurotransmitter binding;neurotransmitter receptor activity;peptide binding;peptide receptor activity;peptide receptor activity, G-protein coupled;receptor activity;signal transducer activity;signaling receptor activity;tran…	behavior;multicellular organismal process;response to stimulus	cell part;membrane;plasma membrane	Calcium signaling pathway;Neuroactive ligand-receptor interaction	3D-structure;Cellmembrane;Completeproteome;Disulfidebond;Glycoprotein;G-proteincoupledreceptor;Lipoprotein;Membrane;Palmitate;Receptor;Referenceproteome;Transducer;Transmembrane;Transmembranehelix			___3	1012.51	580740000	P20789	88	Neurotensin receptor type 1	Ntsr1	ALFVVGTVGNSVTAFTLARKKSLQSLQSTVH
