# Supplementary material for: Proteomic Dissection of Nanotopography-Sensitive Mechanotransductive Signaling Hubs that Foster Neuronal Differentiation in PC12 Cells
Source: Front Cell Neurosci. 2018 Jan 4;11:417. doi: 10.3389/fncel.2017.00417 (PMC5758595; doi:10.3389/fncel.2017.00417)
Supplement: Table S23 — Proteins differently expressed comparing ns-Zr15 hypovsns-Zr15. List of the proteins annotated with Perseus software. Categorical annotation was supplied in form of Gene Ontology (GO) biological process (BP), molecular function (MF), cellular component (CC), keywords as well as in participation in a KEGG pathway and molecular complexes (CORUM). X = proteins with an opposed alteration of the expression level comparing ns-Zr15vsflat-Zr with ns-Zr15 hypovsns-Zr15; Y = proteins altered in the same way in ns-Zr15vsflat-Zr and ns-Zr15 hypovsns-Zr15. [file DataSheet8.XLS]

## Sheet: M12
GOMF name	GOCC name	GOBP slim name	GOCC slim name	KEGG name	Keywords	Corum	welch Difference	Protein IDs	Majority protein IDs	Protein names	Gene names	Comparison ns-Zr15vsflat-Zr	Fasta headers
catalytic activity;cysteine-type peptidase activity;hydrolase activity;hydrolase activity, acting on ester bonds;peptidase activity;peptidase activity, acting on L-amino acid peptides;thiolester hydrolase activity;ubiquitin thiolesterase activity	apical part of cell;cell part;cytoplasm;intracellular part	biological regulation;catabolic process;cellular metabolic process;cellular process;macromolecule metabolic process;macromolecule modification;metabolic process;primary metabolic process;protein metabolic process;protein modification by small protein conjugation or removal;protein modification process;proteolysis;proteolysis involved in cellular protein catabolic process;response to stimulus;sign…	apical part of cell;cell part;cytoplasm		Completeproteome;Hydrolase;Protease;Referenceproteome;Thiolprotease;Ublconjugationpathway		-6.2143	D3ZC84	D3ZC84	Ubiquitin carboxyl-terminal hydrolase	Usp9x		>tr|D3ZC84|D3ZC84_RAT Ubiquitin carboxyl-terminal hydrolase OS=Rattus norvegicus GN=Usp9x PE=3 SV=1
binding;cation binding;DNA binding;ion binding;metal ion binding;nucleic acid binding;RNA binding;single-stranded DNA binding;single-stranded RNA binding;structure-specific DNA binding;transition metal ion binding;zinc ion binding	cell part;cytoplasmic part;cytosol;endoplasmic reticulum;intracellular membrane-bounded organelle;intracellular organelle;intracellular part;membrane-bounded organelle;nucleus;organelle	biological regulation;biosynthetic process;cellular metabolic process;cellular nitrogen compound metabolic process;cellular process;macromolecule metabolic process;metabolic process;nitrogen compound metabolic process;nucleobase-containing compound metabolic process;primary metabolic process;RNA metabolic process	cell part;cytosol;endoplasmic reticulum;intracellular membrane-bounded organelle;intracellular organelle;nucleus;organelle		Completeproteome;Cytoplasm;DNA-binding;Endoplasmicreticulum;Metal-binding;Referenceproteome;Repeat;Repressor;Transcription;Transcriptionregulation;Zinc;Zinc-finger		-2.738	P62634	P62634	Cellular nucleic acid-binding protein	Cnbp	X	>sp|P62634|CNBP_RAT Cellular nucleic acid-binding protein OS=Rattus norvegicus GN=Cnbp PE=2 SV=1
binding;DNA binding;nucleic acid binding;protein binding transcription factor activity;regulatory region DNA binding;regulatory region nucleic acid binding;transcription cofactor activity;transcription corepressor activity;transcription factor binding transcription factor activity;transcription regulatory region DNA binding	cell part;cell projection part;cytoplasm;growth cone;intracellular organelle part;intracellular part;membrane;nuclear body;nuclear part;nuclear speck;nucleoplasm part;organelle part;plasma membrane;site of polarized growth	biological regulation	cell part;cytoplasm;membrane;plasma membrane;site of polarized growth		Calmodulin-binding;Cellmembrane;Cellprojection;Completeproteome;Directproteinsequencing;Lipoprotein;Membrane;Myristate;Phosphoprotein;Referenceproteome		-2.1455	Q05175	Q05175	Brain acid soluble protein 1	Basp1		>sp|Q05175|BASP1_RAT Brain acid soluble protein 1 OS=Rattus norvegicus GN=Basp1 PE=1 SV=2
binding;calcium ion binding;catalytic activity;cation binding;endopeptidase activity;hydrolase activity;ion binding;lipid binding;metal ion binding;peptidase activity;peptidase activity, acting on L-amino acid peptides;phospholipid binding;serine hydrolase activity;serine-type endopeptidase activity;serine-type peptidase activity	cell part;extracellular region;intracellular membrane-bounded organelle;intracellular organelle;intracellular part;membrane;membrane-bounded organelle;organelle	biological regulation;coagulation;macromolecule metabolic process;metabolic process;multicellular organismal process;primary metabolic process;protein metabolic process;proteolysis;regulation of body fluid levels	cell part;extracellular region;intracellular membrane-bounded organelle;intracellular organelle;membrane;organelle	Complement and coagulation cascades	Bloodcoagulation;Calcium;Cleavageonpairofbasicresidues;Completeproteome;Disulfidebond;EGF-likedomain;Gamma-carboxyglutamicacid;Glycoprotein;Hemostasis;Hydrolase;Hydroxylation;Protease;Referenceproteome;Repeat;Secreted;Serineprotease;Signal;Zymogen		-1.68419	Q63207	Q63207	Coagulation factor X;Factor X light chain;Factor X heavy chain;Activated factor Xa heavy chain	F10		>sp|Q63207|FA10_RAT Coagulation factor X OS=Rattus norvegicus GN=F10 PE=2 SV=1
binding;catalytic activity;cation binding;heme oxygenase (decyclizing) activity;ion binding;metal ion binding;oxidoreductase activity;oxidoreductase activity, acting on paired donors, with incorporation or reduction of molecular oxygen	cell part;cytoplasmic part;endoplasmic reticulum;intracellular membrane-bounded organelle;intracellular organelle;intracellular part;membrane;membrane-bounded organelle;organelle;plasma membrane	cellular metabolic process;cellular process;cofactor metabolic process;heterocycle metabolic process;metabolic process;nitrogen compound metabolic process;pigment metabolic process;response to chemical stimulus;response to oxidative stress;response to stimulus;response to stress	cell part;endoplasmic reticulum;intracellular membrane-bounded organelle;intracellular organelle;membrane;organelle;plasma membrane	Mineral absorption;Porphyrin and chlorophyll metabolism	Acetylation;Completeproteome;Directproteinsequencing;Endoplasmicreticulum;Heme;Iron;Metal-binding;Microsome;Oxidoreductase;Referenceproteome;Repeat		-1.55664	P23711	P23711	Heme oxygenase 2	Hmox2	X	>sp|P23711|HMOX2_RAT Heme oxygenase 2 OS=Rattus norvegicus GN=Hmox2 PE=1 SV=1
binding;ribonucleoprotein binding;ribosome binding;structural constituent of ribosome;structural molecule activity	cell part;cytoplasmic part;cytosolic small ribosomal subunit;intracellular non-membrane-bounded organelle;intracellular organelle;intracellular organelle part;intracellular part;macromolecular complex;non-membrane-bounded organelle;organelle;organelle part;ribonucleoprotein complex;ribosome;small ribosomal subunit	biosynthetic process;cellular metabolic process;cellular nitrogen compound metabolic process;cellular process;macromolecule metabolic process;metabolic process;nitrogen compound metabolic process;nucleobase-containing compound metabolic process;primary metabolic process;protein metabolic process;RNA metabolic process;RNA processing;rRNA processing;translation;translational elongation	cell part;intracellular non-membrane-bounded organelle;intracellular organelle;macromolecular complex;organelle;ribonucleoprotein complex;ribosome;small ribosomal subunit	Ribosome	Acetylation;Completeproteome;Directproteinsequencing;Referenceproteome;Ribonucleoprotein;Ribosomalprotein		-1.4432	P05765;D3ZSE0;D3ZRI8	P05765;D3ZSE0;D3ZRI8	40S ribosomal protein S21	Rps21;LOC100363012		>sp|P05765|RS21_RAT 40S ribosomal protein S21 OS=Rattus norvegicus GN=Rps21 PE=1 SV=1;>tr|D3ZSE0|D3ZSE0_RAT 40S ribosomal protein S21 OS=Rattus norvegicus GN=LOC100363012 PE=3 SV=1;>tr|D3ZRI8|D3ZRI8_RAT 40S ribosomal protein S21 OS=Rattus norvegicus GN=LOC
binding;calcium ion binding;cation binding;cytokine binding;growth factor binding;ion binding;metal ion binding;protein binding;transforming growth factor beta binding	cell part;cytoplasm;extracellular region part;extracellular space;intracellular part	biological adhesion;biological regulation;cell adhesion;cellular process;response to abiotic stimulus;response to chemical stimulus;response to endogenous stimulus;response to external stimulus;response to stimulus	cell part;cytoplasm;extracellular space		Completeproteome;Referenceproteome		-1.33672	M0R979	M0R979	Protein Thbs1	Thbs1		>tr|M0R979|M0R979_RAT Protein Thbs1 (Fragment) OS=Rattus norvegicus GN=Thbs1 PE=4 SV=1
		biological regulation;cellular process;response to stimulus;signal transduction			Completeproteome;Referenceproteome		-1.32925	D4ABP8	D4ABP8	Protein Rp1	Rp1		>tr|D4ABP8|D4ABP8_RAT Protein Rp1 OS=Rattus norvegicus GN=Rp1 PE=4 SV=2
					Completeproteome;Referenceproteome		-1.32732	F1M943	F1M943	Protein Armc8	Armc8		>tr|F1M943|F1M943_RAT Protein Armc8 OS=Rattus norvegicus GN=Armc8 PE=4 SV=2
binding;lipid binding;phospholipid binding	cell part;cytoskeleton;intracellular non-membrane-bounded organelle;intracellular organelle;intracellular part;non-membrane-bounded organelle;organelle		cell part;cytoskeleton;intracellular non-membrane-bounded organelle;intracellular organelle;organelle		Completeproteome;Referenceproteome		-1.22885	D4AA54	D4AA54	Protein Plekhh1	Plekhh1		>tr|D4AA54|D4AA54_RAT Protein Plekhh1 (Fragment) OS=Rattus norvegicus GN=Plekhh1 PE=4 SV=2
	cell part;integral to membrane;intrinsic to membrane;membrane part		cell part		Completeproteome;Membrane;Referenceproteome;Repeat;Transmembrane;Transmembranehelix		-1.22412	Q05BA4;Q6VBQ5	Q05BA4;Q6VBQ5	Myeloid-associated differentiation marker	Myadm		>tr|Q05BA4|Q05BA4_RAT Myadm protein OS=Rattus norvegicus GN=Myadm PE=2 SV=1;>sp|Q6VBQ5|MYADM_RAT Myeloid-associated differentiation marker OS=Rattus norvegicus GN=Myadm PE=2 SV=1
5S rRNA binding;bent DNA binding;binding;carbohydrate binding;crossed form four-way junction DNA binding;cytokine activity;DNA bending activity;DNA binding;DNA secondary structure binding;double-stranded DNA binding;four-way junction DNA binding;glycolipid binding;glycosaminoglycan binding;heparin binding;lipid binding;nucleic acid binding;open form four-way junction DNA binding;pattern binding;p…	cell part;chromosome;cytoplasm;extracellular region part;extracellular space;intracellular membrane-bounded organelle;intracellular non-membrane-bounded organelle;intracellular organelle;intracellular part;membrane-bounded organelle;non-membrane-bounded organelle;nucleus;organelle	anatomical structure morphogenesis;biological regulation;cell morphogenesis;cell proliferation;cellular component morphogenesis;cellular component organization;cellular metabolic process;cellular nitrogen compound metabolic process;cellular process;cytoskeleton organization;developmental process;DNA geometric change;DNA metabolic process;locomotion;macromolecule metabolic process;metabolic proces…	cell part;chromosome;cytoplasm;extracellular space;intracellular membrane-bounded organelle;intracellular non-membrane-bounded organelle;intracellular organelle;nucleus;organelle	Base excision repair	3D-structure;Acetylation;Chromosome;Completeproteome;Cytoplasm;Directproteinsequencing;DNA-binding;Heparin-binding;Isopeptidebond;Nucleus;Phosphoprotein;Referenceproteome;Repeat;Ublconjugation		-1.19005	P63159;F1MA29;D3ZCR3;D4A9T3;D3ZL49;D3ZXR5;D3ZIU9;M0R7R5;D3ZC69;F1LNG6;D3ZLG3;F1LTL3;M0RA12;D3Z7Z9;D4A2L7;D4A4X8;D3ZGW6;D3ZXP6;M0R7K7;D3ZMK0;D4A6A9;F1M6B2	P63159;F1MA29;D3ZCR3;D4A9T3;D3ZL49;D3ZXR5	High mobility group protein B1	Hmgb1;LOC681718;LOC679451;Hmg1l1		>sp|P63159|HMGB1_RAT High mobility group protein B1 OS=Rattus norvegicus GN=Hmgb1 PE=1 SV=2;>tr|F1MA29|F1MA29_RAT Protein LOC681718 OS=Rattus norvegicus GN=LOC681718 PE=4 SV=1;>tr|D3ZCR3|D3ZCR3_RAT Protein Hmg1l1 OS=Rattus norvegicus GN=Hmg1l1 PE=4 SV=1;>t
	cell part;cytoplasmic membrane-bounded vesicle;cytoplasmic part;cytoplasmic vesicle;extracellular region;intracellular membrane-bounded organelle;intracellular non-membrane-bounded organelle;intracellular organelle;intracellular organelle part;intracellular part;melanosome;membrane;membrane-bounded organelle;membrane-bounded vesicle;non-membrane-bounded organelle;nuclear membrane;nuclear part;nuc…	biological regulation;cellular component assembly;cellular component organization;cellular process;regulation of organelle organization	cell part;cytoplasmic membrane-bounded vesicle;extracellular region;intracellular membrane-bounded organelle;intracellular non-membrane-bounded organelle;intracellular organelle;membrane;nucleolus;organelle;vesicle		Acetylation;Actin-binding;Actincapping;Completeproteome;Cytoplasm;Directproteinsequencing;Nucleus;Phosphoprotein;Referenceproteome;Repeat;Secreted		-1.1517	Q6AYC4	Q6AYC4	Macrophage-capping protein	Capg	X	>sp|Q6AYC4|CAPG_RAT Macrophage-capping protein OS=Rattus norvegicus GN=Capg PE=1 SV=1
binding;GDP binding;GTP binding;guanyl nucleotide binding;guanyl ribonucleotide binding;nucleotide binding;purine nucleotide binding;purine ribonucleoside triphosphate binding;purine ribonucleotide binding;ribonucleotide binding	cell junction;cell part;cell projection;cell-cell junction;cilium;cytoplasm;cytoplasmic membrane-bounded vesicle;cytoplasmic part;cytoplasmic vesicle;cytoplasmic vesicle membrane;cytoplasmic vesicle part;endocytic vesicle membrane;endoplasmic reticulum membrane;endoplasmic reticulum part;endoplasmic reticulum tubular network;endosomal part;endosome;endosome membrane;Golgi apparatus;Golgi apparatu…	anatomical structure morphogenesis;biological regulation;cell differentiation;cellular component morphogenesis;cellular component organization;cellular localization;cellular membrane organization;cellular process;developmental process;endoplasmic reticulum organization;endosome transport;establishment of localization;establishment or maintenance of cell polarity;Golgi vesicle transport;localizati…	cell part;cell projection;cilium;cytoplasm;cytoplasmic membrane-bounded vesicle;endosome;Golgi apparatus;intracellular membrane-bounded organelle;intracellular organelle;membrane;mitochondrion;organelle;plasma membrane;vesicle	Tight junction	Acetylation;Celljunction;Cellmembrane;Cellprojection;Completeproteome;Cytoplasm;Cytoplasmicvesicle;Endoplasmicreticulum;Endosome;Golgiapparatus;GTP-binding;Lipoprotein;Membrane;Methylation;Nucleotide-binding;Phosphoprotein;Prenylation;Proteintransport;Referenceproteome;Tightjunction;Transport		-1.14181	G3V6H0;P10536;P35289;P35286;P35281	G3V6H0;P10536;P35289;P35286;P35281	Ras-related protein Rab-1B;Ras-related protein Rab-15;Ras-related protein Rab-13;Ras-related protein Rab-10	Rab1b;Rab15;Rab13;Rab10		>tr|G3V6H0|G3V6H0_RAT Protein LOC102555167 OS=Rattus norvegicus GN=LOC100363782 PE=3 SV=1;>sp|P10536|RAB1B_RAT Ras-related protein Rab-1B OS=Rattus norvegicus GN=Rab1b PE=1 SV=1;>sp|P35289|RAB15_RAT Ras-related protein Rab-15 OS=Rattus norvegicus GN=Rab15
anion channel activity;anion transmembrane transporter activity;binding;channel activity;chloride channel activity;gated channel activity;identical protein binding;ion channel activity;ion transmembrane transporter activity;passive transmembrane transporter activity;protein binding;protein dimerization activity;protein homodimerization activity;substrate-specific channel activity;substrate-specif…	apical part of cell;cell junction;cell part;cell projection;cell surface;cell-cell junction;centrosome;chloride channel complex;cytoplasm;cytoplasmic part;cytoplasmic vesicle membrane;cytoplasmic vesicle part;cytoskeletal part;cytosol;endoplasmic reticulum;integral to membrane;intracellular membrane-bounded organelle;intracellular non-membrane-bounded organelle;intracellular organelle;intracellul…	anatomical structure formation involved in morphogenesis;anatomical structure morphogenesis;biological regulation;cell differentiation;cell morphogenesis;cellular component morphogenesis;cellular component organization;cellular homeostasis;cellular ion homeostasis;cellular process;developmental process;growth;homeostatic process;multicellular organismal process;response to chemical stimulus;respo…	apical part of cell;cell part;cell projection;cell surface;centrosome;cytoplasm;cytosol;endoplasmic reticulum;intracellular membrane-bounded organelle;intracellular non-membrane-bounded organelle;intracellular organelle;macromolecular complex;membrane;microtubule organizing center;microvillus;midbody;mitochondrion;nucleus;organelle;plasma membrane;protein complex;vacuole;vesicle		Acetylation;Cellmembrane;Chloride;Chloridechannel;Completeproteome;Cytoplasm;Cytoplasmicvesicle;Endoplasmicreticulum;Ionchannel;Iontransport;Membrane;Nucleus;Phosphoprotein;Referenceproteome;Repeat;Transmembrane;Transmembranehelix;Transport;Voltage-gatedchannel	CLIC4 complex	-1.12414	G3V8C4;Q9Z0W7;Q811Q2;F1M9X4	G3V8C4;Q9Z0W7	Chloride intracellular channel protein 4	Clic4	X	>tr|G3V8C4|G3V8C4_RAT Chloride intracellular channel 4, isoform CRA_b OS=Rattus norvegicus GN=Clic4 PE=4 SV=1;>sp|Q9Z0W7|CLIC4_RAT Chloride intracellular channel protein 4 OS=Rattus norvegicus GN=Clic4 PE=1 SV=3
actin binding;actin filament binding;binding;cytoskeletal protein binding;protein binding	actin cytoskeleton;cell part;cytoskeleton;intracellular non-membrane-bounded organelle;intracellular organelle;intracellular part;non-membrane-bounded organelle;organelle	cellular component organization;cellular process;cytoskeleton organization;organelle organization	cell part;cytoskeleton;intracellular non-membrane-bounded organelle;intracellular organelle;organelle		Completeproteome;Referenceproteome;Repeat;WDrepeat		-1.11301	G3V624	G3V624	Coronin	Coro1c		>tr|G3V624|G3V624_RAT Coronin OS=Rattus norvegicus GN=Coro1c PE=3 SV=1
binding;nucleic acid binding;RNA binding	cell part;cytoplasmic part;cytosol;intracellular membrane-bounded organelle;intracellular organelle;intracellular part;membrane-bounded organelle;mitochondrion;nucleus;organelle		cell part;cytosol;intracellular membrane-bounded organelle;intracellular organelle;mitochondrion;nucleus;organelle		Completeproteome;Referenceproteome		-1.05895	Q6AYU5;Q6AY48;D4ADH2	Q6AYU5;Q6AY48;D4ADH2	Poly(RC) binding protein 2	Pcbp2;Pcbp3		>tr|Q6AYU5|Q6AYU5_RAT Poly(RC) binding protein 2 OS=Rattus norvegicus GN=Pcbp2 PE=2 SV=1;>tr|Q6AY48|Q6AY48_RAT Poly(RC) binding protein 3 OS=Rattus norvegicus GN=Pcbp3 PE=2 SV=1;>tr|D4ADH2|D4ADH2_RAT Uncharacterized protein (Fragment) OS=Rattus norvegicus
	cell part;cell projection;cytoplasm;cytoskeleton;intracellular non-membrane-bounded organelle;intracellular organelle;intracellular part;lamellipodium;non-membrane-bounded organelle;organelle	biological regulation;cellular component organization;regulation of organelle organization	cell part;cell projection;cytoplasm;cytoskeleton;intracellular non-membrane-bounded organelle;intracellular organelle;organelle	Bacterial invasion of epithelial cells;Fc gamma R-mediated phagocytosis;Pathogenic Escherichia coli infection;Regulation of actin cytoskeleton;Shigellosis	Actin-binding;Cellprojection;Completeproteome;Cytoplasm;Cytoskeleton;Directproteinsequencing;Referenceproteome		-1.03514	Q4KLF8	Q4KLF8	Actin-related protein 2/3 complex subunit 5	Arpc5		>sp|Q4KLF8|ARPC5_RAT Actin-related protein 2/3 complex subunit 5 OS=Rattus norvegicus GN=Arpc5 PE=1 SV=3
structural constituent of ribosome;structural molecule activity	cell part;cytoplasmic part;cytosolic small ribosomal subunit;intracellular non-membrane-bounded organelle;intracellular organelle;intracellular organelle part;intracellular part;macromolecular complex;non-membrane-bounded organelle;nuclear part;nucleolus;organelle;organelle part;ribonucleoprotein complex;ribosome;small ribosomal subunit	biosynthetic process;cell differentiation;cellular metabolic process;cellular process;developmental process;macromolecule metabolic process;metabolic process;primary metabolic process;protein metabolic process;translation	cell part;intracellular non-membrane-bounded organelle;intracellular organelle;macromolecular complex;nucleolus;organelle;ribonucleoprotein complex;ribosome;small ribosomal subunit	Ribosome	Acetylation;Completeproteome;Referenceproteome;Ribonucleoprotein;Ribosomalprotein		-1.02719	D3ZGN8;F1M764;D4A6G6;F1LYF3;P17074;F1M395;D3ZSH6;D3ZUD7;F1M8C7;F1M9M2	D3ZGN8;F1M764;D4A6G6;F1LYF3;P17074;F1M395	40S ribosomal protein S19	LOC100362339;RGD1562153;Rps19;LOC100361732		>tr|D3ZGN8|D3ZGN8_RAT Uncharacterized protein OS=Rattus norvegicus PE=4 SV=2;>tr|F1M764|F1M764_RAT Uncharacterized protein (Fragment) OS=Rattus norvegicus PE=4 SV=2;>tr|D4A6G6|D4A6G6_RAT Protein LOC100362339 OS=Rattus norvegicus GN=LOC100362339 PE=4 SV=1;>
binding;cysteine-type endopeptidase inhibitor activity;endopeptidase inhibitor activity;endopeptidase regulator activity;enzyme binding;enzyme inhibitor activity;enzyme regulator activity;peptidase inhibitor activity;peptidase regulator activity;protease binding;protein binding	cell part;cytoplasmic membrane-bounded vesicle;cytoplasmic part;cytoplasmic vesicle;extracellular region part;extracellular space;intracellular membrane-bounded organelle;intracellular organelle;intracellular part;membrane-bounded organelle;membrane-bounded vesicle;organelle;stored secretory granule;vesicle	anatomical structure development;biological regulation;cell development;cell killing;cellular process;developmental process;multi-organism process;response to biotic stimulus;response to chemical stimulus;response to drug;response to endogenous stimulus;response to stimulus;response to stress	cell part;cytoplasmic membrane-bounded vesicle;extracellular space;intracellular membrane-bounded organelle;intracellular organelle;organelle;vesicle		Completeproteome;Directproteinsequencing;Disulfidebond;Proteaseinhibitor;Referenceproteome;Secreted;Signal;Thiolproteaseinhibitor		-1.00216	P19313	P19313	Cystatin-S	Cst4		>sp|P19313|CYTS_RAT Cystatin-S OS=Rattus norvegicus GN=Cst4 PE=1 SV=2
binding;nucleic acid binding;nucleotide binding;RNA binding	catalytic step 2 spliceosome;cell part;intracellular organelle part;intracellular part;macromolecular complex;nuclear body;nuclear part;nuclear speck;nucleoplasm part;organelle part;ribonucleoprotein complex;spliceosomal complex	cellular component assembly;cellular component organization;cellular macromolecular complex assembly;cellular process;developmental process;embryo development;macromolecular complex assembly;multicellular organismal process;muscle contraction;ribonucleoprotein complex assembly	cell part;macromolecular complex;ribonucleoprotein complex;spliceosomal complex		Completeproteome;Referenceproteome		-0.996558	D4A9L2	D4A9L2	Protein Srsf1	Srsf1		>tr|D4A9L2|D4A9L2_RAT Protein Srsf1 OS=Rattus norvegicus GN=Srsf1 PE=4 SV=1
binding;nucleic acid binding;nucleotide binding;RNA binding;rRNA binding;structural constituent of ribosome;structural molecule activity	cell part;cytoplasmic part;cytosolic large ribosomal subunit;intracellular membrane-bounded organelle;intracellular non-membrane-bounded organelle;intracellular organelle;intracellular organelle part;intracellular part;large ribosomal subunit;macromolecular complex;membrane-bounded organelle;non-membrane-bounded organelle;nucleus;organelle;organelle part;protein complex;ribonucleoprotein complex;…	biosynthetic process;cell proliferation;cellular metabolic process;cellular process;macromolecule metabolic process;metabolic process;primary metabolic process;protein metabolic process;translation	cell part;intracellular membrane-bounded organelle;intracellular non-membrane-bounded organelle;intracellular organelle;macromolecular complex;nucleus;organelle;protein complex;ribonucleoprotein complex;ribosome	Ribosome	Completeproteome;Methylation;Phosphoprotein;Referenceproteome;Ribonucleoprotein;Ribosomalprotein;RNA-binding;rRNA-binding		-0.968202	D3ZFK7;D3ZTH8;F1LT35;P62752;D4AAL7;D3ZTX9;D3ZNM1;D3ZSR8;F1M1E5;M0RE17	D3ZFK7;D3ZTH8;F1LT35;P62752;D4AAL7;D3ZTX9;D3ZNM1;D3ZSR8	60S ribosomal protein L23a	LOC689899;RGD1564606;Rpl23a;LOC688776;RGD1565170;RGD1562755;LOC680441		>tr|D3ZFK7|D3ZFK7_RAT Protein LOC690335 OS=Rattus norvegicus GN=LOC690335 PE=3 SV=2;>tr|D3ZTH8|D3ZTH8_RAT Protein LOC689899 OS=Rattus norvegicus GN=LOC689899 PE=3 SV=1;>tr|F1LT35|F1LT35_RAT Protein RGD1564606 (Fragment) OS=Rattus norvegicus GN=RGD1564606 P
benzodiazepine receptor binding;binding;carboxylic acid binding;coenzyme binding;cofactor binding;fatty acid binding;fatty-acyl-CoA binding;lipid binding;monocarboxylic acid binding;protein binding;receptor binding	cell part;clathrin-coated vesicle;coated vesicle;contractile fiber;cytoplasmic membrane-bounded vesicle;cytoplasmic part;cytoplasmic vesicle;endoplasmic reticulum;extracellular region part;extracellular space;Golgi apparatus;intracellular membrane-bounded organelle;intracellular non-membrane-bounded organelle;intracellular organelle;intracellular part;membrane;membrane-bounded organelle;membrane-…	anatomical structure development;biological regulation;biosynthetic process;cell communication;cell proliferation;cellular lipid metabolic process;cellular metabolic process;cellular process;cofactor metabolic process;developmental process;establishment of localization;glycerol ether metabolic process;lipid metabolic process;metabolic process;molting cycle;multicellular organismal process;primary…	cell part;cytoplasmic membrane-bounded vesicle;endoplasmic reticulum;extracellular space;Golgi apparatus;intracellular membrane-bounded organelle;intracellular non-membrane-bounded organelle;intracellular organelle;membrane;mitochondrion;nucleus;organelle;plasma membrane;vesicle	PPAR signaling pathway	Acetylation;Completeproteome;Directproteinsequencing;Endoplasmicreticulum;Golgiapparatus;Lipid-binding;Phosphoprotein;Referenceproteome;Transport		-0.964626	Q6TXF3;P11030;M0RDC5	Q6TXF3;P11030;M0RDC5	Acyl-CoA-binding protein;Triakontatetraneuropeptide;Octadecaneuropeptide	LOC679040;Dbi		>tr|Q6TXF3|Q6TXF3_RAT Acyl-CoA-binding protein OS=Rattus norvegicus GN=Dbi PE=2 SV=1;>sp|P11030|ACBP_RAT Acyl-CoA-binding protein OS=Rattus norvegicus GN=Dbi PE=1 SV=3;>tr|M0RDC5|M0RDC5_RAT Acyl-CoA-binding protein (Fragment) OS=Rattus norvegicus GN=Dbi PE
binding;carbohydrate binding;disaccharide binding;extracellular matrix binding;galactoside binding;identical protein binding;lactose binding;laminin binding;molecular transducer activity;monosaccharide binding;protein binding;protein dimerization activity;protein homodimerization activity;signal transducer activity;sugar binding	cell part;cell surface;cytoplasm;extracellular matrix;extracellular region part;extracellular space;intracellular membrane-bounded organelle;intracellular organelle;intracellular part;membrane-bounded organelle;nucleus;organelle;proteinaceous extracellular matrix	biological regulation;cell activation;cell differentiation;cellular homeostasis;cellular process;developmental process;homeostatic process;immune system process;multicellular organismal process;response to chemical stimulus;response to drug;response to stimulus;response to stress	cell part;cell surface;cytoplasm;extracellular matrix;extracellular space;intracellular membrane-bounded organelle;intracellular organelle;nucleus;organelle;proteinaceous extracellular matrix		3D-structure;Acetylation;Completeproteome;Directproteinsequencing;Extracellularmatrix;Lectin;Referenceproteome;Secreted		-0.958373	P11762	P11762	Galectin-1	Lgals1		>sp|P11762|LEG1_RAT Galectin-1 OS=Rattus norvegicus GN=Lgals1 PE=1 SV=2
ATPase activity;ATPase activity, coupled;catalytic activity;DNA-dependent ATPase activity;hydrolase activity;hydrolase activity, acting on acid anhydrides;hydrolase activity, acting on acid anhydrides, in phosphorus-containing anhydrides;nucleoside-triphosphatase activity;pyrophosphatase activity	CAF-1 complex;cell part;chromatin assembly complex;chromatin remodeling complex;ESC/E(Z) complex;histone deacetylase complex;histone methyltransferase complex;intracellular membrane-bounded organelle;intracellular organelle;intracellular organelle part;intracellular part;ISWI complex;macromolecular complex;membrane-bounded organelle;methyltransferase complex;nuclear part;nucleoplasm part;nucleus;…	biological regulation;biosynthetic process;cellular component assembly;cellular component organization;cellular metabolic process;cellular nitrogen compound metabolic process;cellular process;chromatin modification;chromatin organization;chromosome organization;DNA metabolic process;DNA replication;macromolecule metabolic process;metabolic process;nitrogen compound metabolic process;nucleobase-co…	cell part;chromatin remodeling complex;histone methyltransferase complex;intracellular membrane-bounded organelle;intracellular organelle;macromolecular complex;nucleus;organelle;PcG protein complex;protein complex;transcriptional repressor complex		Acetylation;Chaperone;Chromatinregulator;Completeproteome;DNAreplication;Isopeptidebond;Nucleus;Phosphoprotein;Referenceproteome;Repeat;Repressor;Transcription;Transcriptionregulation;Ublconjugation;WDrepeat		-0.921126	B5DFB2;D4A250;Q71UF4	B5DFB2;D4A250;Q71UF4	Histone-binding protein RBBP7	Rbbp4;RGD1563620;Rbbp7		>tr|B5DFB2|B5DFB2_RAT Protein Rbbp4 OS=Rattus norvegicus GN=Rbbp4 PE=2 SV=1;>tr|D4A250|D4A250_RAT Protein RGD1563620 OS=Rattus norvegicus GN=RGD1563620 PE=4 SV=1;>sp|Q71UF4|RBBP7_RAT Histone-binding protein RBBP7 OS=Rattus norvegicus GN=Rbbp7 PE=2 SV=1
structural constituent of cytoskeleton;structural molecule activity	actin cytoskeleton;adherens junction;anchoring junction;cell junction;cell part;cell projection;cell-substrate adherens junction;cell-substrate junction;centrosome;cytoplasmic part;cytoskeletal part;cytoskeleton;focal adhesion;intracellular membrane-bounded organelle;intracellular non-membrane-bounded organelle;intracellular organelle;intracellular organelle part;intracellular part;membrane;membr…	biological adhesion;biological regulation;cell adhesion;cell junction organization;cellular component assembly;cellular component organization;cellular process;cytoskeleton organization;organelle organization	cell part;cell projection;centrosome;cytoskeleton;intracellular membrane-bounded organelle;intracellular non-membrane-bounded organelle;intracellular organelle;membrane;microtubule organizing center;organelle;plasma membrane	Focal adhesion	Completeproteome;Referenceproteome		-0.905327	G3V852	G3V852	Protein Tln1	Tln1		>tr|G3V852|G3V852_RAT Protein Tln1 OS=Rattus norvegicus GN=Tln1 PE=1 SV=1
binding;catalytic activity;cation binding;intramolecular transferase activity;intramolecular transferase activity, phosphotransferases;ion binding;isomerase activity;magnesium ion binding;metal ion binding;phosphoglucomutase activity	cell part;cytoplasmic part;cytosol;intracellular part	alcohol metabolic process;biological regulation;biosynthetic process;carbohydrate metabolic process;catabolic process;cellular homeostasis;cellular ion homeostasis;cellular metabolic process;cellular process;energy reserve metabolic process;generation of precursor metabolites and energy;homeostatic process;macromolecule metabolic process;metabolic process;polysaccharide metabolic process;primary …	cell part;cytosol	Amino sugar and nucleotide sugar metabolism;Galactose metabolism;Glycolysis / Gluconeogenesis;Pentose phosphate pathway;Purine metabolism;Starch and sucrose metabolism;Streptomycin biosynthesis	Acetylation;Carbohydratemetabolism;Completeproteome;Cytoplasm;Glucosemetabolism;Isomerase;Magnesium;Metal-binding;Phosphoprotein;Referenceproteome		-0.903876	P38652;Q499Q4	P38652;Q499Q4	Phosphoglucomutase-1	Pgm1		>sp|P38652|PGM1_RAT Phosphoglucomutase-1 OS=Rattus norvegicus GN=Pgm1 PE=1 SV=2;>tr|Q499Q4|Q499Q4_RAT Phosphoglucomutase 1 OS=Rattus norvegicus GN=Pgm1 PE=2 SV=2
binding;enzyme activator activity;enzyme binding;enzyme regulator activity;GDP-dissociation inhibitor activity;GTPase activator activity;GTPase binding;GTPase regulator activity;nucleoside-triphosphatase regulator activity;protein binding;Rab GDP-dissociation inhibitor activity;small GTPase binding;small GTPase regulator activity	cell part;cytoplasmic part;cytosol;intracellular part;membrane	biological regulation;cellular process;establishment of localization;protein transport;transport;vesicle-mediated transport	cell part;cytosol;membrane		Acetylation;Completeproteome;Cytoplasm;Directproteinsequencing;GTPaseactivation;Membrane;Referenceproteome		-0.881139	P50399	P50399	Rab GDP dissociation inhibitor beta	Gdi2		>sp|P50399|GDIB_RAT Rab GDP dissociation inhibitor beta OS=Rattus norvegicus GN=Gdi2 PE=1 SV=2
G-protein coupled receptor activity;molecular transducer activity;olfactory receptor activity;receptor activity;signal transducer activity;signaling receptor activity;transmembrane signaling receptor activity	cell part;integral to membrane;intrinsic to membrane;membrane;membrane part;plasma membrane	detection of stimulus;response to chemical stimulus;response to stimulus	cell part;membrane;plasma membrane	Olfactory transduction	Cellmembrane;Completeproteome;G-proteincoupledreceptor;Membrane;Olfaction;Receptor;Referenceproteome;Sensorytransduction;Transducer;Transmembrane;Transmembranehelix		-0.876114	D3ZIL2	D3ZIL2	Olfactory receptor	Olr1440		>tr|D3ZIL2|D3ZIL2_RAT Olfactory receptor OS=Rattus norvegicus GN=Olr1440 PE=3 SV=1
					Completeproteome;Referenceproteome;Repeat;WDrepeat		-0.870094	D4A944	D4A944	Protein Snrnp40	Snrnp40		>tr|D4A944|D4A944_RAT Protein Snrnp40 OS=Rattus norvegicus GN=Snrnp40 PE=4 SV=2
3'-5' exonuclease activity;binding;carbon-oxygen lyase activity;catalytic activity;cation binding;chromatin binding;chromatin DNA binding;damaged DNA binding;deoxyribonuclease activity;DNA binding;DNA-(apurinic or apyrimidinic site) lyase activity;endodeoxyribonuclease activity;endonuclease activity;endoribonuclease activity;exonuclease activity;hydrolase activity;hydrolase activity, acting on es…	cell part;centrosome;cytoplasmic part;cytoskeletal part;endoplasmic reticulum;intracellular membrane-bounded organelle;intracellular non-membrane-bounded organelle;intracellular organelle;intracellular organelle part;intracellular part;macromolecular complex;membrane-bounded organelle;microtubule organizing center;mitochondrion;non-membrane-bounded organelle;nuclear body;nuclear part;nuclear spec…	aging;biological regulation;biosynthetic process;cellular homeostasis;cellular metabolic process;cellular nitrogen compound metabolic process;cellular process;developmental process;DNA metabolic process;DNA modification;DNA recombination;DNA repair;homeostatic process;macromolecule metabolic process;macromolecule modification;metabolic process;mRNA metabolic process;nitrogen compound metabolic pr…	cell part;centrosome;endoplasmic reticulum;intracellular membrane-bounded organelle;intracellular non-membrane-bounded organelle;intracellular organelle;macromolecular complex;microtubule organizing center;mitochondrion;nucleolus;organelle;protein complex;transcription factor complex	Base excision repair	Acetylation;Activator;Cleavageonpairofbasicresidues;Completeproteome;Cytoplasm;Disulfidebond;DNA-binding;DNAdamage;DNArecombination;DNArepair;Endonuclease;Endoplasmicreticulum;Exonuclease;Hydrolase;Lyase;Magnesium;Metal-binding;Mitochondrion;Nuclease;Nucleus;Phosphoprotein;Referenceproteome;Repressor;RNA-binding;S-nitrosylation;Transcription;Transcriptionregulation;Ublconjugation		-0.852936	P43138	P43138	DNA-(apurinic or apyrimidinic site) lyase;DNA-(apurinic or apyrimidinic site) lyase, mitochondrial	Apex1		>sp|P43138|APEX1_RAT DNA-(apurinic or apyrimidinic site) lyase OS=Rattus norvegicus GN=Apex1 PE=1 SV=2
binding;catalytic activity;cation binding;dITP diphosphatase activity;hydrolase activity;hydrolase activity, acting on acid anhydrides;hydrolase activity, acting on acid anhydrides, in phosphorus-containing anhydrides;ion binding;metal ion binding;nucleoside-triphosphate diphosphatase activity;nucleotide binding;pyrophosphatase activity	cell part;cytoplasm;intracellular part	catabolic process;cellular component organization;cellular metabolic process;cellular nitrogen compound metabolic process;cellular process;chromosome organization;heterocycle metabolic process;metabolic process;nitrogen compound metabolic process;nucleobase-containing compound catabolic process;nucleobase-containing compound metabolic process;nucleobase-containing small molecule metabolic process…	cell part;cytoplasm	Drug metabolism - other enzymes;Purine metabolism;Pyrimidine metabolism	Acetylation;Completeproteome;Cytoplasm;Hydrolase;Magnesium;Manganese;Metal-binding;Nucleotide-binding;Nucleotidemetabolism;Referenceproteome		-0.838221	D3ZW55	D3ZW55	Inosine triphosphate pyrophosphatase	Itpa		>sp|D3ZW55|ITPA_RAT Inosine triphosphate pyrophosphatase OS=Rattus norvegicus GN=Itpa PE=3 SV=1
	cell cortex part;cell part;cell projection;cortical cytoskeleton;cytoplasmic part;cytoskeletal part;cytoskeleton;F-actin capping protein complex;intracellular non-membrane-bounded organelle;intracellular organelle;intracellular organelle part;intracellular part;lamellipodium;macromolecular complex;membrane;non-membrane-bounded organelle;organelle;organelle part;protein complex;WASH complex	biological regulation;cellular component assembly;cellular component organization;cellular process;cytoskeleton organization;organelle organization;regulation of organelle organization	cell part;cell projection;cytoskeleton;F-actin capping protein complex;intracellular non-membrane-bounded organelle;intracellular organelle;macromolecular complex;membrane;organelle;protein complex		Acetylation;Actin-binding;Actincapping;Coiledcoil;Completeproteome;Cytoplasm;Cytoskeleton;Directproteinsequencing;Phosphoprotein;Referenceproteome		-0.813588	Q5XI32	Q5XI32	F-actin-capping protein subunit beta	Capzb		>sp|Q5XI32|CAPZB_RAT F-actin-capping protein subunit beta OS=Rattus norvegicus GN=Capzb PE=1 SV=1
adenyl nucleotide binding;adenyl ribonucleotide binding;ATP binding;binding;nucleotide binding;purine nucleotide binding;purine ribonucleoside triphosphate binding;purine ribonucleotide binding;ribonucleotide binding	cell part;cytoplasm;intracellular part	cellular metabolic process;cellular process;macromolecule metabolic process;metabolic process;primary metabolic process;protein folding;protein metabolic process	cell part;cytoplasm		Acetylation;ATP-binding;Chaperone;Completeproteome;Cytoplasm;Directproteinsequencing;Disulfidebond;Nucleotide-binding;Phosphoprotein;Referenceproteome		-0.808325	Q6P502	Q6P502	T-complex protein 1 subunit gamma	Cct3		>sp|Q6P502|TCPG_RAT T-complex protein 1 subunit gamma OS=Rattus norvegicus GN=Cct3 PE=1 SV=1
binding;catalytic activity;cofactor binding;O-phospho-L-serine:2-oxoglutarate aminotransferase activity;pyridoxal phosphate binding;transaminase activity;transferase activity;transferase activity, transferring nitrogenous groups;vitamin B6 binding;vitamin binding		amine metabolic process;biosynthetic process;cellular amino acid metabolic process;cellular ketone metabolic process;cellular metabolic process;cellular nitrogen compound metabolic process;cellular process;metabolic process;nitrogen compound metabolic process;organic acid metabolic process;primary metabolic process;small molecule metabolic process			Amino-acidbiosynthesis;Aminotransferase;Completeproteome;Referenceproteome;Serinebiosynthesis;Transferase		-0.807379	E9PSV5	E9PSV5	Phosphoserine aminotransferase	Psat1		>tr|E9PSV5|E9PSV5_RAT Phosphoserine aminotransferase OS=Rattus norvegicus GN=Psat1 PE=3 SV=2
structural constituent of ribosome;structural molecule activity	cell part;cytosolic large ribosomal subunit;intracellular organelle part;intracellular part;large ribosomal subunit;macromolecular complex;organelle part;ribonucleoprotein complex	biosynthetic process;cellular metabolic process;cellular process;macromolecule metabolic process;metabolic process;primary metabolic process;protein metabolic process;translation	cell part;macromolecular complex;ribonucleoprotein complex	Ribosome	Acetylation;Completeproteome;Phosphoprotein;Referenceproteome;Ribonucleoprotein;Ribosomalprotein		-0.798721	P83732	P83732	60S ribosomal protein L24	Rpl24		>sp|P83732|RL24_RAT 60S ribosomal protein L24 OS=Rattus norvegicus GN=Rpl24 PE=2 SV=1
carboxylesterase activity;carboxylic ester hydrolase activity;catalytic activity;hydrolase activity;hydrolase activity, acting on ester bonds;S-formylglutathione hydrolase activity;thiolester hydrolase activity	cell part;cytoplasmic membrane-bounded vesicle;cytoplasmic part;cytoplasmic vesicle;Golgi apparatus;intracellular membrane-bounded organelle;intracellular organelle;intracellular part;membrane-bounded organelle;membrane-bounded vesicle;nucleus;organelle;vesicle	catabolic process;cellular aldehyde metabolic process;cellular metabolic process;cellular process;metabolic process;small molecule metabolic process	cell part;cytoplasmic membrane-bounded vesicle;Golgi apparatus;intracellular membrane-bounded organelle;intracellular organelle;nucleus;organelle;vesicle	Methane metabolism	Acetylation;Completeproteome;Cytoplasm;Cytoplasmicvesicle;Hydrolase;Referenceproteome;Serineesterase		-0.796971	B0BNE5	B0BNE5	S-formylglutathione hydrolase	Esd		>sp|B0BNE5|ESTD_RAT S-formylglutathione hydrolase OS=Rattus norvegicus GN=Esd PE=1 SV=1
structural constituent of ribosome;structural molecule activity	cell part;cytoplasmic part;cytosolic large ribosomal subunit;intracellular non-membrane-bounded organelle;intracellular organelle;intracellular organelle part;intracellular part;large ribosomal subunit;macromolecular complex;non-membrane-bounded organelle;organelle;organelle part;ribonucleoprotein complex;ribosome	biosynthetic process;cellular metabolic process;cellular process;macromolecule metabolic process;metabolic process;primary metabolic process;protein metabolic process;translation	cell part;intracellular non-membrane-bounded organelle;intracellular organelle;macromolecular complex;organelle;ribonucleoprotein complex;ribosome	Ribosome	Completeproteome;Directproteinsequencing;Phosphoprotein;Referenceproteome;Ribonucleoprotein;Ribosomalprotein		-0.795111	P61314;D3ZXA2;D3ZF52;M0R6I6	P61314;D3ZXA2;D3ZF52;M0R6I6	60S ribosomal protein L15;Ribosomal protein L15	Rpl15;RGD1565131;RGD1565767		>sp|P61314|RL15_RAT 60S ribosomal protein L15 OS=Rattus norvegicus GN=Rpl15 PE=1 SV=2;>tr|D3ZXA2|D3ZXA2_RAT Ribosomal protein L15 OS=Rattus norvegicus GN=RGD1565131 PE=3 SV=2;>tr|D3ZF52|D3ZF52_RAT Ribosomal protein L15 OS=Rattus norvegicus GN=RGD1565767 PE
1-pyrroline-5-carboxylate dehydrogenase activity;catalytic activity;oxidoreductase activity;oxidoreductase activity, acting on the aldehyde or oxo group of donors;oxidoreductase activity, acting on the aldehyde or oxo group of donors, NAD or NADP as acceptor;oxidoreductase activity, acting on the CH-NH group of donors;oxidoreductase activity, acting on the CH-NH group of donors, NAD or NADP as ac…	cell part;cytoplasmic part;intracellular organelle lumen;intracellular organelle part;intracellular part;membrane-enclosed lumen;mitochondrial matrix;mitochondrial part;organelle lumen;organelle part	amine metabolic process;biosynthetic process;catabolic process;cellular amino acid metabolic process;cellular ketone metabolic process;cellular metabolic process;cellular nitrogen compound metabolic process;cellular process;heterocycle metabolic process;metabolic process;nitrogen compound metabolic process;organic acid metabolic process;primary metabolic process;small molecule metabolic process	cell part		Acetylation;Completeproteome;Directproteinsequencing;Mitochondrion;NAD;Oxidoreductase;Prolinemetabolism;Referenceproteome;Transitpeptide		-0.79505	R9PY10;F1LQ99;P0C2X9;F8WFI0	R9PY10;F1LQ99;P0C2X9;F8WFI0	Delta-1-pyrroline-5-carboxylate dehydrogenase, mitochondrial	Aldh4a1	X	>tr|R9PY10|R9PY10_RAT Taste receptor type 1 member 2 (Fragment) OS=Rattus norvegicus GN=Tas1r2 PE=3 SV=1;>tr|F1LQ99|F1LQ99_RAT Taste receptor type 1 member 2 OS=Rattus norvegicus GN=Tas1r2 PE=3 SV=2;>sp|P0C2X9|AL4A1_RAT Delta-1-pyrroline-5-carboxylate dehy
binding;catalytic activity;GTP binding;GTPase activity;guanyl nucleotide binding;guanyl ribonucleotide binding;hydrolase activity;hydrolase activity, acting on acid anhydrides;hydrolase activity, acting on acid anhydrides, in phosphorus-containing anhydrides;nucleoside-triphosphatase activity;nucleotide binding;purine nucleotide binding;purine ribonucleoside triphosphate binding;purine ribonucleo…	cell part;cytoplasmic microtubule;cytoplasmic part;cytoskeletal part;intracellular organelle part;intracellular part;macromolecular complex;microtubule;organelle part;protein complex	cellular component assembly;cellular component organization;cellular macromolecular complex assembly;cellular process;macromolecular complex assembly;protein complex assembly;protein polymerization	cell part;macromolecular complex;protein complex	Gap junction;Pathogenic Escherichia coli infection;Phagosome	Acetylation;Completeproteome;Cytoplasm;Cytoskeleton;Directproteinsequencing;GTP-binding;Microtubule;Nucleotide-binding;Phosphoprotein;Referenceproteome		-0.762744	Q6AYZ1	Q6AYZ1	Tubulin alpha-1C chain	Tuba1c		>sp|Q6AYZ1|TBA1C_RAT Tubulin alpha-1C chain OS=Rattus norvegicus GN=Tuba1c PE=1 SV=1
	Arp2/3 protein complex;cell part;cell projection;cytoskeletal part;intracellular organelle part;intracellular part;lamellipodium;macromolecular complex;organelle part;protein complex	biological regulation;cellular component organization;cellular process;cytoskeleton organization;organelle organization;regulation of organelle organization	cell part;cell projection;macromolecular complex;protein complex	Bacterial invasion of epithelial cells;Fc gamma R-mediated phagocytosis;Pathogenic Escherichia coli infection;Regulation of actin cytoskeleton;Shigellosis	Completeproteome;Referenceproteome		-0.746871	B2GV73	B2GV73	Actin-related protein 2/3 complex subunit 3	Arpc3		>tr|B2GV73|B2GV73_RAT Actin-related protein 2/3 complex subunit 3 OS=Rattus norvegicus GN=Arpc3 PE=2 SV=1
binding;DNA binding;mRNA 3'-UTR binding;mRNA binding;nucleic acid binding;RNA binding	cell body;cell part;cell projection;cytoplasm;dendrite;intracellular membrane-bounded organelle;intracellular organelle;intracellular part;membrane-bounded organelle;neuron projection;neuronal cell body;nucleus;organelle	biological regulation;biosynthetic process;cellular metabolic process;cellular nitrogen compound metabolic process;cellular process;establishment of localization;macromolecule metabolic process;metabolic process;mRNA metabolic process;mRNA processing;nitrogen compound metabolic process;nucleobase-containing compound metabolic process;nucleobase-containing compound transport;primary metabolic proc…	cell body;cell part;cell projection;cytoplasm;intracellular membrane-bounded organelle;intracellular organelle;neuron projection;neuronal cell body;nucleus;organelle		Completeproteome;Cytoplasm;Directproteinsequencing;DNA-binding;mRNAprocessing;mRNAsplicing;mRNAtransport;Nucleus;Phosphoprotein;Referenceproteome;Repeat;RNA-binding;Transcription;Transcriptionregulation;Transport	ApoB mRNA editing enzyme complex;ApoB RNA editing enzyme complex	-0.744387	M0R961;Q99PF5	M0R961;Q99PF5	Far upstream element-binding protein 2	Khsrp	X	>tr|M0R961|M0R961_RAT Far upstream element-binding protein 2 OS=Rattus norvegicus GN=Khsrp PE=4 SV=1;>sp|Q99PF5|FUBP2_RAT Far upstream element-binding protein 2 OS=Rattus norvegicus GN=Khsrp PE=1 SV=1
binding;calcium ion binding;cation binding;ion binding;metal ion binding	cell part;cytoplasmic part;endoplasmic reticulum;intracellular membrane-bounded organelle;intracellular organelle;intracellular part;membrane-bounded organelle;organelle	biological regulation	cell part;endoplasmic reticulum;intracellular membrane-bounded organelle;intracellular organelle;organelle		Acetylation;Completeproteome;Directproteinsequencing;Referenceproteome		-0.740516	D3ZEP6;P05943	D3ZEP6;P05943	Protein S100-A10	S100a10		>tr|D3ZEP6|D3ZEP6_RAT Uncharacterized protein OS=Rattus norvegicus PE=4 SV=1;>sp|P05943|S10AA_RAT Protein S100-A10 OS=Rattus norvegicus GN=S100a10 PE=1 SV=2
adenyl nucleotide binding;adenyl ribonucleotide binding;amine binding;amino acid binding;aminoacyl-tRNA ligase activity;arginine binding;arginine-tRNA ligase activity;ATP binding;binding;carboxylic acid binding;catalytic activity;ligase activity;ligase activity, forming aminoacyl-tRNA and related compounds;ligase activity, forming carbon-oxygen bonds;nucleic acid binding;nucleotide binding;purine…	aminoacyl-tRNA synthetase multienzyme complex;cell part;cytoplasmic part;intracellular membrane-bounded organelle;intracellular organelle;intracellular part;macromolecular complex;membrane-bounded organelle;mitochondrion;nucleus;organelle;protein complex	amine metabolic process;cellular amino acid metabolic process;cellular ketone metabolic process;cellular metabolic process;cellular nitrogen compound metabolic process;cellular process;macromolecule metabolic process;metabolic process;nitrogen compound metabolic process;nucleobase-containing compound metabolic process;organic acid metabolic process;primary metabolic process;RNA metabolic process;…	cell part;intracellular membrane-bounded organelle;intracellular organelle;macromolecular complex;mitochondrion;nucleus;organelle;protein complex	Aminoacyl-tRNA biosynthesis	Aminoacyl-tRNAsynthetase;ATP-binding;Completeproteome;Cytoplasm;Directproteinsequencing;Ligase;Nucleotide-binding;Proteinbiosynthesis;Referenceproteome		-0.733677	P40329	P40329	Arginine--tRNA ligase, cytoplasmic	Rars		>sp|P40329|SYRC_RAT Arginine--tRNA ligase, cytoplasmic OS=Rattus norvegicus GN=Rars PE=1 SV=2
aldehyde dehydrogenase (NAD) activity;binding;catalytic activity;coenzyme binding;cofactor binding;identical protein binding;NAD binding;NADH binding;nucleotide binding;oxidoreductase activity;oxidoreductase activity, acting on the aldehyde or oxo group of donors;oxidoreductase activity, acting on the aldehyde or oxo group of donors, NAD or NADP as acceptor;protein binding	cell part;cytoplasmic part;intracellular membrane-bounded organelle;intracellular organelle;intracellular organelle lumen;intracellular organelle part;intracellular part;membrane-bounded organelle;membrane-enclosed lumen;mitochondrial matrix;mitochondrial part;mitochondrion;organelle;organelle lumen;organelle part	alcohol metabolic process;anatomical structure development;biological regulation;catabolic process;cellular process;developmental process;metabolic process;response to biotic stimulus;response to chemical stimulus;response to endogenous stimulus;response to stimulus;response to stress;small molecule metabolic process	cell part;intracellular membrane-bounded organelle;intracellular organelle;mitochondrion;organelle	Arginine and proline metabolism;Ascorbate and aldarate metabolism;beta-Alanine metabolism;Chloroalkane and chloroalkene degradation;Fatty acid metabolism;Glycerolipid metabolism;Glycolysis / Gluconeogenesis;Histidine metabolism;Limonene and pinene degradation;Lysine degradation;Pentose and glucuronate interconversions;Propanoate metabolism;Pyruvate metabolism;Tryptophan metabolism;Valine, leucine…	3D-structure;Acetylation;Completeproteome;Directproteinsequencing;Mitochondrion;NAD;Oxidoreductase;Polymorphism;Referenceproteome;Transitpeptide		-0.723838	F1LN88;P11884	F1LN88;P11884	Aldehyde dehydrogenase, mitochondrial	Aldh2		>tr|F1LN88|F1LN88_RAT Aldehyde dehydrogenase, mitochondrial OS=Rattus norvegicus GN=Aldh2 PE=3 SV=2;>sp|P11884|ALDH2_RAT Aldehyde dehydrogenase, mitochondrial OS=Rattus norvegicus GN=Aldh2 PE=1 SV=1
binding;carbon-carbon lyase activity;carboxylic acid binding;carboxy-lyase activity;catalytic activity;cofactor binding;L-aspartate:2-oxoglutarate aminotransferase activity;L-cysteine:2-oxoglutarate aminotransferase activity;L-phenylalanine aminotransferase activity;L-phenylalanine:2-oxoglutarate aminotransferase activity;lyase activity;phosphatidylserine decarboxylase activity;pyridoxal phosphat…	axon part;axon terminus;cell part;cell projection part;cytoplasmic part;cytosol;intracellular membrane-bounded organelle;intracellular organelle;intracellular part;lysosome;lytic vacuole;membrane-bounded organelle;neuron projection terminus;organelle;vacuole	alcohol metabolic process;amine metabolic process;biological regulation;biosynthetic process;carbohydrate metabolic process;catabolic process;cellular amino acid metabolic process;cellular ketone metabolic process;cellular metabolic process;cellular nitrogen compound metabolic process;cellular process;homeostatic process;metabolic process;nitrogen compound metabolic process;organic acid metabolic…	cell part;cytosol;intracellular membrane-bounded organelle;intracellular organelle;lysosome;organelle;vacuole	Alanine, aspartate and glutamate metabolism;Arginine and proline metabolism;Cysteine and methionine metabolism;Phenylalanine metabolism;Phenylalanine, tyrosine and tryptophan biosynthesis;Tyrosine metabolism	Amino-acidbiosynthesis;Aminotransferase;Completeproteome;Cytoplasm;Directproteinsequencing;Phosphoprotein;Pyridoxalphosphate;Referenceproteome;Transferase		-0.721885	P13221	P13221	Aspartate aminotransferase, cytoplasmic	Got1	X	>sp|P13221|AATC_RAT Aspartate aminotransferase, cytoplasmic OS=Rattus norvegicus GN=Got1 PE=1 SV=3
cation channel activity;cation transmembrane transporter activity;channel activity;channel inhibitor activity;channel regulator activity;delayed rectifier potassium channel activity;gated channel activity;ion channel activity;ion channel inhibitor activity;ion transmembrane transporter activity;outward rectifier potassium channel activity;passive transmembrane transporter activity;potassium chann…	cation channel complex;cell junction;cell part;cell-cell contact zone;cell-cell junction;cytoplasmic part;Golgi apparatus;intercalated disc;intracellular membrane-bounded organelle;intracellular organelle;intracellular part;ion channel complex;macromolecular complex;membrane part;membrane raft;membrane-bounded organelle;organelle;plasma membrane part;potassium channel complex;protein complex;volt…	biological regulation;cellular component assembly;cellular component organization;cellular homeostasis;cellular ion homeostasis;cellular process;establishment of localization;homeostatic process;ion transport;macromolecular complex assembly;protein complex assembly;regulation of transport;response to chemical stimulus;response to stimulus;response to stress;transmembrane transport;transport	cell part;Golgi apparatus;intracellular membrane-bounded organelle;intracellular organelle;macromolecular complex;organelle;protein complex		Completeproteome;Glycoprotein;Ionchannel;Iontransport;Isopeptidebond;Lipoprotein;Membrane;Palmitate;Phosphoprotein;Potassium;Potassiumchannel;Potassiumtransport;Referenceproteome;Transmembrane;Transmembranehelix;Transport;Ublconjugation;Voltage-gatedchannel	SAP97-Cav-3-Kv1.5 complex	-0.703711	P19024	P19024	Potassium voltage-gated channel subfamily A member 5	Kcna5		>sp|P19024|KCNA5_RAT Potassium voltage-gated channel subfamily A member 5 OS=Rattus norvegicus GN=Kcna5 PE=1 SV=1
binding;catalytic activity;cis-trans isomerase activity;cytokine receptor binding;drug binding;FK506 binding;isomerase activity;macrolide binding;peptidyl-prolyl cis-trans isomerase activity;protein binding;receptor binding;transforming growth factor beta receptor binding;type I transforming growth factor beta receptor binding	axon part;axon terminus;cell part;cell projection part;cytoplasmic part;cytosol;endoplasmic reticulum membrane;endoplasmic reticulum part;intracellular organelle part;intracellular part;membrane;membrane part;neuron projection terminus;organelle membrane;organelle part;sarcoplasmic reticulum membrane	anatomical structure formation involved in morphogenesis;anatomical structure morphogenesis;biological regulation;cell activation;cell proliferation;cellular homeostasis;cellular ion homeostasis;cellular metabolic process;cellular process;developmental process;establishment of localization;homeostatic process;immune system process;ion transport;macromolecule metabolic process;metabolic process;mu…	cell part;cytosol;membrane		Completeproteome;Cytoplasm;Isomerase;Phosphoprotein;Referenceproteome;Rotamase	FKBP12-FK506 complex;M1 mAChR-TRPC6-multiprotein complex	-0.693933	Q62658	Q62658	Peptidyl-prolyl cis-trans isomerase FKBP1A	Fkbp1a	X	>sp|Q62658|FKB1A_RAT Peptidyl-prolyl cis-trans isomerase FKBP1A OS=Rattus norvegicus GN=Fkbp1a PE=1 SV=3
binding;cation binding;ion binding;metal ion binding;transition metal ion binding;zinc ion binding	actin filament bundle;actomyosin;adherens junction;anchoring junction;cell junction;cell part;cell-substrate adherens junction;cell-substrate junction;cytoplasm;cytoskeletal part;focal adhesion;intracellular organelle part;intracellular part;membrane;organelle part;plasma membrane;stress fiber	biological regulation;cellular component assembly;cellular component organization;cellular process;cytoskeleton organization;organelle organization;regulation of organelle organization	cell part;cytoplasm;membrane;plasma membrane		Completeproteome;LIMdomain;Metal-binding;Referenceproteome;Zinc		-0.688255	F1LR10	F1LR10	Epithelial protein lost in neoplasm	Lima1		>tr|F1LR10|F1LR10_RAT Epithelial protein lost in neoplasm OS=Rattus norvegicus GN=Lima1 PE=1 SV=2
binding;nucleic acid binding;RNA binding;rRNA binding;structural constituent of ribosome;structural molecule activity	cell part;cytosolic large ribosomal subunit;intracellular non-membrane-bounded organelle;intracellular organelle;intracellular organelle part;intracellular part;large ribosomal subunit;macromolecular complex;non-membrane-bounded organelle;nuclear part;nucleolus;organelle;organelle part;ribonucleoprotein complex	biosynthetic process;cellular localization;cellular metabolic process;cellular nitrogen compound metabolic process;cellular process;establishment of localization;localization;macromolecule metabolic process;metabolic process;nitrogen compound metabolic process;nucleobase-containing compound metabolic process;primary metabolic process;protein metabolic process;protein targeting;protein transport;r…	cell part;intracellular non-membrane-bounded organelle;intracellular organelle;macromolecular complex;nucleolus;organelle;ribonucleoprotein complex		Acetylation;Completeproteome;Directproteinsequencing;Nucleus;Phosphoprotein;Referenceproteome;Ribonucleoprotein;Ribosomalprotein;RNA-binding;rRNA-binding		-0.683784	P62914	P62914	60S ribosomal protein L11	Rpl11		>sp|P62914|RL11_RAT 60S ribosomal protein L11 OS=Rattus norvegicus GN=Rpl11 PE=1 SV=2
	cell part;cytoplasmic part;cytosol;endosome;intracellular membrane-bounded organelle;intracellular organelle;intracellular part;membrane-bounded organelle;organelle		cell part;cytosol;endosome;intracellular membrane-bounded organelle;intracellular organelle;organelle		Completeproteome;Referenceproteome		-0.678926	G3V8A5	G3V8A5	Vacuolar protein sorting-associated protein 35	Vps35		>tr|G3V8A5|G3V8A5_RAT Vacuolar protein sorting-associated protein 35 OS=Rattus norvegicus GN=Vps35 PE=3 SV=1
binding;protein binding;protein domain specific binding;SH3 domain binding	cell part;cytoplasm;cytoplasmic membrane-bounded vesicle;cytoplasmic part;cytoplasmic vesicle;cytoskeletal part;cytosol;intracellular membrane-bounded organelle;intracellular organelle;intracellular organelle part;intracellular part;melanosome;membrane-bounded organelle;membrane-bounded vesicle;microtubule organizing center;organelle;organelle part;pigment granule;vesicle	cell cycle;cell death;cell division;cellular process;death;establishment of localization;protein transport;transport	cell part;cytoplasm;cytoplasmic membrane-bounded vesicle;cytosol;intracellular membrane-bounded organelle;intracellular organelle;microtubule organizing center;organelle;vesicle	Endocytosis	Acetylation;Apoptosis;Cellcycle;Celldivision;Completeproteome;Cytoplasm;Cytoskeleton;Phosphoprotein;Proteintransport;Referenceproteome;Transport		-0.678818	Q9QZA2	Q9QZA2	Programmed cell death 6-interacting protein	Pdcd6ip	X	>sp|Q9QZA2|PDC6I_RAT Programmed cell death 6-interacting protein OS=Rattus norvegicus GN=Pdcd6ip PE=1 SV=2
antioxidant activity;binding;catalytic activity;cation binding;dioxygenase activity;heme binding;ion binding;iron ion binding;lipid binding;metal ion binding;oxidoreductase activity;oxidoreductase activity, acting on paired donors, with incorporation or reduction of molecular oxygen;oxidoreductase activity, acting on peroxide as acceptor;oxidoreductase activity, acting on single donors with incor…	cell part;cell projection;cilium;cytoplasm;cytoplasmic part;endoplasmic reticulum membrane;endoplasmic reticulum part;envelope;intracellular organelle part;intracellular part;membrane;membrane part;nonmotile primary cilium;nuclear envelope;nuclear part;organelle envelope;organelle membrane;organelle part;photoreceptor outer segment;primary cilium	aging;behavior;biological regulation;biosynthetic process;cellular ketone metabolic process;cellular lipid metabolic process;cellular metabolic process;cellular process;developmental process;lipid metabolic process;metabolic process;multicellular organismal process;neurological system process;organic acid metabolic process;primary metabolic process;regulation of transport;response to chemical sti…	cell part;cell projection;cilium;cytoplasm;membrane;nuclear envelope	Arachidonic acid metabolism	Completeproteome;Dioxygenase;Disulfidebond;EGF-likedomain;Endoplasmicreticulum;Fattyacidbiosynthesis;Fattyacidmetabolism;Glycoprotein;Heme;Iron;Lipidbiosynthesis;Lipidmetabolism;Membrane;Metal-binding;Microsome;Oxidoreductase;Peroxidase;Prostaglandinbiosynthesis;Prostaglandinmetabolism;Referenceproteome;Signal		-0.66684	Q63921;Q66HK3	Q63921;Q66HK3	Prostaglandin G/H synthase 1	Ptgs1		>sp|Q63921|PGH1_RAT Prostaglandin G/H synthase 1 OS=Rattus norvegicus GN=Ptgs1 PE=2 SV=2;>tr|Q66HK3|Q66HK3_RAT Prostaglandin G/H synthase 1 OS=Rattus norvegicus GN=Ptgs1 PE=2 SV=1
catalytic activity;endopeptidase activity;hydrolase activity;peptidase activity;peptidase activity, acting on L-amino acid peptides;serine hydrolase activity;serine-type endopeptidase activity;serine-type peptidase activity	apical part of cell;cell part;cell surface;cytoplasm;cytoplasmic membrane-bounded vesicle;cytoplasmic part;cytoplasmic vesicle;extracellular region part;extracellular space;intracellular membrane-bounded organelle;intracellular organelle;intracellular part;membrane-bounded organelle;membrane-bounded vesicle;organelle;stored secretory granule;synapse;vesicle	biological regulation;cell communication;cell motility;cell-cell signaling;cellular component movement;cellular process;locomotion;macromolecule metabolic process;metabolic process;primary metabolic process;protein maturation;protein metabolic process;proteolysis;response to chemical stimulus;response to endogenous stimulus;response to stimulus;response to stress;signal transduction;signaling	apical part of cell;cell part;cell surface;cytoplasm;cytoplasmic membrane-bounded vesicle;extracellular space;intracellular membrane-bounded organelle;intracellular organelle;organelle;synapse;vesicle	Complement and coagulation cascades	Cleavageonpairofbasicresidues;Completeproteome;Disulfidebond;EGF-likedomain;Glycoprotein;Hydrolase;Kringle;Plasminogenactivation;Protease;Referenceproteome;Repeat;Secreted;Serineprotease;Signal;Zymogen		-0.666759	P19637	P19637	Tissue-type plasminogen activator;Tissue-type plasminogen activator chain A;Tissue-type plasminogen activator chain B	Plat		>sp|P19637|TPA_RAT Tissue-type plasminogen activator OS=Rattus norvegicus GN=Plat PE=2 SV=2
binding;catalytic activity;cysteine-type peptidase activity;exopeptidase activity;hydrolase activity;NEDD8-specific protease activity;omega peptidase activity;peptidase activity;peptidase activity, acting on L-amino acid peptides;protein binding;small conjugating protein binding;small conjugating protein-specific protease activity;ubiquitin binding;ubiquitin-specific protease activity	cell part;cytoplasm;intracellular part	biological regulation;cellular metabolic process;cellular nitrogen compound metabolic process;cellular process;DNA metabolic process;DNA repair;macromolecule metabolic process;macromolecule modification;metabolic process;nitrogen compound metabolic process;nucleobase-containing compound metabolic process;primary metabolic process;protein metabolic process;protein modification by small protein con…	cell part;cytoplasm		Adaptiveimmunity;Completeproteome;Cytoplasm;DNAdamage;DNArepair;Hydrolase;Immunity;Phosphoprotein;Protease;Referenceproteome;Thiolprotease;Ublconjugationpathway		-0.662596	B2RYG6	B2RYG6	Ubiquitin thioesterase OTUB1	Otub1		>sp|B2RYG6|OTUB1_RAT Ubiquitin thioesterase OTUB1 OS=Rattus norvegicus GN=Otub1 PE=1 SV=1
	cell cortex part;cell part;cortical actin cytoskeleton;cortical cytoskeleton;cytoplasmic part;cytoskeletal part;cytoskeleton;intracellular non-membrane-bounded organelle;intracellular organelle;intracellular organelle part;intracellular part;membrane;non-membrane-bounded organelle;organelle;organelle part;plasma membrane	anatomical structure morphogenesis;cell morphogenesis;cell motility;cellular component morphogenesis;cellular component movement;cellular component organization;cellular membrane organization;cellular process;cytoskeleton organization;developmental process;endocytosis;establishment of localization;locomotion;membrane invagination;membrane organization;organelle organization;transport;vesicle-medi…	cell part;cytoskeleton;intracellular non-membrane-bounded organelle;intracellular organelle;membrane;organelle;plasma membrane		Acetylation;Actin-binding;Cellmembrane;Completeproteome;Directproteinsequencing;Membrane;Phosphoprotein;Referenceproteome		-0.662038	Q08163	Q08163	Adenylyl cyclase-associated protein 1	Cap1	X	>sp|Q08163|CAP1_RAT Adenylyl cyclase-associated protein 1 OS=Rattus norvegicus GN=Cap1 PE=1 SV=3
					Completeproteome;Referenceproteome		-0.659882	Q1RP74	Q1RP74	Protein LOC100911774	Tbcb		>tr|Q1RP74|Q1RP74_RAT Protein LOC100911774 OS=Rattus norvegicus GN=LOC100911774 PE=2 SV=1
	cell part;cytoplasm;cytoskeleton;intracellular non-membrane-bounded organelle;intracellular organelle;intracellular part;non-membrane-bounded organelle;organelle	biological regulation;cellular component organization;regulation of organelle organization	cell part;cytoplasm;cytoskeleton;intracellular non-membrane-bounded organelle;intracellular organelle;organelle	Bacterial invasion of epithelial cells;Fc gamma R-mediated phagocytosis;Pathogenic Escherichia coli infection;Regulation of actin cytoskeleton;Shigellosis	Acetylation;Actin-binding;Completeproteome;Cytoplasm;Cytoskeleton;Phosphoprotein;Referenceproteome;Repeat;WDrepeat		-0.651341	O88656	O88656	Actin-related protein 2/3 complex subunit 1B	Arpc1b		>sp|O88656|ARC1B_RAT Actin-related protein 2/3 complex subunit 1B OS=Rattus norvegicus GN=Arpc1b PE=2 SV=3
catalytic activity;disulfide oxidoreductase activity;electron carrier activity;oxidoreductase activity;oxidoreductase activity, acting on a sulfur group of donors;protein disulfide oxidoreductase activity	cell part;cytoplasm;intracellular membrane-bounded organelle;intracellular organelle;intracellular part;macromolecular complex;membrane-bounded organelle;nucleus;organelle;proteasome complex;protein complex	biological regulation;cellular homeostasis;cellular metabolic process;cellular process;generation of precursor metabolites and energy;glycerol ether metabolic process;homeostatic process;metabolic process;small molecule metabolic process	cell part;cytoplasm;intracellular membrane-bounded organelle;intracellular organelle;macromolecular complex;nucleus;organelle;proteasome complex;protein complex		Completeproteome;Cytoplasm;Directproteinsequencing;Disulfidebond;Electrontransport;Nucleus;Phosphoprotein;Proteasome;Redox-activecenter;Referenceproteome;Transport		-0.645858	Q920J4	Q920J4	Thioredoxin-like protein 1	Txnl1	X	>sp|Q920J4|TXNL1_RAT Thioredoxin-like protein 1 OS=Rattus norvegicus GN=Txnl1 PE=1 SV=3
actin binding;binding;cytoskeletal protein binding;protein binding	actin filament bundle;actomyosin;cell junction;cell part;cell projection;cell projection part;cytoplasm;cytoplasmic part;cytoskeletal part;cytosol;dendrite;filopodium;growth cone;intracellular organelle part;intracellular part;invadopodium;lamellipodium;membrane;microvillus;neuron projection;organelle part;plasma membrane;ruffle;site of polarized growth;stress fiber	anatomical structure development;cell communication;cell motility;cellular component assembly;cellular component movement;cellular component organization;cellular process;cytoskeleton organization;developmental process;locomotion;organelle organization;response to external stimulus;response to extracellular stimulus;response to stimulus	cell part;cell projection;cytoplasm;cytosol;filopodium;membrane;microvillus;neuron projection;plasma membrane;site of polarized growth		Acetylation;Actin-binding;Celljunction;Cellprojection;Completeproteome;Cytoplasm;Cytoskeleton;Phosphoprotein;Referenceproteome		-0.645507	P85845	P85845	Fascin	Fscn1	X	>sp|P85845|FSCN1_RAT Fascin OS=Rattus norvegicus GN=Fscn1 PE=1 SV=2
catalytic activity;purine-nucleoside phosphorylase activity;transferase activity;transferase activity, transferring glycosyl groups;transferase activity, transferring pentosyl groups	cell part;cytoplasm;cytoskeleton;extracellular region;intracellular membrane-bounded organelle;intracellular non-membrane-bounded organelle;intracellular organelle;intracellular part;membrane-bounded organelle;non-membrane-bounded organelle;nucleus;organelle	biosynthetic process;cellular metabolic compound salvage;cellular metabolic process;cellular nitrogen compound metabolic process;cellular process;heterocycle metabolic process;metabolic process;nitrogen compound metabolic process;nucleobase-containing compound metabolic process;nucleobase-containing small molecule metabolic process;nucleoside metabolic process;primary metabolic process;purine-con…	cell part;cytoplasm;cytoskeleton;extracellular region;intracellular membrane-bounded organelle;intracellular non-membrane-bounded organelle;intracellular organelle;nucleus;organelle	Nicotinate and nicotinamide metabolism;Purine metabolism;Pyrimidine metabolism	Acetylation;Completeproteome;Cytoplasm;Cytoskeleton;Glycosyltransferase;Referenceproteome;Transferase		-0.642705	P85973;D3ZXK9	P85973;D3ZXK9	Purine nucleoside phosphorylase	Pnp	X	>sp|P85973|PNPH_RAT Purine nucleoside phosphorylase OS=Rattus norvegicus GN=Pnp PE=1 SV=1;>tr|D3ZXK9|D3ZXK9_RAT Purine nucleoside phosphorylase (Fragment) OS=Rattus norvegicus GN=Pnp PE=4 SV=2
					Completeproteome;Referenceproteome;Repeat;WDrepeat		-0.627831	D3ZGP7;D3ZG49	D3ZGP7;D3ZG49	Protein Lyst	Lyst		>tr|D3ZGP7|D3ZGP7_RAT Protein Lyst OS=Rattus norvegicus GN=Lyst PE=1 SV=2;>tr|D3ZG49|D3ZG49_RAT Protein Lyst OS=Rattus norvegicus GN=Lyst PE=4 SV=2
acid-amino acid ligase activity;catalytic activity;ligase activity;ligase activity, forming carbon-nitrogen bonds	cell part;intracellular membrane-bounded organelle;intracellular organelle;intracellular part;macromolecular complex;membrane-bounded organelle;nucleus;organelle;protein complex;UBC13-MMS2 complex;ubiquitin conjugating enzyme complex	biological regulation;catabolic process;cellular metabolic process;cellular nitrogen compound metabolic process;cellular process;DNA metabolic process;DNA repair;macromolecule metabolic process;metabolic process;nitrogen compound metabolic process;nucleobase-containing compound metabolic process;primary metabolic process;regulation of DNA metabolic process;response to DNA damage stimulus;response…	cell part;intracellular membrane-bounded organelle;intracellular organelle;macromolecular complex;nucleus;organelle;protein complex;ubiquitin conjugating enzyme complex		Completeproteome;Directproteinsequencing;Referenceproteome;Ublconjugationpathway		-0.623146	D3ZFY8;Q7M767;F1M227	D3ZFY8;Q7M767	Ubiquitin-conjugating enzyme E2 variant 2	Tmem189;Ube2v2		>tr|D3ZFY8|D3ZFY8_RAT Protein Ube2v1 OS=Rattus norvegicus GN=LOC100912618 PE=4 SV=1;>sp|Q7M767|UB2V2_RAT Ubiquitin-conjugating enzyme E2 variant 2 OS=Rattus norvegicus GN=Ube2v2 PE=1 SV=3
adenyl nucleotide binding;adenyl ribonucleotide binding;aminoacyl-tRNA ligase activity;ATP binding;binding;catalytic activity;cysteine-tRNA ligase activity;ligase activity;ligase activity, forming aminoacyl-tRNA and related compounds;ligase activity, forming carbon-oxygen bonds;nucleic acid binding;nucleotide binding;purine nucleotide binding;purine ribonucleoside triphosphate binding;purine ribo…	cell part;cytoplasmic part;cytosol;intracellular part	amine metabolic process;cellular amino acid metabolic process;cellular ketone metabolic process;cellular metabolic process;cellular nitrogen compound metabolic process;cellular process;macromolecule metabolic process;metabolic process;nitrogen compound metabolic process;nucleobase-containing compound metabolic process;organic acid metabolic process;primary metabolic process;RNA metabolic process;…	cell part;cytosol	Aminoacyl-tRNA biosynthesis	Aminoacyl-tRNAsynthetase;Completeproteome;Ligase;Referenceproteome		-0.623062	G3V9K0	G3V9K0	Cysteinyl-tRNA synthetase (Predicted), isoform CRA_b	Cars		>tr|G3V9K0|G3V9K0_RAT Cysteinyl-tRNA synthetase (Predicted), isoform CRA_b OS=Rattus norvegicus GN=Cars PE=3 SV=1
catalytic activity;endopeptidase activity;hydrolase activity;peptidase activity;peptidase activity, acting on L-amino acid peptides;serine hydrolase activity;serine-type endopeptidase activity;serine-type peptidase activity	cell part;cytoplasmic part;cytosol;extracellular matrix;extracellular region;extracellular region part;intracellular part	biological regulation;macromolecule metabolic process;metabolic process;primary metabolic process;protein metabolic process;proteolysis	cell part;cytosol;extracellular matrix;extracellular region		Completeproteome;Cytoplasm;Growthfactorbinding;Hydrolase;Protease;Referenceproteome;Secreted;Serineprotease;Signal		-0.615714	Q9QZK5	Q9QZK5	Serine protease HTRA1	Htra1		>sp|Q9QZK5|HTRA1_RAT Serine protease HTRA1 OS=Rattus norvegicus GN=Htra1 PE=2 SV=1
acid-amino acid ligase activity;binding;catalytic activity;cation binding;DNA binding;ion binding;kinase activity;ligase activity;ligase activity, forming carbon-nitrogen bonds;metal ion binding;nucleic acid binding;nucleic acid binding transcription factor activity;phosphotransferase activity, alcohol group as acceptor;protein binding transcription factor activity;protein kinase activity;sequenc…	cell part;chromatin;chromosomal part;euchromatin;heterochromatin;intracellular membrane-bounded organelle;intracellular organelle;intracellular organelle part;intracellular part;membrane-bounded organelle;nuclear chromatin;nuclear chromosome part;nuclear euchromatin;nuclear heterochromatin;nuclear part;nucleoplasm;nucleus;organelle;organelle part	anatomical structure morphogenesis;biological regulation;biosynthetic process;cell morphogenesis;cellular component assembly;cellular component morphogenesis;cellular component organization;cellular metabolic process;cellular nitrogen compound metabolic process;cellular process;developmental process;DNA metabolic process;DNA repair;macromolecular complex assembly;macromolecule metabolic process;m…	cell part;intracellular membrane-bounded organelle;intracellular organelle;nucleoplasm;nucleus;organelle		Acetylation;Bromodomain;Completeproteome;Isopeptidebond;Ligase;Metal-binding;Nucleus;Phosphoprotein;Referenceproteome;Repeat;Repressor;Transcription;Transcriptionregulation;Ublconjugation;Ublconjugationpathway;Zinc;Zinc-finger		-0.611745	O08629	O08629	Transcription intermediary factor 1-beta	Trim28		>sp|O08629|TIF1B_RAT Transcription intermediary factor 1-beta OS=Rattus norvegicus GN=Trim28 PE=1 SV=2
acid-amino acid ligase activity;catalytic activity;ligase activity;ligase activity, forming carbon-nitrogen bonds;small conjugating protein ligase activity;ubiquitin-protein ligase activity	cell part;intracellular	cellular metabolic process;cellular process;macromolecule metabolic process;macromolecule modification;metabolic process;primary metabolic process;protein metabolic process;protein modification by small protein conjugation or removal;protein modification process	cell part;intracellular		Completeproteome;Referenceproteome;Ublconjugationpathway		-0.597999	F1LQ82	F1LQ82	E3 ubiquitin-protein ligase	Nedd4		>tr|F1LQ82|F1LQ82_RAT E3 ubiquitin-protein ligase NEDD4 (Fragment) OS=Rattus norvegicus GN=Nedd4 PE=4 SV=2
binding;DNA binding;nucleic acid binding;nucleic acid binding transcription factor activity;sequence-specific DNA binding transcription factor activity	cell part;cytoplasm;intracellular non-membrane-bounded organelle;intracellular organelle;intracellular organelle part;intracellular part;non-membrane-bounded organelle;nuclear part;nucleolus;organelle;organelle part	biological regulation;cellular process	cell part;cytoplasm;intracellular non-membrane-bounded organelle;intracellular organelle;nucleolus;organelle		Completeproteome;Referenceproteome		-0.597428	Q6AYD3	Q6AYD3	Proliferation-associated 2G4	Pa2g4		>tr|Q6AYD3|Q6AYD3_RAT Proliferation-associated 2G4 OS=Rattus norvegicus GN=Pa2g4 PE=2 SV=1
adenyl nucleotide binding;adenyl ribonucleotide binding;ATP binding;ATPase activity;binding;catalytic activity;hydrolase activity;hydrolase activity, acting on acid anhydrides;hydrolase activity, acting on acid anhydrides, in phosphorus-containing anhydrides;microtubule motor activity;motor activity;nucleoside-triphosphatase activity;nucleotide binding;purine nucleotide binding;purine ribonucleos…	cell part;cytoplasm;cytoskeletal part;dynein complex;intracellular organelle part;intracellular part;macromolecular complex;microtubule;microtubule associated complex;organelle part;protein complex	catabolic process;cellular component movement;cellular metabolic process;cellular nitrogen compound metabolic process;cellular process;establishment of localization;heterocycle metabolic process;metabolic process;nitrogen compound metabolic process;nucleobase-containing compound catabolic process;nucleobase-containing compound metabolic process;nucleobase-containing small molecule metabolic proce…	cell part;cytoplasm;macromolecular complex;protein complex	Phagosome;Vasopressin-regulated water reabsorption	Acetylation;ATP-binding;Coiledcoil;Completeproteome;Cytoplasm;Cytoskeleton;Dynein;Microtubule;Motorprotein;Nucleotide-binding;Phosphoprotein;Referenceproteome;Repeat;Transport	Cytoplasmic dynein complex	-0.593322	M0R9X8;P38650;F1LRT9	M0R9X8;P38650;F1LRT9	Cytoplasmic dynein 1 heavy chain 1	Dync1h1		>tr|M0R9X8|M0R9X8_RAT Cytoplasmic dynein 1 heavy chain 1 OS=Rattus norvegicus GN=Dync1h1 PE=4 SV=1;>sp|P38650|DYHC1_RAT Cytoplasmic dynein 1 heavy chain 1 OS=Rattus norvegicus GN=Dync1h1 PE=1 SV=1;>tr|F1LRT9|F1LRT9_RAT Cytoplasmic dynein 1 heavy chain 1 OS
adenyl nucleotide binding;adenyl ribonucleotide binding;aminoacyl-tRNA ligase activity;ATP binding;binding;catalytic activity;glycine-tRNA ligase activity;ligase activity;ligase activity, forming aminoacyl-tRNA and related compounds;ligase activity, forming carbon-oxygen bonds;nucleotide binding;protein binding;protein dimerization activity;purine nucleotide binding;purine ribonucleoside triphosp…	cell part;cytoplasmic membrane-bounded vesicle;cytoplasmic part;cytoplasmic vesicle;intracellular membrane-bounded organelle;intracellular organelle;intracellular part;membrane-bounded organelle;membrane-bounded vesicle;mitochondrion;organelle;stored secretory granule;vesicle	amine metabolic process;biosynthetic process;cellular amino acid metabolic process;cellular ketone metabolic process;cellular metabolic process;cellular nitrogen compound metabolic process;cellular process;heterocycle metabolic process;macromolecule metabolic process;metabolic process;nitrogen compound metabolic process;nucleobase-containing compound metabolic process;nucleobase-containing small …	cell part;cytoplasmic membrane-bounded vesicle;intracellular membrane-bounded organelle;intracellular organelle;mitochondrion;organelle;vesicle	Aminoacyl-tRNA biosynthesis	Acetylation;Aminoacyl-tRNAsynthetase;ATP-binding;Completeproteome;Cytoplasm;Ligase;Mitochondrion;Nucleotide-binding;Phosphoprotein;Proteinbiosynthesis;Referenceproteome		-0.591434	G3V7G8;Q5I0G4	G3V7G8;Q5I0G4	Glycine--tRNA ligase	Gars		>tr|G3V7G8|G3V7G8_RAT Glycine--tRNA ligase OS=Rattus norvegicus GN=Gars PE=3 SV=1;>sp|Q5I0G4|SYG_RAT Glycine--tRNA ligase (Fragment) OS=Rattus norvegicus GN=Gars PE=1 SV=1
binding;K6-linked polyubiquitin binding;polyubiquitin binding;protein binding;small conjugating protein binding;ubiquitin binding	Cdc48p-Npl4p-Ufd1p AAA ATPase complex;cell body;cell part;cell projection;cytoplasm;cytoplasmic part;dendrite;endoplasmic reticulum part;intracellular membrane-bounded organelle;intracellular organelle;intracellular organelle part;intracellular part;macromolecular complex;membrane part;membrane-bounded organelle;neuron projection;neuronal cell body;nucleus;organelle;organelle part;proteasome comp…	biological regulation;regulation of protein modification process	cell body;cell part;cell projection;cytoplasm;intracellular membrane-bounded organelle;intracellular organelle;macromolecular complex;neuron projection;neuronal cell body;nucleus;organelle;proteasome complex;protein complex		Coiledcoil;Completeproteome;Cytoplasm;Phosphoprotein;Referenceproteome		-0.584541	Q499N6	Q499N6	UBX domain-containing protein 1	Ubxn1		>sp|Q499N6|UBXN1_RAT UBX domain-containing protein 1 OS=Rattus norvegicus GN=Ubxn1 PE=3 SV=2
15-hydroxyprostaglandin dehydrogenase (NADP+) activity;3-keto sterol reductase activity;binding;carbonyl reductase (NADPH) activity;catalytic activity;coenzyme binding;cofactor binding;NADP binding;NADPH binding;nucleotide binding;oxidoreductase activity;oxidoreductase activity, acting on CH-OH group of donors;oxidoreductase activity, acting on the CH-OH group of donors, NAD or NADP as acceptor;p…	cell part;cell projection;cytoplasmic part;cytosol;intracellular membrane-bounded organelle;intracellular organelle;intracellular part;membrane;membrane-bounded organelle;microvillus;nucleus;organelle;plasma membrane	catabolic process;cellular ketone metabolic process;cellular metabolic process;cellular process;cofactor metabolic process;drug metabolic process;macromolecule metabolic process;macromolecule modification;metabolic process;multicellular organismal process;peptidyl-amino acid modification;primary metabolic process;protein metabolic process;protein modification process;response to biotic stimulus;r…	cell part;cell projection;cytosol;intracellular membrane-bounded organelle;intracellular organelle;membrane;microvillus;nucleus;organelle;plasma membrane	Arachidonic acid metabolism	Acetylation;Completeproteome;Cytoplasm;Directproteinsequencing;NADP;Oxidoreductase;Referenceproteome		-0.583159	M0R3X6;P47727;A0A096MJ24;B2GV72	M0R3X6;P47727;A0A096MJ24	Carbonyl reductase [NADPH] 1	Cbr1		>tr|M0R3X6|M0R3X6_RAT Carbonyl reductase [NADPH] 1 OS=Rattus norvegicus GN=Cbr1 PE=3 SV=1;>sp|P47727|CBR1_RAT Carbonyl reductase [NADPH] 1 OS=Rattus norvegicus GN=Cbr1 PE=1 SV=2;>tr|A0A096MJ24|A0A096MJ24_RAT Carbonyl reductase [NADPH] 1 OS=Rattus norvegicu
binding;nucleic acid binding;RNA binding;rRNA binding;structural constituent of ribosome;structural molecule activity	cell part;cytosolic small ribosomal subunit;intracellular organelle part;intracellular part;macromolecular complex;organelle part;ribonucleoprotein complex;small ribosomal subunit	biosynthetic process;cellular metabolic process;cellular process;macromolecule metabolic process;metabolic process;primary metabolic process;protein metabolic process;translation	cell part;macromolecular complex;ribonucleoprotein complex;small ribosomal subunit	Ribosome	Acetylation;Completeproteome;Cytoplasm;Directproteinsequencing;Referenceproteome;Ribonucleoprotein;Ribosomalprotein;RNA-binding;rRNA-binding		-0.577957	D3ZV50;P29314;M0RB65	D3ZV50;P29314;M0RB65	40S ribosomal protein S9	RGD1566136;Rps9		>tr|D3ZV50|D3ZV50_RAT Protein LOC100364509 OS=Rattus norvegicus GN=LOC100364509 PE=4 SV=1;>sp|P29314|RS9_RAT 40S ribosomal protein S9 OS=Rattus norvegicus GN=Rps9 PE=1 SV=4;>tr|M0RB65|M0RB65_RAT Protein LOC100364509 OS=Rattus norvegicus GN=LOC100364509 PE=
enzyme inhibitor activity;enzyme regulator activity;ribonuclease inhibitor activity	angiogenin-PRI complex;cell part;cytoplasm;extracellular region part;intracellular part;macromolecular complex;protein complex	biological regulation	cell part;cytoplasm;macromolecular complex;protein complex		Acetylation;Completeproteome;Cytoplasm;Directproteinsequencing;Leucine-richrepeat;Phosphoprotein;Referenceproteome;Repeat		-0.574935	E2RUH2;P29315	E2RUH2;P29315	Ribonuclease inhibitor	LOC100360501;Rnh1		>tr|E2RUH2|E2RUH2_RAT Ribonuclease inhibitor OS=Rattus norvegicus GN=Rnh1 PE=2 SV=1;>sp|P29315|RINI_RAT Ribonuclease inhibitor OS=Rattus norvegicus GN=Rnh1 PE=1 SV=2
cysteine-type endopeptidase inhibitor activity;endopeptidase inhibitor activity;endopeptidase regulator activity;enzyme inhibitor activity;enzyme regulator activity;peptidase inhibitor activity;peptidase regulator activity	cell part;membrane	biological regulation	cell part;membrane		3D-structure;Alternativesplicing;Completeproteome;Phosphoprotein;Proteaseinhibitor;Referenceproteome;Repeat;Thiolproteaseinhibitor		-0.574414	F1LPH1;P27321;D4A129;P27321-3;P27321-2;D3ZL24;P27321-4;P27321-5;P27321-6;P27321-7	F1LPH1;P27321;D4A129;P27321-3;P27321-2;D3ZL24;P27321-4;P27321-5;P27321-6;P27321-7	Calpastatin	Cast		>tr|F1LPH1|F1LPH1_RAT Calpastatin OS=Rattus norvegicus GN=Cast PE=4 SV=1;>sp|P27321|ICAL_RAT Calpastatin OS=Rattus norvegicus GN=Cast PE=1 SV=3;>tr|D4A129|D4A129_RAT Calpastatin OS=Rattus norvegicus GN=Cast PE=4 SV=1;>sp|P27321-3|ICAL_RAT Isoform 3 of Calp
aminopeptidase activity;binding;catalytic activity;cation binding;cytokine receptor binding;exopeptidase activity;growth factor receptor binding;hydrolase activity;interleukin-6 receptor binding;ion binding;metal ion binding;metalloexopeptidase activity;metallopeptidase activity;peptidase activity;peptidase activity, acting on L-amino acid peptides;protein binding;receptor binding;transition meta…	cell part;cytoplasm;cytoplasmic part;endoplasmic reticulum lumen;endoplasmic reticulum membrane;endoplasmic reticulum part;extracellular region;integral to membrane;intracellular organelle lumen;intracellular organelle part;intracellular part;intrinsic to membrane;membrane;membrane part;membrane-enclosed lumen;organelle lumen;organelle membrane;organelle part	biological regulation;immune system process;macromolecule metabolic process;metabolic process;multi-organism process;primary metabolic process;protein metabolic process;proteolysis;response to biotic stimulus;response to stimulus	cell part;cytoplasm;extracellular region;membrane		Adaptiveimmunity;Alternativesplicing;Aminopeptidase;Completeproteome;Disulfidebond;Endoplasmicreticulum;Glycoprotein;Hydrolase;Immunity;Membrane;Metal-binding;Metalloprotease;Protease;Receptor;Referenceproteome;Signal-anchor;Transmembrane;Transmembranehelix;Zinc		-0.571732	Q4KMA8;Q9JJ22;Q9JJ22-2	Q4KMA8;Q9JJ22;Q9JJ22-2	Endoplasmic reticulum aminopeptidase 1	Erap1		>tr|Q4KMA8|Q4KMA8_RAT Endoplasmic reticulum aminopeptidase 1 OS=Rattus norvegicus GN=Erap1 PE=2 SV=1;>sp|Q9JJ22|ERAP1_RAT Endoplasmic reticulum aminopeptidase 1 OS=Rattus norvegicus GN=Erap1 PE=2 SV=2;>sp|Q9JJ22-2|ERAP1_RAT Isoform 2 of Endoplasmic reticul
calcium channel activity;cation channel activity;cation transmembrane transporter activity;channel activity;gated channel activity;ion channel activity;ion transmembrane transporter activity;low voltage-gated calcium channel activity;passive transmembrane transporter activity;substrate-specific channel activity;substrate-specific transmembrane transporter activity;substrate-specific transporter a…	calcium channel complex;cation channel complex;cell body;cell part;cell projection;cytoplasmic part;dendrite;intracellular part;ion channel complex;macromolecular complex;membrane part;neuron projection;neuronal cell body;perinuclear region of cytoplasm;plasma membrane part;protein complex;voltage-gated calcium channel complex	biological regulation;cellular homeostasis;cellular ion homeostasis;cellular process;circulatory system process;establishment of localization;homeostatic process;ion transport;multicellular organismal process;muscle contraction;regulation of transport;response to chemical stimulus;response to endogenous stimulus;response to stimulus;transmembrane transport;transport	cell body;cell part;cell projection;macromolecular complex;neuron projection;neuronal cell body;protein complex;voltage-gated calcium channel complex	Calcium signaling pathway;MAPK signaling pathway;Type II diabetes mellitus	Calcium;Calciumchannel;Calciumtransport;Completeproteome;Glycoprotein;Ionchannel;Iontransport;Membrane;Referenceproteome;Repeat;Transmembrane;Transmembranehelix;Transport;Voltage-gatedchannel		-0.561393	F1LSB3;O54898;F1M9P2	F1LSB3;O54898;F1M9P2	Voltage-dependent T-type calcium channel subunit alpha-1G	Cacna1g	Y	>tr|F1LSB3|F1LSB3_RAT Voltage-dependent T-type calcium channel subunit alpha-1G OS=Rattus norvegicus GN=Cacna1g PE=3 SV=2;>sp|O54898|CAC1G_RAT Voltage-dependent T-type calcium channel subunit alpha-1G OS=Rattus norvegicus GN=Cacna1g PE=2 SV=2;>tr|F1M9P2|F1
binding;DNA binding;mRNA 3'-UTR binding;mRNA binding;nucleic acid binding;RNA binding;single-stranded DNA binding;structure-specific DNA binding	cell junction;cell part;cell-cell junction;cytoplasm;gap junction;intracellular membrane-bounded organelle;intracellular organelle;intracellular part;macromolecular complex;membrane-bounded organelle;nucleus;organelle;polysome;ribonucleoprotein complex	anatomical structure development;anatomical structure morphogenesis;biological regulation;biosynthetic process;cellular metabolic process;cellular nitrogen compound metabolic process;cellular process;developmental process;embryo development;macromolecule metabolic process;metabolic process;multicellular organismal process;nitrogen compound metabolic process;nucleobase-containing compound metaboli…	cell part;cytoplasm;intracellular membrane-bounded organelle;intracellular organelle;macromolecular complex;nucleus;organelle;polysome;ribonucleoprotein complex	Tight junction	Alternativesplicing;Completeproteome;Cytoplasm;DNA-binding;Nucleus;Phosphoprotein;Referenceproteome;Repressor;Transcription;Transcriptionregulation		-0.554398	F1MA18;Q62764;D4A0L4;Q62764-2;F1M1Q9;F1LTA0	F1MA18;Q62764;D4A0L4;Q62764-2	DNA-binding protein A	Csda	X	>tr|F1MA18|F1MA18_RAT Y-box-binding protein 3 OS=Rattus norvegicus GN=Ybx3 PE=4 SV=1;>sp|Q62764|YBOX3_RAT Y-box-binding protein 3 OS=Rattus norvegicus GN=Ybx3 PE=2 SV=1;>tr|D4A0L4|D4A0L4_RAT Y-box-binding protein 3 OS=Rattus norvegicus GN=Ybx3 PE=4 SV=2;>s
adenyl nucleotide binding;adenyl ribonucleotide binding;ATP binding;binding;catalytic activity;cation binding;ion binding;ligase activity;ligase activity, forming phosphoric ester bonds;metal ion binding;nucleotide binding;purine nucleotide binding;purine ribonucleoside triphosphate binding;purine ribonucleotide binding;ribonucleotide binding;RNA ligase (ATP) activity;RNA ligase activity	cell part;cytoplasm;intracellular part;macromolecular complex;protein complex;tRNA-splicing ligase complex	cellular metabolic process;cellular nitrogen compound metabolic process;cellular process;macromolecule metabolic process;metabolic process;nitrogen compound metabolic process;nucleobase-containing compound metabolic process;primary metabolic process;RNA metabolic process;RNA processing;RNA splicing;tRNA metabolic process;tRNA processing	cell part;cytoplasm;macromolecular complex;protein complex		ATP-binding;Completeproteome;Cytoplasm;Ligase;Metal-binding;Nucleotide-binding;Referenceproteome;tRNAprocessing;Zinc		-0.553946	Q6AYT3;M0R643	Q6AYT3;M0R643	tRNA-splicing ligase RtcB homolog			>sp|Q6AYT3|RTCB_RAT tRNA-splicing ligase RtcB homolog OS=Rattus norvegicus GN=Rtcb PE=2 SV=1;>tr|M0R643|M0R643_RAT tRNA-splicing ligase RtcB homolog OS=Rattus norvegicus GN=Rtcb PE=3 SV=1
binding;nucleic acid binding;nucleotide binding;RNA binding;translation factor activity, nucleic acid binding;translation initiation factor activity	cell part;cytoplasmic part;eukaryotic translation initiation factor 3 complex;intracellular part;macromolecular complex;protein complex	biological regulation;cellular process;regulation of translation;translational initiation	cell part;macromolecular complex;protein complex	RNA transport	Acetylation;Completeproteome;Cytoplasm;Initiationfactor;Phosphoprotein;Proteinbiosynthesis;Referenceproteome;Repeat;RNA-binding;WDrepeat		-0.544386	Q4G061	Q4G061	Eukaryotic translation initiation factor 3 subunit B	Eif3b		>sp|Q4G061|EIF3B_RAT Eukaryotic translation initiation factor 3 subunit B OS=Rattus norvegicus GN=Eif3b PE=1 SV=1
adenosylhomocysteinase activity;adenyl nucleotide binding;binding;catalytic activity;coenzyme binding;cofactor binding;hydrolase activity;hydrolase activity, acting on ether bonds;identical protein binding;NAD binding;nucleotide binding;protein binding;purine nucleotide binding;trialkylsulfonium hydrolase activity	cell part;cell projection;cytoplasmic membrane-bounded vesicle;cytoplasmic part;cytoplasmic vesicle;cytosol;intracellular membrane-bounded organelle;intracellular organelle;intracellular part;melanosome;membrane-bounded organelle;membrane-bounded vesicle;neuron projection;nucleus;organelle;pigment granule;vesicle	amine metabolic process;behavior;catabolic process;cellular amino acid metabolic process;cellular ketone metabolic process;cellular metabolic process;cellular nitrogen compound metabolic process;cellular process;immune system process;metabolic process;nitrogen compound metabolic process;one-carbon metabolic process;organic acid metabolic process;primary metabolic process;response to chemical stim…	cell part;cell projection;cytoplasmic membrane-bounded vesicle;cytosol;intracellular membrane-bounded organelle;intracellular organelle;neuron projection;nucleus;organelle;vesicle	Cysteine and methionine metabolism	3D-structure;Completeproteome;Cytoplasm;Directproteinsequencing;Hydrolase;NAD;One-carbonmetabolism;Referenceproteome		-0.534159	P10760	P10760	Adenosylhomocysteinase	Ahcy	X	>sp|P10760|SAHH_RAT Adenosylhomocysteinase OS=Rattus norvegicus GN=Ahcy PE=1 SV=3
binding;DNA binding;nucleic acid binding;nucleic acid binding transcription factor activity;protein binding;protein dimerization activity;sequence-specific DNA binding;sequence-specific DNA binding transcription factor activity	cell part;cytoplasm;intracellular membrane-bounded organelle;intracellular non-membrane-bounded organelle;intracellular organelle;intracellular organelle part;intracellular part;membrane-bounded organelle;non-membrane-bounded organelle;nuclear part;nucleolus;nucleus;organelle;organelle part	alcohol metabolic process;biological regulation;carbohydrate metabolic process;cellular metabolic process;cellular process;metabolic process;primary metabolic process;regulation of transport;small molecule metabolic process	cell part;cytoplasm;intracellular membrane-bounded organelle;intracellular non-membrane-bounded organelle;intracellular organelle;nucleolus;nucleus;organelle		Acetylation;Completeproteome;Cytoplasm;Phosphoprotein;Referenceproteome		-0.523167	Q5XIM5;Q6QI67	Q5XIM5	Protein CDV3 homolog	Cdv3		>sp|Q5XIM5|CDV3_RAT Protein CDV3 homolog OS=Rattus norvegicus GN=Cdv3 PE=2 SV=1
aminopeptidase activity;binding;catalytic activity;cation binding;exopeptidase activity;hydrolase activity;ion binding;manganese ion binding;metal ion binding;metalloexopeptidase activity;metallopeptidase activity;peptidase activity;peptidase activity, acting on L-amino acid peptides;transition metal ion binding	cell part;cytoplasm;cytoplasmic part;Golgi apparatus part;intracellular membrane-bounded organelle;intracellular organelle;intracellular organelle part;intracellular part;membrane-bounded organelle;mitochondrion;nucleus;organelle;organelle part;trans-Golgi network	macromolecule metabolic process;metabolic process;primary metabolic process;protein metabolic process;proteolysis	cell part;cytoplasm;intracellular membrane-bounded organelle;intracellular organelle;mitochondrion;nucleus;organelle	Arginine and proline metabolism;Glutathione metabolism	Acetylation;Alternativeinitiation;Aminopeptidase;Completeproteome;Cytoplasm;Directproteinsequencing;Hydrolase;Magnesium;Manganese;Metal-binding;Phosphoprotein;Protease;Referenceproteome;Zinc		-0.515688	Q68FS4;Q68FS4-2;M0R9Q9	Q68FS4;Q68FS4-2;M0R9Q9	Cytosol aminopeptidase	Lap3		>sp|Q68FS4|AMPL_RAT Cytosol aminopeptidase OS=Rattus norvegicus GN=Lap3 PE=1 SV=1;>sp|Q68FS4-2|AMPL_RAT Isoform 2 of Cytosol aminopeptidase OS=Rattus norvegicus GN=Lap3;>tr|M0R9Q9|M0R9Q9_RAT Cytosol aminopeptidase (Fragment) OS=Rattus norvegicus GN=Lap3 PE
binding;nucleic acid binding;RNA binding;translation elongation factor activity;translation factor activity, nucleic acid binding	cell part;cytoplasmic part;eukaryotic translation elongation factor 1 complex;intracellular part;macromolecular complex;protein complex	multi-organism process;response to biotic stimulus;response to stimulus	cell part;macromolecular complex;protein complex		Acetylation;Completeproteome;Elongationfactor;Proteinbiosynthesis;Referenceproteome		-0.513854	Q68FR6;M0RAQ7;D4A5H9	Q68FR6	Elongation factor 1-gamma	Eef1g	X	>sp|Q68FR6|EF1G_RAT Elongation factor 1-gamma OS=Rattus norvegicus GN=Eef1g PE=1 SV=3
catalytic activity;endopeptidase activity;hydrolase activity;peptidase activity;peptidase activity, acting on L-amino acid peptides;threonine-type endopeptidase activity;threonine-type peptidase activity	cell part;cytoplasm;intracellular membrane-bounded organelle;intracellular organelle;intracellular part;macromolecular complex;membrane-bounded organelle;nucleus;organelle;proteasome core complex;proteasome core complex, alpha-subunit complex;protein complex	catabolic process;cellular metabolic process;cellular process;macromolecule metabolic process;metabolic process;primary metabolic process;protein metabolic process;proteolysis;proteolysis involved in cellular protein catabolic process	cell part;cytoplasm;intracellular membrane-bounded organelle;intracellular organelle;macromolecular complex;nucleus;organelle;protein complex	Proteasome	Acetylation;Completeproteome;Cytoplasm;Directproteinsequencing;Hydrolase;Nucleus;Phosphoprotein;Protease;Proteasome;Referenceproteome;Threonineprotease		-0.512971	P18422	P18422	Proteasome subunit alpha type-3	Psma3		>sp|P18422|PSA3_RAT Proteasome subunit alpha type-3 OS=Rattus norvegicus GN=Psma3 PE=1 SV=3
[acyl-carrier-protein] S-acetyltransferase activity;[acyl-carrier-protein] S-malonyltransferase activity;3-hydroxyacyl-[acyl-carrier-protein] dehydratase activity;3-hydroxyoctanoyl-[acyl-carrier-protein] dehydratase activity;3-hydroxypalmitoyl-[acyl-carrier-protein] dehydratase activity;3-oxoacyl-[acyl-carrier-protein] reductase (NADPH) activity;3-oxoacyl-[acyl-carrier-protein] synthase activity;…	cell part;cytoplasmic membrane-bounded vesicle;cytoplasmic part;cytoplasmic vesicle;glycogen granule;Golgi apparatus;intracellular membrane-bounded organelle;intracellular organelle;intracellular part;melanosome;membrane;membrane-bounded organelle;membrane-bounded vesicle;mitochondrion;organelle;pigment granule;plasma membrane;vesicle	biosynthetic process;cellular ketone metabolic process;cellular lipid metabolic process;cellular metabolic process;cellular process;cofactor metabolic process;lipid metabolic process;metabolic process;organic acid metabolic process;primary metabolic process;small molecule metabolic process	cell part;cytoplasmic membrane-bounded vesicle;Golgi apparatus;intracellular membrane-bounded organelle;intracellular organelle;membrane;mitochondrion;organelle;plasma membrane;vesicle	Fatty acid biosynthesis;Insulin signaling pathway	3D-structure;Acetylation;Completeproteome;Cytoplasm;Fattyacidbiosynthesis;Fattyacidmetabolism;Hydrolase;Lipidbiosynthesis;Lipidmetabolism;Lyase;Multifunctionalenzyme;NAD;NADP;Oxidoreductase;Phosphopantetheine;Phosphoprotein;Pyridoxalphosphate;Referenceproteome;Transferase		-0.500683	P12785	P12785	Fatty acid synthase;[Acyl-carrier-protein] S-acetyltransferase;[Acyl-carrier-protein] S-malonyltransferase;3-oxoacyl-[acyl-carrier-protein] synthase;3-oxoacyl-[acyl-carrier-protein] reductase;3-hydroxypalmitoyl-[acyl-carrier-protein] dehydratase;Enoyl-[acyl-carrier-protein] reductase;Oleoyl-[acyl-carrier-protein] hydrolase	Fasn		>sp|P12785|FAS_RAT Fatty acid synthase OS=Rattus norvegicus GN=Fasn PE=1 SV=3
antioxidant activity;binding;catalytic activity;hydrolase activity;identical protein binding;mRNA binding;nucleic acid binding;oxidoreductase activity;oxidoreductase activity, acting on peroxide as acceptor;peptidase activity;peroxidase activity;protein binding;protein dimerization activity;protein homodimerization activity;RNA binding	axon;cell part;cell projection;cytoplasmic part;cytosol;intracellular membrane-bounded organelle;intracellular organelle;intracellular part;membrane-bounded organelle;mitochondrion;neuron projection;nucleus;organelle	autophagy;biological regulation;catabolic process;cellular component organization;cellular metabolic process;cellular process;macromolecule metabolic process;metabolic process;mitochondrion organization;organelle organization;primary metabolic process;protein metabolic process;proteolysis;regulation of protein stability;regulation of transport;response to chemical stimulus;response to drug;respon…	cell part;cell projection;cytosol;intracellular membrane-bounded organelle;intracellular organelle;mitochondrion;neuron projection;nucleus;organelle	Parkinson's disease	Autophagy;Chaperone;Completeproteome;Cytoplasm;Directproteinsequencing;Fertilization;Hydrolase;Inflammatoryresponse;Isopeptidebond;Mitochondrion;Nucleus;Oxidation;Phosphoprotein;Protease;Referenceproteome;RNA-binding;Stressresponse;Tumorsuppressor;Ublconjugation;Zymogen		-0.497087	O88767	O88767	Protein DJ-1	Park7		>sp|O88767|PARK7_RAT Protein DJ-1 OS=Rattus norvegicus GN=Park7 PE=1 SV=1
binding;calcium ion binding;catalytic activity;cation binding;ion binding;kinase activity;metal ion binding;nucleic acid binding;RNA binding;transferase activity;transferase activity, transferring phosphorus-containing groups	cell part;membrane;plasma membrane	biological regulation;carbohydrate metabolic process;cellular component assembly;cellular component organization;macromolecular complex assembly;metabolic process;oligosaccharide metabolic process;primary metabolic process;protein complex assembly	cell part;membrane;plasma membrane	Protein processing in endoplasmic reticulum	Calcium;Completeproteome;Kinase;Referenceproteome;Transferase		-0.464222	B1WC34	B1WC34	Protein Prkcsh	Prkcsh		>tr|B1WC34|B1WC34_RAT Protein Prkcsh OS=Rattus norvegicus GN=Prkcsh PE=2 SV=1
binding;nucleic acid binding;nucleotide binding;RNA binding	cell part;CRD-mediated mRNA stability complex;cytoplasmic part;histone pre-mRNA 3'end processing complex;intracellular organelle part;intracellular part;macromolecular complex;nuclear part;nucleoplasm;organelle part;protein complex;ribonucleoprotein complex;spliceosomal complex	cellular metabolic process;cellular nitrogen compound metabolic process;cellular process;macromolecule metabolic process;metabolic process;mRNA metabolic process;mRNA processing;nitrogen compound metabolic process;nucleobase-containing compound metabolic process;primary metabolic process;RNA metabolic process;RNA processing;RNA splicing	cell part;macromolecular complex;nucleoplasm;protein complex;ribonucleoprotein complex;spliceosomal complex		Acetylation;Completeproteome;Cytoplasm;Methylation;mRNAprocessing;mRNAsplicing;Nucleus;Phosphoprotein;Referenceproteome;Repeat;Ribonucleoprotein;RNA-binding;Spliceosome		-0.46343	Q7TP47;R9PXZ2	Q7TP47;R9PXZ2	Heterogeneous nuclear ribonucleoprotein Q	Syncrip		>sp|Q7TP47|HNRPQ_RAT Heterogeneous nuclear ribonucleoprotein Q OS=Rattus norvegicus GN=Syncrip PE=2 SV=1;>tr|R9PXZ2|R9PXZ2_RAT Heterogeneous nuclear ribonucleoprotein Q (Fragment) OS=Rattus norvegicus GN=Syncrip PE=4 SV=1
binding;cation binding;ion binding;metal ion binding;transition metal ion binding;zinc ion binding	cell cortex;cell part;cytoplasmic part;extracellular matrix;extracellular region part;intracellular part	anatomical structure development;biological regulation;developmental process	cell cortex;cell part;extracellular matrix		Acetylation;Completeproteome;LIMdomain;Metal-binding;Referenceproteome;Repeat;Zinc		-0.453368	P36201	P36201	Cysteine-rich protein 2	Crip2		>sp|P36201|CRIP2_RAT Cysteine-rich protein 2 OS=Rattus norvegicus GN=Crip2 PE=2 SV=1
adenyl nucleotide binding;adenyl ribonucleotide binding;ATP binding;binding;catalytic activity;hydrolase activity;hydrolase activity, acting on acid anhydrides;hydrolase activity, acting on acid anhydrides, in phosphorus-containing anhydrides;nucleoside-triphosphatase activity;nucleotide binding;purine nucleotide binding;purine ribonucleoside triphosphate binding;purine ribonucleotide binding;pyr…	cell part;cytoplasmic part;cytosolic part;cytosolic proteasome complex;inclusion body;intracellular membrane-bounded organelle;intracellular organelle;intracellular part;macromolecular complex;membrane;membrane-bounded organelle;nucleus;organelle;plasma membrane;proteasome accessory complex;proteasome complex;protein complex	biological regulation;catabolic process;macromolecule metabolic process;metabolic process;primary metabolic process;protein catabolic process;protein metabolic process	cell part;intracellular membrane-bounded organelle;intracellular organelle;macromolecular complex;membrane;nucleus;organelle;plasma membrane;proteasome complex;protein complex	Proteasome	ATP-binding;Completeproteome;Nucleotide-binding;Referenceproteome		-0.447999	G3V6W6	G3V6W6	Protein Psmc6	LOC100365869		>tr|G3V6W6|G3V6W6_RAT Protein Psmc6 OS=Rattus norvegicus GN=Psmc6 PE=3 SV=1
AP-1 adaptor complex binding;Arp2/3 complex binding;binding;cytoskeletal protein binding;kinesin binding;protein binding;protein complex binding	adherens junction;anchoring junction;cell junction;cell leading edge;cell part;cell projection;cell-substrate adherens junction;cell-substrate junction;cytoplasmic part;cytoskeleton;endosome;focal adhesion;Golgi apparatus;intracellular membrane-bounded organelle;intracellular non-membrane-bounded organelle;intracellular organelle;intracellular part;membrane;membrane-bounded organelle;non-membrane…	biological regulation;cellular component organization;regulation of organelle organization	cell leading edge;cell part;cell projection;cytoskeleton;endosome;Golgi apparatus;intracellular membrane-bounded organelle;intracellular non-membrane-bounded organelle;intracellular organelle;membrane;organelle;plasma membrane		Acetylation;Actin-binding;Cellprojection;Completeproteome;Cytoplasm;Cytoskeleton;Referenceproteome		-0.437143	P85970	P85970	Actin-related protein 2/3 complex subunit 2	Arpc2		>sp|P85970|ARPC2_RAT Actin-related protein 2/3 complex subunit 2 OS=Rattus norvegicus GN=Arpc2 PE=1 SV=1
	cell part;cytoplasmic membrane-bounded vesicle;cytoplasmic part;cytoplasmic vesicle;endoplasmic reticulum lumen;endoplasmic reticulum part;intracellular membrane-bounded organelle;intracellular organelle;intracellular organelle lumen;intracellular organelle part;intracellular part;melanosome;membrane-bounded organelle;membrane-bounded vesicle;membrane-enclosed lumen;organelle;organelle lumen;orga…	cellular metabolic process;cellular process;establishment of localization;macromolecule metabolic process;metabolic process;primary metabolic process;protein folding;protein metabolic process;protein transport;response to stimulus;response to stress;secretion;transport	cell part;cytoplasmic membrane-bounded vesicle;intracellular membrane-bounded organelle;intracellular organelle;organelle;vesicle	Protein processing in endoplasmic reticulum	3D-structure;Completeproteome;Directproteinsequencing;Endoplasmicreticulum;Referenceproteome;Signal;Stressresponse	Thyroglobulin folding complex (Tg, Hspa5, Erp29, Grp94);Thyroglobulin folding complex (Tg, Hspa5, Pdi, Erp29, Grp94);Thyroglobulin folding complex (Tg, Pdi, Erp29)	-0.431461	P52555;F1M259	P52555	Endoplasmic reticulum resident protein 29	Erp29		>sp|P52555|ERP29_RAT Endoplasmic reticulum resident protein 29 OS=Rattus norvegicus GN=Erp29 PE=1 SV=2
binding;catalytic activity;cation binding;coenzyme binding;cofactor binding;ion binding;malate dehydrogenase (oxaloacetate-decarboxylating) (NADP+) activity;malate dehydrogenase (oxaloacetate-decarboxylating) activity;malate dehydrogenase activity;malic enzyme activity;manganese ion binding;metal ion binding;NAD binding;NADP binding;nucleotide binding;oxidoreductase activity;oxidoreductase activi…	cell part;cytoplasmic part;cytosol;intracellular part	cellular ketone metabolic process;cellular metabolic process;cellular process;metabolic process;organic acid metabolic process;response to chemical stimulus;response to endogenous stimulus;response to stimulus;small molecule metabolic process	cell part;cytosol	Carbon fixation in photosynthetic organisms;Pyruvate metabolism	Completeproteome;Cytoplasm;Directproteinsequencing;Metal-binding;NADP;Oxidoreductase;Referenceproteome;Ublconjugation		-0.430383	F1LQQ1;P13697	F1LQQ1;P13697	Malic enzyme;NADP-dependent malic enzyme	Me1		>tr|F1LQQ1|F1LQQ1_RAT Malic enzyme (Fragment) OS=Rattus norvegicus GN=Me1 PE=3 SV=2;>sp|P13697|MAOX_RAT NADP-dependent malic enzyme OS=Rattus norvegicus GN=Me1 PE=1 SV=2
binding;carbohydrate binding;catalytic activity;chondroitin sulfate binding;glycosaminoglycan binding;hydrolase activity;hydrolase activity, acting on carbon-nitrogen (but not peptide) bonds;hydrolase activity, acting on carbon-nitrogen (but not peptide) bonds, in cyclic amides;pattern binding;polysaccharide binding;protein binding;protein domain specific binding;SH3 domain binding	cell body;cell part;cell projection;cell projection part;cytoplasm;cytoplasmic part;cytoskeletal part;cytosol;dendrite;extracellular region part;extracellular space;filamentous actin;growth cone;intracellular membrane-bounded organelle;intracellular non-membrane-bounded organelle;intracellular organelle;intracellular organelle part;intracellular part;lamellipodium;macromolecular complex;membrane-…	anatomical structure development;biological regulation;catabolic process;cell development;cellular aromatic compound metabolic process;cellular component assembly;cellular component organization;cellular metabolic process;cellular nitrogen compound metabolic process;cellular process;cytoskeleton organization;developmental process;heterocycle metabolic process;macromolecular complex assembly;metab…	cell body;cell part;cell projection;cytoplasm;cytosol;extracellular space;intracellular membrane-bounded organelle;intracellular non-membrane-bounded organelle;intracellular organelle;macromolecular complex;microtubule organizing center;neuron projection;neuronal cell body;organelle;protein complex;site of polarized growth		Alternativesplicing;Cellprojection;Completeproteome;Cytoplasm;Cytoskeleton;Directproteinsequencing;Phosphoprotein;Referenceproteome		-0.42956	Q62952-2;Q62952;Q62950	Q62952-2;Q62952	Dihydropyrimidinase-related protein 3	Dpysl3		>sp|Q62952-2|DPYL3_RAT Isoform 2 of Dihydropyrimidinase-related protein 3 OS=Rattus norvegicus GN=Dpysl3;>sp|Q62952|DPYL3_RAT Dihydropyrimidinase-related protein 3 OS=Rattus norvegicus GN=Dpysl3 PE=1 SV=2
	cell part;centrosome;cytoplasm;cytoplasmic part;cytoskeletal part;intracellular non-membrane-bounded organelle;intracellular organelle;intracellular organelle part;intracellular part;microtubule organizing center;non-membrane-bounded organelle;organelle;organelle part	biological regulation;cellular component organization;cellular process;cytoskeleton organization;establishment of localization;organelle organization;regulation of cell cycle;regulation of mitotic cell cycle;regulation of organelle organization;transport	cell part;centrosome;cytoplasm;intracellular non-membrane-bounded organelle;intracellular organelle;microtubule organizing center;organelle		Completeproteome;Referenceproteome		-0.427503	D4A2G9	D4A2G9	Protein Ranbp1	Ranbp1	X	>tr|D4A2G9|D4A2G9_RAT Protein Ranbp1 OS=Rattus norvegicus GN=Ranbp1 PE=4 SV=1
G-protein coupled receptor activity;molecular transducer activity;olfactory receptor activity;receptor activity;signal transducer activity;signaling receptor activity;transmembrane signaling receptor activity	cell part;integral to membrane;intrinsic to membrane;membrane part	detection of stimulus;response to chemical stimulus;response to stimulus	cell part	Olfactory transduction	Completeproteome;G-proteincoupledreceptor;Membrane;Receptor;Referenceproteome;Transducer;Transmembrane;Transmembranehelix		-0.421425	D3ZZZ2	D3ZZZ2	Olfactory receptor	Olr295		>tr|D3ZZZ2|D3ZZZ2_RAT Olfactory receptor OS=Rattus norvegicus GN=Olr295 PE=3 SV=1
binding;catalytic activity;coenzyme binding;cofactor binding;cytoskeletal protein binding;glyceraldehyde-3-phosphate dehydrogenase (NAD+) (phosphorylating) activity;microtubule binding;NAD binding;NADP binding;nucleotide binding;oxidoreductase activity;oxidoreductase activity, acting on the aldehyde or oxo group of donors;oxidoreductase activity, acting on the aldehyde or oxo group of donors, NAD…	acrosomal vesicle;cell part;cell projection;cilium;cytoplasmic membrane-bounded vesicle;cytoplasmic part;cytoplasmic vesicle;cytoskeleton;cytosol;intracellular membrane-bounded organelle;intracellular non-membrane-bounded organelle;intracellular organelle;intracellular part;membrane-bounded organelle;membrane-bounded vesicle;microtubule cytoskeleton;motile cilium;non-membrane-bounded organelle;nu…	alcohol metabolic process;anatomical structure development;biological regulation;biosynthetic process;carbohydrate metabolic process;catabolic process;cell death;cell development;cell motility;cellular component movement;cellular component organization;cellular metabolic process;cellular process;cytoskeleton organization;death;developmental process;generation of precursor metabolites and energy;l…	cell part;cell projection;cilium;cytoplasmic membrane-bounded vesicle;cytoskeleton;cytosol;intracellular membrane-bounded organelle;intracellular non-membrane-bounded organelle;intracellular organelle;nucleus;organelle;vesicle	Alzheimer's disease;Glycolysis / Gluconeogenesis	3D-structure;Acetylation;ADP-ribosylation;Apoptosis;Completeproteome;Cytoplasm;Cytoskeleton;Directproteinsequencing;Glycolysis;Methylation;NAD;Nucleus;Oxidoreductase;Phosphoprotein;Referenceproteome;S-nitrosylation;Transferase;Translationregulation;Ublconjugation	K(ATP) macromolecular complex (Kir6.2, Pkm2, Gapdh, Tpi1)	-0.419501	P04797;D3ZGY4;M0R590;M0R660;E9PTN6;M0R451;E9PTV9;M0R634;F1LTU2;D3ZKR3;F1LUV3;M0R6I3;F1LW78;D4A7E5;D4A7F9;F1LY57;F1LUZ8;M0RDJ8;D4A3W5;D3ZIY0;D3ZWV2;F1M9J9;F1LZ22;F1LW99;D3ZWP0;F1LUI2;B1WBQ8;Q9ESV6;D3ZQT0;M0RA22;F1M4G6;M0RCQ5;F1LTX3;F1LVS0;F1M2N4;F1M4D1;M0R4Q0;F1M5K4;D3ZEN2;M0R6J1;F1M5I8;D4AB12;M0RCH4;D3ZLX7;D3ZME3;F1LU03;D3ZXS2;F1M269;M0R6D2	P04797;D3ZGY4;M0R590;M0R660;E9PTN6	Glyceraldehyde-3-phosphate dehydrogenase	Gapdh;RGD1560797;RGD1564688		>sp|P04797|G3P_RAT Glyceraldehyde-3-phosphate dehydrogenase OS=Rattus norvegicus GN=Gapdh PE=1 SV=3;>tr|D3ZGY4|D3ZGY4_RAT Glyceraldehyde-3-phosphate dehydrogenase OS=Rattus norvegicus GN=Gapdh-ps2 PE=3 SV=1;>tr|M0R590|M0R590_RAT Glyceraldehyde-3-phosphate
structural constituent of ribosome;structural molecule activity	cell part;cytoplasmic part;intracellular non-membrane-bounded organelle;intracellular organelle;intracellular part;macromolecular complex;non-membrane-bounded organelle;organelle;ribonucleoprotein complex;ribosome	biosynthetic process;cellular metabolic process;cellular process;macromolecule metabolic process;metabolic process;primary metabolic process;protein metabolic process;translation	cell part;intracellular non-membrane-bounded organelle;intracellular organelle;macromolecular complex;organelle;ribonucleoprotein complex;ribosome	Ribosome	Acetylation;Completeproteome;Directproteinsequencing;Phosphoprotein;Referenceproteome;Ribonucleoprotein;Ribosomalprotein		-0.415949	F1LQS3;P21533;H7C5Y5;F1LVJ5	F1LQS3;P21533;H7C5Y5;F1LVJ5	60S ribosomal protein L6	Rpl6		>tr|F1LQS3|F1LQS3_RAT 60S ribosomal protein L6 OS=Rattus norvegicus GN=Rpl6 PE=3 SV=1;>sp|P21533|RL6_RAT 60S ribosomal protein L6 OS=Rattus norvegicus GN=Rpl6 PE=1 SV=5;>tr|H7C5Y5|H7C5Y5_RAT 60S ribosomal protein L6 OS=Rattus norvegicus GN=Rpl6 PE=3 SV=1;>
binding;catalytic activity;GTP binding;GTPase activity;guanyl nucleotide binding;guanyl ribonucleotide binding;hydrolase activity;hydrolase activity, acting on acid anhydrides;hydrolase activity, acting on acid anhydrides, in phosphorus-containing anhydrides;nucleoside-triphosphatase activity;nucleotide binding;purine nucleotide binding;purine ribonucleoside triphosphate binding;purine ribonucleo…	cell part;cytoplasm;cytoskeletal part;intracellular membrane-bounded organelle;intracellular organelle;intracellular organelle part;intracellular part;macromolecular complex;membrane-bounded organelle;microtubule;nucleus;organelle;organelle part;protein complex	cellular component assembly;cellular component organization;cellular macromolecular complex assembly;cellular process;cytoskeleton organization;macromolecular complex assembly;organelle assembly;organelle organization;protein complex assembly;protein polymerization	cell part;cytoplasm;intracellular membrane-bounded organelle;intracellular organelle;macromolecular complex;nucleus;organelle;protein complex	Gap junction;Pathogenic Escherichia coli infection;Phagosome	Acetylation;Completeproteome;Cytoplasm;Cytoskeleton;Directproteinsequencing;GTP-binding;Microtubule;Nucleotide-binding;Phosphoprotein;Referenceproteome		-0.404318	G3V7C6;Q6P9T8	G3V7C6;Q6P9T8	Tubulin beta-4B chain	Tubb4b		>tr|G3V7C6|G3V7C6_RAT RCG45400 OS=Rattus norvegicus GN=Tubb4b PE=3 SV=1;>sp|Q6P9T8|TBB4B_RAT Tubulin beta-4B chain OS=Rattus norvegicus GN=Tubb4b PE=1 SV=1
adenyl nucleotide binding;adenyl ribonucleotide binding;ATP binding;binding;nucleotide binding;purine nucleotide binding;purine ribonucleoside triphosphate binding;purine ribonucleotide binding;ribonucleotide binding	cell junction;cell part;chaperonin-containing T-complex;chromatin;chromosomal part;cytoplasmic part;cytoskeletal part;cytosolic part;Golgi apparatus;heterochromatin;intracellular membrane-bounded organelle;intracellular organelle;intracellular organelle part;intracellular part;macromolecular complex;membrane;membrane-bounded organelle;microtubule;microtubule organizing center part;nuclear chromat…	anatomical structure development;cell development;cellular metabolic process;cellular process;developmental process;macromolecule metabolic process;metabolic process;primary metabolic process;protein folding;protein metabolic process	cell part;Golgi apparatus;intracellular membrane-bounded organelle;intracellular organelle;macromolecular complex;membrane;organelle;plasma membrane;protein complex		Acetylation;ATP-binding;Chaperone;Completeproteome;Cytoplasm;Cytoskeleton;Directproteinsequencing;Nucleotide-binding;Phosphoprotein;Referenceproteome		-0.401843	P28480;A0A096MJA0	P28480;A0A096MJA0	T-complex protein 1 subunit alpha	Tcp1		>sp|P28480|TCPA_RAT T-complex protein 1 subunit alpha OS=Rattus norvegicus GN=Tcp1 PE=1 SV=1;>tr|A0A096MJA0|A0A096MJA0_RAT RCG44919, isoform CRA_b OS=Rattus norvegicus GN=Tcp1 PE=4 SV=1
	cell part;intracellular part;macromolecular complex;proteasome activator complex;protein complex		cell part;macromolecular complex;protein complex	Antigen processing and presentation;Proteasome	Completeproteome;Proteasome;Referenceproteome		-0.392367	Q6P9V7;Q63797;F1M0Q8	Q6P9V7;Q63797	Proteasome activator complex subunit 1	Psme1		>tr|Q6P9V7|Q6P9V7_RAT Proteasome (Prosome, macropain) activator subunit 1 OS=Rattus norvegicus GN=Psme1 PE=2 SV=1;>sp|Q63797|PSME1_RAT Proteasome activator complex subunit 1 OS=Rattus norvegicus GN=Psme1 PE=2 SV=1
binding;carboxypeptidase activity;catalytic activity;cation binding;dipeptidase activity;exopeptidase activity;hydrolase activity;ion binding;metal ion binding;metallopeptidase activity;peptidase activity;peptidase activity, acting on L-amino acid peptides;tripeptidase activity	cell part;cytoplasm;intracellular part	macromolecule metabolic process;metabolic process;primary metabolic process;protein metabolic process;proteolysis	cell part;cytoplasm		Carboxypeptidase;Completeproteome;Cytoplasm;Directproteinsequencing;Hydrolase;Manganese;Metal-binding;Metalloprotease;Protease;Referenceproteome		-0.376686	Q6Q0N1	Q6Q0N1	Cytosolic non-specific dipeptidase	Cndp2		>sp|Q6Q0N1|CNDP2_RAT Cytosolic non-specific dipeptidase OS=Rattus norvegicus GN=Cndp2 PE=1 SV=1
binding;catalytic activity;GTP binding;GTPase activity;guanyl nucleotide binding;guanyl ribonucleotide binding;hydrolase activity;hydrolase activity, acting on acid anhydrides;hydrolase activity, acting on acid anhydrides, in phosphorus-containing anhydrides;nucleoside-triphosphatase activity;nucleotide binding;purine nucleotide binding;purine ribonucleoside triphosphate binding;purine ribonucleo…	cell part;cytoplasmic membrane-bounded vesicle;cytoplasmic part;cytoplasmic vesicle;intracellular membrane-bounded organelle;intracellular organelle;intracellular part;melanosome;membrane-bounded organelle;membrane-bounded vesicle;nucleus;organelle;pigment granule;vesicle	biological regulation;cell division;cellular component organization;cellular process;establishment of localization;mitosis;nuclear division;nuclear transport;nucleocytoplasmic transport;organelle fission;organelle organization;protein transport;response to stimulus;signal transduction;transport	cell part;cytoplasmic membrane-bounded vesicle;intracellular membrane-bounded organelle;intracellular organelle;nucleus;organelle;vesicle	Ribosome biogenesis in eukaryotes;RNA transport	Acetylation;Cellcycle;Celldivision;Completeproteome;Cytoplasm;Directproteinsequencing;GTP-binding;Isopeptidebond;Mitosis;Nucleotide-binding;Nucleus;Phosphoprotein;Proteintransport;Referenceproteome;Transport;Ublconjugation		-0.376589	P62828;Q66H11;Q8K586	P62828;Q66H11;Q8K586	GTP-binding nuclear protein Ran;GTP-binding nuclear protein Ran, testis-specific isoform	Ran;RGD1306195;Rasl2-9	X	>sp|P62828|RAN_RAT GTP-binding nuclear protein Ran OS=Rattus norvegicus GN=Ran PE=1 SV=3;>tr|Q66H11|Q66H11_RAT Protein RGD1306195 OS=Rattus norvegicus GN=RGD1306195 PE=2 SV=1;>sp|Q8K586|RANT_RAT GTP-binding nuclear protein Ran, testis-specific isoform OS=R
binding;catalytic activity;GTP binding;GTPase activity;guanyl nucleotide binding;guanyl ribonucleotide binding;hydrolase activity;hydrolase activity, acting on acid anhydrides;hydrolase activity, acting on acid anhydrides, in phosphorus-containing anhydrides;nucleic acid binding;nucleoside-triphosphatase activity;nucleotide binding;purine nucleotide binding;purine ribonucleoside triphosphate bind…		catabolic process;cellular metabolic process;cellular nitrogen compound metabolic process;cellular process;heterocycle metabolic process;metabolic process;nitrogen compound metabolic process;nucleobase-containing compound catabolic process;nucleobase-containing compound metabolic process;nucleobase-containing small molecule metabolic process;nucleotide metabolic process;primary metabolic process;…		RNA transport	Acetylation;Completeproteome;Directproteinsequencing;GTP-binding;Initiationfactor;Nucleotide-binding;Phosphoprotein;Proteinbiosynthesis;Referenceproteome		-0.375933	P81795;A0A096MJB9	P81795	Eukaryotic translation initiation factor 2 subunit 3	Eif2s3		>sp|P81795|IF2G_RAT Eukaryotic translation initiation factor 2 subunit 3 OS=Rattus norvegicus GN=Eif2s3 PE=1 SV=2
adenyl nucleotide binding;adenyl ribonucleotide binding;ADP binding;ATP binding;ATPase activity;binding;catalytic activity;hydrolase activity;hydrolase activity, acting on acid anhydrides;hydrolase activity, acting on acid anhydrides, in phosphorus-containing anhydrides;identical protein binding;lipid binding;nucleoside-triphosphatase activity;nucleotide binding;protein binding;purine nucleotide …	cell part;chromosomal part;cytoplasmic part;cytosol;endoplasmic reticulum;intracellular membrane-bounded organelle;intracellular organelle;intracellular organelle part;intracellular part;macromolecular complex;membrane-bounded organelle;nucleus;organelle;organelle part;proteasome complex;protein complex;site of double-strand break	biological regulation;biosynthetic process;carbohydrate metabolic process;catabolic process;cellular component assembly;cellular component organization;cellular metabolic process;cellular nitrogen compound metabolic process;cellular process;DNA metabolic process;DNA repair;establishment of localization;Golgi vesicle transport;macromolecular complex assembly;macromolecule metabolic process;macromo…	cell part;cytosol;endoplasmic reticulum;intracellular membrane-bounded organelle;intracellular organelle;macromolecular complex;nucleus;organelle;proteasome complex;protein complex	Protein processing in endoplasmic reticulum	Acetylation;ATP-binding;Completeproteome;Cytoplasm;Directproteinsequencing;DNAdamage;DNArepair;Endoplasmicreticulum;Hydrolase;Lipid-binding;Methylation;Nucleotide-binding;Nucleus;Phosphoprotein;Referenceproteome;Transport;Ublconjugation	p47-p97 complex;p97-p47 oligomer complex;p97-Ufd1-Npl4 complex;p97-Ufd1-Npl4-IP3 receptor complex;SNARE complex (Stx5, p97, Nsfl1c)	-0.368482	P46462	P46462	Transitional endoplasmic reticulum ATPase	Vcp		>sp|P46462|TERA_RAT Transitional endoplasmic reticulum ATPase OS=Rattus norvegicus GN=Vcp PE=1 SV=3
adenyl nucleotide binding;adenyl ribonucleotide binding;ATP binding;ATPase activity;ATPase activity, coupled;ATP-dependent helicase activity;binding;catalytic activity;helicase activity;hydrolase activity;hydrolase activity, acting on acid anhydrides;hydrolase activity, acting on acid anhydrides, in phosphorus-containing anhydrides;nucleic acid binding;nucleoside-triphosphatase activity;nucleotid…		anatomical structure morphogenesis;developmental process		RNA transport	ATP-binding;Completeproteome;Directproteinsequencing;Helicase;Hydrolase;Initiationfactor;Nucleotide-binding;Proteinbiosynthesis;Referenceproteome;RNA-binding		-0.367898	Q6P3V8;Q5RKI1	Q6P3V8	Eukaryotic translation initiation factor 4A1	Eif4a1		>tr|Q6P3V8|Q6P3V8_RAT Eukaryotic translation initiation factor 4A1 OS=Rattus norvegicus GN=Eif4a1 PE=1 SV=1
binding;nucleic acid binding;RNA binding;structural constituent of ribosome;structural molecule activity	cell part;cell projection;cytosolic small ribosomal subunit;dendrite;endomembrane system;intracellular organelle part;intracellular part;macromolecular complex;neuron projection;organelle part;ribonucleoprotein complex;small ribosomal subunit	biosynthetic process;cellular metabolic process;cellular process;macromolecule metabolic process;metabolic process;primary metabolic process;protein metabolic process;translation	cell part;cell projection;endomembrane system;macromolecular complex;neuron projection;ribonucleoprotein complex;small ribosomal subunit	Ribosome	Acetylation;Completeproteome;Cytoplasm;Directproteinsequencing;Isopeptidebond;Phosphoprotein;Referenceproteome;Ribonucleoprotein;Ribosomalprotein;RNA-binding;Ublconjugation		-0.35975	P62909;D3ZVH2	P62909;D3ZVH2	40S ribosomal protein S3	Rps3;RGD1560831		>sp|P62909|RS3_RAT 40S ribosomal protein S3 OS=Rattus norvegicus GN=Rps3 PE=1 SV=1;>tr|D3ZVH2|D3ZVH2_RAT Protein RGD1560831 OS=Rattus norvegicus GN=RGD1560831 PE=3 SV=1
binding;catalytic activity;dolichyl-diphosphooligosaccharide-protein glycotransferase activity;oligosaccharyl transferase activity;ribonucleoprotein binding;ribosome binding;transferase activity;transferase activity, transferring glycosyl groups;transferase activity, transferring hexosyl groups	autophagic vacuole membrane;cell part;cytoplasmic part;endoplasmic reticulum;endoplasmic reticulum part;integral to membrane;intracellular membrane-bounded organelle;intracellular organelle;intracellular organelle part;intracellular part;intrinsic to membrane;macromolecular complex;membrane;membrane part;membrane-bounded organelle;nucleus;oligosaccharyltransferase complex;organelle;organelle memb…	aging;carbohydrate metabolic process;cellular metabolic process;cellular process;developmental process;macromolecule metabolic process;macromolecule modification;metabolic process;peptidyl-amino acid modification;primary metabolic process;protein glycosylation;protein metabolic process;protein modification process;response to chemical stimulus;response to drug;response to stimulus	cell part;endoplasmic reticulum;intracellular membrane-bounded organelle;intracellular organelle;macromolecular complex;membrane;nucleus;organelle;protein complex	N-Glycan biosynthesis;Protein processing in endoplasmic reticulum;Various types of N-glycan biosynthesis	Completeproteome;Endoplasmicreticulum;Glycoprotein;Glycosyltransferase;Isopeptidebond;Membrane;Referenceproteome;Signal;Transferase;Transmembrane;Transmembranehelix;Ublconjugation		-0.335733	P25235	P25235	Dolichyl-diphosphooligosaccharide--protein glycosyltransferase subunit 2	Rpn2		>sp|P25235|RPN2_RAT Dolichyl-diphosphooligosaccharide--protein glycosyltransferase subunit 2 OS=Rattus norvegicus GN=Rpn2 PE=2 SV=2
G-protein coupled receptor activity;molecular transducer activity;olfactory receptor activity;receptor activity;signal transducer activity;signaling receptor activity;transmembrane signaling receptor activity	cell part;integral to membrane;intrinsic to membrane;membrane;membrane part;plasma membrane	detection of stimulus;response to chemical stimulus;response to stimulus	cell part;membrane;plasma membrane		Cellmembrane;Completeproteome;G-proteincoupledreceptor;Membrane;Olfaction;Receptor;Referenceproteome;Sensorytransduction;Transducer;Transmembrane;Transmembranehelix		-0.330083	D3ZP02	D3ZP02	Olfactory receptor	Olr552		>tr|D3ZP02|D3ZP02_RAT Olfactory receptor OS=Rattus norvegicus GN=Olr552 PE=3 SV=1
actin-dependent ATPase activity;ATPase activity;ATPase activity, coupled;binding;calcium ion binding;catalytic activity;cation binding;hydrolase activity;hydrolase activity, acting on acid anhydrides;hydrolase activity, acting on acid anhydrides, in phosphorus-containing anhydrides;ion binding;metal ion binding;motor activity;nucleoside-triphosphatase activity;pyrophosphatase activity;structural …	cell part;cytoskeletal part;intracellular organelle part;intracellular part;macromolecular complex;myosin complex;organelle part;protein complex;unconventional myosin complex	anatomical structure development;cellular component movement;cellular process;developmental process	cell part;macromolecular complex;protein complex	Vascular smooth muscle contraction	Acetylation;Alternativesplicing;Completeproteome;Directproteinsequencing;Motorprotein;Muscleprotein;Myosin;Referenceproteome;Repeat		-0.326257	Q64119;M0RC91;D3ZHA7	Q64119	Myosin light polypeptide 6	Myl6	Y	>sp|Q64119|MYL6_RAT Myosin light polypeptide 6 OS=Rattus norvegicus GN=Myl6 PE=1 SV=3
binding;calcium ion binding;catalytic activity;cation binding;disulfide oxidoreductase activity;electron carrier activity;intramolecular oxidoreductase activity;intramolecular oxidoreductase activity, interconverting keto- and enol-groups;intramolecular oxidoreductase activity, transposing S-S bonds;ion binding;isomerase activity;metal ion binding;oxidoreductase activity;oxidoreductase activity, …	cell part;cytoplasmic membrane-bounded vesicle;cytoplasmic part;cytoplasmic vesicle;endoplasmic reticulum lumen;endoplasmic reticulum part;endoplasmic reticulum-Golgi intermediate compartment;intracellular membrane-bounded organelle;intracellular organelle;intracellular organelle lumen;intracellular organelle part;intracellular part;melanosome;membrane;membrane-bounded organelle;membrane-bounded …	biological adhesion;biological regulation;cell adhesion;cellular homeostasis;cellular process;glycerol ether metabolic process;homeostatic process;metabolic process;small molecule metabolic process	cell part;cytoplasmic membrane-bounded vesicle;intracellular membrane-bounded organelle;intracellular organelle;membrane;organelle;plasma membrane;vesicle	Protein processing in endoplasmic reticulum	Calcium;Cellmembrane;Chaperone;Completeproteome;Directproteinsequencing;Disulfidebond;Endoplasmicreticulum;Isomerase;Membrane;Phosphoprotein;Redox-activecenter;Referenceproteome;Repeat;Signal		-0.32403	Q63081	Q63081	Protein disulfide-isomerase A6	Pdia6		>sp|Q63081|PDIA6_RAT Protein disulfide-isomerase A6 OS=Rattus norvegicus GN=Pdia6 PE=1 SV=2
4-trimethylammoniobutyraldehyde dehydrogenase activity;amine binding;aminobutyraldehyde dehydrogenase activity;binding;catalytic activity;coenzyme binding;cofactor binding;identical protein binding;NAD binding;nucleotide binding;oxidoreductase activity;oxidoreductase activity, acting on the aldehyde or oxo group of donors;oxidoreductase activity, acting on the aldehyde or oxo group of donors, NAD…	cell part;cytoplasmic part;cytosol;intracellular part	amine metabolic process;anatomical structure development;biosynthetic process;cellular amino acid metabolic process;cellular ketone metabolic process;cellular metabolic process;cellular nitrogen compound metabolic process;cellular process;developmental process;metabolic process;nitrogen compound metabolic process;organic acid metabolic process;primary metabolic process;small molecule metabolic pr…	cell part;cytosol	Arginine and proline metabolism;Ascorbate and aldarate metabolism;beta-Alanine metabolism;Fatty acid metabolism;Glycerolipid metabolism;Glycolysis / Gluconeogenesis;Histidine metabolism;Lysine degradation;Propanoate metabolism;Pyruvate metabolism;Tryptophan metabolism;Valine, leucine and isoleucine degradation	Acetylation;Completeproteome;Cytoplasm;Directproteinsequencing;NAD;Oxidoreductase;Referenceproteome		-0.320726	Q9JLJ3	Q9JLJ3	4-trimethylaminobutyraldehyde dehydrogenase	Aldh9a1		>sp|Q9JLJ3|AL9A1_RAT 4-trimethylaminobutyraldehyde dehydrogenase OS=Rattus norvegicus GN=Aldh9a1 PE=1 SV=1
binding;catalytic activity;heat shock protein binding;Hsp90 protein binding;intramolecular oxidoreductase activity;isomerase activity;p53 binding;prostaglandin-E synthase activity;protein binding;unfolded protein binding	actin filament;cell body;cell part;cell projection;cytoplasmic part;cytoskeletal part;intracellular membrane-bounded organelle;intracellular organelle;intracellular organelle part;intracellular part;macromolecular complex;membrane-bounded organelle;neuron projection;neuronal cell body;organelle;organelle part;perinuclear region of cytoplasm;protein complex	biological regulation;biosynthetic process;cellular ketone metabolic process;cellular lipid metabolic process;cellular metabolic process;cellular process;lipid metabolic process;metabolic process;multicellular organismal process;neurological system process;organic acid metabolic process;primary metabolic process;small molecule metabolic process	cell body;cell part;cell projection;intracellular membrane-bounded organelle;intracellular organelle;macromolecular complex;neuron projection;neuronal cell body;organelle;protein complex		Acetylation;Completeproteome;Cytoplasm;Directproteinsequencing;Fattyacidbiosynthesis;Fattyacidmetabolism;Isomerase;Lipidbiosynthesis;Lipidmetabolism;Phosphoprotein;Prostaglandinbiosynthesis;Prostaglandinmetabolism;Referenceproteome		-0.31355	P83868;R9PXR7;Q5PQL9	P83868;R9PXR7	Prostaglandin E synthase 3	Ptges3		>sp|P83868|TEBP_RAT Prostaglandin E synthase 3 OS=Rattus norvegicus GN=Ptges3 PE=1 SV=2;>tr|R9PXR7|R9PXR7_RAT Prostaglandin E synthase 3 (Fragment) OS=Rattus norvegicus GN=Ptges3 PE=1 SV=1
laminin receptor activity;receptor activity;structural constituent of ribosome;structural molecule activity	90S preribosome;basement membrane;cell body;cell part;cytosolic small ribosomal subunit;extracellular matrix part;extracellular region part;intracellular membrane-bounded organelle;intracellular organelle;intracellular organelle part;intracellular part;macromolecular complex;membrane;membrane-bounded organelle;neuronal cell body;nucleus;organelle;organelle part;plasma membrane;preribosome;ribonuc…	biological adhesion;biosynthetic process;cell adhesion;cell differentiation;cellular component assembly;cellular component organization;cellular macromolecular complex assembly;cellular metabolic process;cellular nitrogen compound metabolic process;cellular process;developmental process;establishment of localization;macromolecular complex assembly;macromolecule metabolic process;metabolic process…	cell body;cell part;intracellular membrane-bounded organelle;intracellular organelle;macromolecular complex;membrane;neuronal cell body;nucleus;organelle;plasma membrane;preribosome;ribonucleoprotein complex;small ribosomal subunit	Ribosome	Acetylation;Cellmembrane;Completeproteome;Cytoplasm;Directproteinsequencing;Membrane;Nucleus;Phosphoprotein;Receptor;Referenceproteome;Repeat;Ribonucleoprotein;Ribosomalprotein		-0.312459	P38983	P38983	40S ribosomal protein SA	Rpsa		>sp|P38983|RSSA_RAT 40S ribosomal protein SA OS=Rattus norvegicus GN=Rpsa PE=1 SV=3
adenyl deoxyribonucleotide binding;adenyl nucleotide binding;adenyl ribonucleotide binding;ATP binding;binding;CTP binding;dATP binding;deoxyribonucleotide binding;GTP binding;guanyl nucleotide binding;guanyl ribonucleotide binding;nucleotide binding;purine deoxyribonucleotide binding;purine nucleotide binding;purine ribonucleoside triphosphate binding;purine ribonucleotide binding;pyrimidine nuc…	apical plasma membrane;basolateral plasma membrane;brush border membrane;cell part;cell projection membrane;cell projection part;cell surface;cytoplasmic membrane-bounded vesicle;cytoplasmic part;cytoplasmic vesicle;cytosol;inclusion body;intracellular membrane-bounded organelle;intracellular organelle;intracellular organelle part;intracellular part;macromolecular complex;melanosome;membrane part…	anatomical structure development;biological regulation;cellular component organization;cellular metabolic process;cellular process;developmental process;macromolecule metabolic process;metabolic process;primary metabolic process;protein folding;protein metabolic process;regulation of protein modification process;regulation of transport;response to abiotic stimulus;response to chemical stimulus;re…	cell part;cell surface;cytoplasmic membrane-bounded vesicle;cytosol;intracellular membrane-bounded organelle;intracellular organelle;macromolecular complex;mitochondrion;organelle;protein complex;vesicle	Antigen processing and presentation;NOD-like receptor signaling pathway;Pathways in cancer;Plant-pathogen interaction;Progesterone-mediated oocyte maturation;Prostate cancer;Protein processing in endoplasmic reticulum	Acetylation;ATP-binding;Chaperone;Completeproteome;Cytoplasm;Directproteinsequencing;Glycoprotein;Nucleotide-binding;Phosphoprotein;Referenceproteome;S-nitrosylation;Stressresponse;Ublconjugation	Cx43/Gja1-Tom20-Hsp90ab complex	-0.305665	P34058;F1LTA7;F1M2F7;F1LYW7	P34058	Heat shock protein HSP 90-beta	Hsp90ab1		>sp|P34058|HS90B_RAT Heat shock protein HSP 90-beta OS=Rattus norvegicus GN=Hsp90ab1 PE=1 SV=4
binding;catalytic activity;cyclohydrolase activity;hydrolase activity;hydrolase activity, acting on carbon-nitrogen (but not peptide) bonds;hydrolase activity, acting on carbon-nitrogen (but not peptide) bonds, in cyclic amidines;hydroxymethyl-, formyl- and related transferase activity;identical protein binding;IMP cyclohydrolase activity;phosphoribosylaminoimidazolecarboxamide formyltransferase …	cell part;cytoplasmic part;intracellular membrane-bounded organelle;intracellular organelle;intracellular part;membrane-bounded organelle;mitochondrion;organelle	anatomical structure development;anatomical structure morphogenesis;biosynthetic process;cellular aromatic compound metabolic process;cellular metabolic process;cellular nitrogen compound metabolic process;cellular process;cofactor metabolic process;developmental process;heterocycle metabolic process;metabolic process;nitrogen compound metabolic process;nucleobase-containing compound metabolic pr…	cell part;intracellular membrane-bounded organelle;intracellular organelle;mitochondrion;organelle	One carbon pool by folate;Purine metabolism	Acetylation;Completeproteome;Directproteinsequencing;Hydrolase;Multifunctionalenzyme;Purinebiosynthesis;Referenceproteome;Transferase		-0.303744	O35567	O35567	Bifunctional purine biosynthesis protein PURH;Phosphoribosylaminoimidazolecarboxamide formyltransferase;IMP cyclohydrolase	Atic		>sp|O35567|PUR9_RAT Bifunctional purine biosynthesis protein PURH OS=Rattus norvegicus GN=Atic PE=1 SV=2
binding;catalytic activity;GTP binding;GTPase activity;guanyl nucleotide binding;guanyl ribonucleotide binding;hydrolase activity;hydrolase activity, acting on acid anhydrides;hydrolase activity, acting on acid anhydrides, in phosphorus-containing anhydrides;nucleoside-triphosphatase activity;nucleotide binding;protein binding;protein complex binding;purine nucleotide binding;purine ribonucleosid…	cell body;cell part;cytoplasm;cytoskeletal part;intracellular organelle part;intracellular part;macromolecular complex;membrane;membrane-enclosed lumen;microtubule;nuclear envelope lumen;nuclear part;organelle envelope lumen;organelle part;plasma membrane;protein complex	cellular component assembly;cellular component organization;cellular macromolecular complex assembly;cellular process;cytoskeleton organization;macromolecular complex assembly;organelle assembly;organelle organization;protein complex assembly;protein polymerization	cell body;cell part;cytoplasm;macromolecular complex;membrane;plasma membrane;protein complex	Gap junction;Pathogenic Escherichia coli infection;Phagosome	Acetylation;Alternativesplicing;Completeproteome;Cytoplasm;Cytoskeleton;Directproteinsequencing;GTP-binding;Isopeptidebond;Methylation;Microtubule;Nucleotide-binding;Phosphoprotein;Referenceproteome;S-nitrosylation;Ublconjugation		-0.303249	P69897;P69897-2	P69897;P69897-2	Tubulin beta-5 chain	Tubb5		>sp|P69897|TBB5_RAT Tubulin beta-5 chain OS=Rattus norvegicus GN=Tubb5 PE=1 SV=1;>sp|P69897-2|TBB5_RAT Isoform 2 of Tubulin beta-5 chain OS=Rattus norvegicus GN=Tubb5
binding;enzyme activator activity;enzyme regulator activity;growth factor activity;kinase activator activity;kinase regulator activity;protein binding;protein kinase activator activity;protein kinase regulator activity;protein serine/threonine kinase activator activity;receptor activator activity;receptor binding;receptor regulator activity	extracellular region part;extracellular space	alcohol metabolic process;anatomical structure development;anatomical structure morphogenesis;behavior;biological regulation;carbohydrate metabolic process;cell differentiation;cell proliferation;cellular metabolic process;cellular process;developmental process;metabolic process;multicellular organismal process;multi-organism process;neurological system process;primary metabolic process;regulatio…	extracellular space		Carbohydratemetabolism;Cleavageonpairofbasicresidues;Completeproteome;Directproteinsequencing;Disulfidebond;Glucosemetabolism;Growthfactor;Hormone;Mitogen;Osteogenesis;Referenceproteome;Secreted;Signal		-0.294137	P01346	P01346	Insulin-like growth factor II;Insulin-like growth factor II;Preptin	Igf2		>sp|P01346|IGF2_RAT Insulin-like growth factor II OS=Rattus norvegicus GN=Igf2 PE=1 SV=1
G-protein coupled receptor activity;molecular transducer activity;olfactory receptor activity;receptor activity;signal transducer activity;signaling receptor activity;transmembrane signaling receptor activity	cell part;integral to membrane;intrinsic to membrane;membrane part	detection of stimulus;response to chemical stimulus;response to stimulus	cell part		Cellmembrane;Completeproteome;G-proteincoupledreceptor;Membrane;Olfaction;Receptor;Referenceproteome;Sensorytransduction;Transducer;Transmembrane;Transmembranehelix		-0.289535	M0R844	M0R844	Olfactory receptor	Olr844		>tr|M0R844|M0R844_RAT Olfactory receptor OS=Rattus norvegicus GN=Olr844 PE=3 SV=1
actin binding;binding;catalytic activity;cytoskeletal protein binding;hydrolase activity;lipid binding;microtubule binding;phospholipid binding;protein binding;protein complex binding;tubulin binding	axon;cell junction;cell part;cell projection;cell projection part;cytoplasmic part;cytoskeletal part;cytosol;growth cone;intracellular organelle part;intracellular part;macromolecular complex;membrane;microtubule;microtubule associated complex;neuron projection;organelle part;perikaryon;perinuclear region of cytoplasm;plasma membrane;postsynaptic density;protein complex;site of polarized growth;s…	anatomical structure development;anatomical structure morphogenesis;biological regulation;cellular component assembly;cellular component morphogenesis;cellular component movement;cellular component organization;cellular process;cytoskeleton organization;cytoskeleton-dependent intracellular transport;developmental maturation;developmental process;embryo development;establishment of localization;es…	cell part;cell projection;cytosol;macromolecular complex;membrane;neuron projection;plasma membrane;protein complex;site of polarized growth		Acetylation;Celljunction;Cellprojection;Completeproteome;Cytoplasm;Cytoskeleton;Microtubule;Phosphoprotein;Referenceproteome;Repeat;S-nitrosylation;Synapse		-0.231451	F1LRL9;P15205	F1LRL9;P15205	Microtubule-associated protein 1B;MAP1 light chain LC1	Map1b		>tr|F1LRL9|F1LRL9_RAT Microtubule-associated protein 1B OS=Rattus norvegicus GN=Map1b PE=1 SV=1;>sp|P15205|MAP1B_RAT Microtubule-associated protein 1B OS=Rattus norvegicus GN=Map1b PE=1 SV=2
adenyl nucleotide binding;adenyl ribonucleotide binding;ADP binding;alkali metal ion binding;ATP binding;binding;catalytic activity;cation binding;ion binding;kinase activity;magnesium ion binding;metal ion binding;nucleotide binding;phosphotransferase activity, alcohol group as acceptor;potassium ion binding;purine nucleotide binding;purine ribonucleoside triphosphate binding;purine ribonucleoti…	cell part;cytoplasm;cytoplasmic part;cytosol;intracellular membrane-bounded organelle;intracellular organelle;intracellular part;membrane-bounded organelle;nucleus;organelle	alcohol metabolic process;anatomical structure development;anatomical structure morphogenesis;biosynthetic process;carbohydrate metabolic process;catabolic process;cellular ketone metabolic process;cellular metabolic process;cellular nitrogen compound metabolic process;cellular process;developmental process;generation of precursor metabolites and energy;growth;heterocycle metabolic process;metabo…	cell part;cytoplasm;cytosol;intracellular membrane-bounded organelle;intracellular organelle;nucleus;organelle	Carbon fixation in photosynthetic organisms;Glycolysis / Gluconeogenesis;Insulin signaling pathway;Maturity onset diabetes of the young;Purine metabolism;Pyruvate metabolism;Type II diabetes mellitus	Acetylation;Allostericenzyme;Alternativesplicing;ATP-binding;Completeproteome;Cytoplasm;Directproteinsequencing;Glycolysis;Hydroxylation;Kinase;Magnesium;Metal-binding;Nucleotide-binding;Nucleus;Phosphoprotein;Potassium;Pyruvate;Referenceproteome;Transferase;Ublconjugation	K(ATP) macromolecular complex (Kir6.2, Pkm2, Gapdh, Tpi1)	-0.179577	P11980-2;P11980;M0R4B8;M0RD14;M0RBT1;M0R5T1;D3ZH80;P12928;P12928-2;D4ADU8	P11980-2;P11980;M0R4B8;M0RD14	Pyruvate kinase isozymes M1/M2	Pkm2		>sp|P11980-2|KPYM_RAT Isoform M2 of Pyruvate kinase PKM OS=Rattus norvegicus GN=Pkm;>sp|P11980|KPYM_RAT Pyruvate kinase PKM OS=Rattus norvegicus GN=Pkm PE=1 SV=3;>tr|M0R4B8|M0R4B8_RAT Pyruvate kinase OS=Rattus norvegicus PE=3 SV=1;>tr|M0RD14|M0RD14_RAT Pyr
binding;calcium ion binding;cation binding;ion binding;ligand-dependent nuclear receptor transcription coactivator activity;metal ion binding;protein binding transcription factor activity;receptor activator activity;receptor regulator activity;thyroid hormone receptor activator activity;thyroid hormone receptor coactivator activity;transcription coactivator activity;transcription cofactor activit…	adherens junction;anchoring junction;cell junction;cell part;cell projection;cell projection part;cell-cell adherens junction;cell-cell junction;cell-substrate adherens junction;cell-substrate junction;contractile fiber part;cytoplasmic part;cytoskeleton;cytosol;dendritic spine;fascia adherens;filopodium;focal adhesion;intracellular membrane-bounded organelle;intracellular non-membrane-bounded or…	biological regulation;cell junction organization;cellular component assembly;cellular component organization;cellular homeostasis;cellular ion homeostasis;cellular process;cytoskeleton organization;homeostatic process;macromolecular complex assembly;multicellular organismal process;muscle contraction;organelle organization;protein complex assembly;regulation of transport	cell part;cell projection;cytoskeleton;cytosol;filopodium;intracellular membrane-bounded organelle;intracellular non-membrane-bounded organelle;intracellular organelle;membrane;neuron projection;nucleus;organelle;plasma membrane	Adherens junction;Amoebiasis;Arrhythmogenic right ventricular cardiomyopathy (ARVC);Focal adhesion;Leukocyte transendothelial migration;Regulation of actin cytoskeleton;Systemic lupus erythematosus;Tight junction	Acetylation;Actin-binding;Calcium;Cellmembrane;Cellprojection;Completeproteome;Cytoplasm;Cytoskeleton;Membrane;Metal-binding;Phosphoprotein;Referenceproteome;Repeat	Cdk5-p35-CaMKII(alpha)-(alpha)actinin1 complex;Cdk5-p39-CaMKII(alpha)-(alpha)actinin1 complex	0.241114	Q9Z1P2;D3ZCV0;Q8R4I6	Q9Z1P2	Alpha-actinin-1	Actn1		>sp|Q9Z1P2|ACTN1_RAT Alpha-actinin-1 OS=Rattus norvegicus GN=Actn1 PE=1 SV=1
binding;nucleic acid binding;nucleotide binding;RNA binding;translation factor activity, nucleic acid binding;translation initiation factor activity	cell part;cytoplasmic part;intracellular part;perinuclear region of cytoplasm	developmental process;growth;reproduction	cell part		Acetylation;Completeproteome;Cytoplasm;Directproteinsequencing;Initiationfactor;Phosphoprotein;Proteinbiosynthesis;Referenceproteome;RNA-binding		0.256534	Q5XI72	Q5XI72	Eukaryotic translation initiation factor 4H	Eif4h		>sp|Q5XI72|IF4H_RAT Eukaryotic translation initiation factor 4H OS=Rattus norvegicus GN=Eif4h PE=1 SV=1
active transmembrane transporter activity;amine transmembrane transporter activity;amino acid transmembrane transporter activity;carboxylic acid transmembrane transporter activity;cation transmembrane transporter activity;cation:amino acid symporter activity;gamma-aminobutyric acid:sodium symporter activity;inorganic cation transmembrane transporter activity;ion transmembrane transporter activity…	axon;cell part;cell projection;cell surface;integral to membrane;integral to plasma membrane;intrinsic to membrane;intrinsic to plasma membrane;membrane;membrane part;neuron projection;plasma membrane;plasma membrane part	amine transport;amino acid transport;behavior;biological regulation;cellular component assembly;cellular component organization;establishment of localization;macromolecular complex assembly;multicellular organismal process;neurological system process;organic acid transport;protein complex assembly;regulation of transport;response to chemical stimulus;response to endogenous stimulus;response to st…	cell part;cell projection;cell surface;membrane;neuron projection;plasma membrane		Cellmembrane;Completeproteome;Directproteinsequencing;Glycoprotein;Membrane;Neurotransmittertransport;Referenceproteome;Symport;Transmembrane;Transmembranehelix;Transport		0.275527	P23978	P23978	Sodium- and chloride-dependent GABA transporter 1	Slc6a1		>sp|P23978|SC6A1_RAT Sodium- and chloride-dependent GABA transporter 1 OS=Rattus norvegicus GN=Slc6a1 PE=1 SV=1
binding;carbohydrate binding;cation binding;extracellular matrix structural constituent;glycosaminoglycan binding;heparin binding;ion binding;mercury ion binding;metal ion binding;pattern binding;polysaccharide binding;structural molecule activity;transition metal ion binding	basement membrane;extracellular matrix part;extracellular region;extracellular region part;extracellular space	anatomical structure formation involved in morphogenesis;biological adhesion;biological regulation;cell activation;cell adhesion;cell motility;cellular component movement;cellular component organization;cellular homeostasis;cellular process;developmental process;extracellular matrix organization;extracellular structure organization;homeostatic process;locomotion;multicellular organismal process;r…	extracellular region;extracellular space		Acutephase;Alternativesplicing;Angiogenesis;Celladhesion;Cellshape;Completeproteome;Directproteinsequencing;Disulfidebond;Extracellularmatrix;Glycoprotein;Heparin-binding;Isopeptidebond;Phosphoprotein;Pyrrolidonecarboxylicacid;Referenceproteome;Repeat;Secreted;Signal;Sulfation		0.281679	P04937;P04937-3;P04937-2;P04937-4;A0A096P6L8;F1LST1	P04937;P04937-3;P04937-2;P04937-4;A0A096P6L8;F1LST1	Fibronectin;Anastellin	Fn1	X	>sp|P04937|FINC_RAT Fibronectin OS=Rattus norvegicus GN=Fn1 PE=1 SV=2;>sp|P04937-3|FINC_RAT Isoform 3 of Fibronectin OS=Rattus norvegicus GN=Fn1;>sp|P04937-2|FINC_RAT Isoform 2 of Fibronectin OS=Rattus norvegicus GN=Fn1;>sp|P04937-4|FINC_RAT Isoform 4 of F
	axon;cell part;cell projection;cell projection part;cytoplasm;cytoplasmic part;cytoskeletal part;endosome;Golgi apparatus;growth cone;intracellular membrane-bounded organelle;intracellular organelle;intracellular organelle part;intracellular part;macromolecular complex;membrane;membrane-bounded organelle;microtubule;neuron projection;organelle;organelle part;perinuclear region of cytoplasm;protei…	anatomical structure development;biological regulation;cell differentiation;cellular component disassembly;cellular component organization;cellular process;cytoskeleton organization;developmental process;organelle organization;protein depolymerization;regulation of organelle organization;response to stimulus;signal transduction	cell part;cell projection;cytoplasm;endosome;Golgi apparatus;intracellular membrane-bounded organelle;intracellular organelle;macromolecular complex;membrane;neuron projection;organelle;protein complex;site of polarized growth;vesicle	MAPK signaling pathway	Acetylation;Cellprojection;Coiledcoil;Completeproteome;Cytoplasm;Cytoskeleton;Developmentalprotein;Differentiation;Directproteinsequencing;Endosome;Golgiapparatus;Lipoprotein;Membrane;Microtubule;Neurogenesis;Palmitate;Phosphoprotein;Referenceproteome;Ublconjugation		0.329998	P13668;A0A096MK73;P21818	P13668;A0A096MK73	Stathmin	Stmn1		>sp|P13668|STMN1_RAT Stathmin OS=Rattus norvegicus GN=Stmn1 PE=1 SV=2;>tr|A0A096MK73|A0A096MK73_RAT Stathmin OS=Rattus norvegicus GN=Stmn1 PE=4 SV=1
antioxidant activity;binding;catalytic activity;cation binding;coenzyme binding;cofactor binding;flavin adenine dinucleotide binding;identical protein binding;ion binding;mercury ion binding;metal ion binding;NAD(P)H oxidase activity;NADP binding;nucleotide binding;oxidoreductase activity;oxidoreductase activity, acting on a sulfur group of donors;oxidoreductase activity, acting on a sulfur group…	cell body;cell part;cytoplasmic part;cytosol;intracellular membrane-bounded organelle;intracellular non-membrane-bounded organelle;intracellular organelle;intracellular organelle part;intracellular part;membrane-bounded organelle;mitochondrion;neuronal cell body;non-membrane-bounded organelle;nuclear part;nucleolus;organelle;organelle part	amine metabolic process;anatomical structure development;anatomical structure formation involved in morphogenesis;biological regulation;catabolic process;cell proliferation;cellular amino acid metabolic process;cellular aromatic compound metabolic process;cellular component assembly;cellular component organization;cellular homeostasis;cellular ketone metabolic process;cellular metabolic process;c…	cell body;cell part;cytosol;intracellular membrane-bounded organelle;intracellular non-membrane-bounded organelle;intracellular organelle;mitochondrion;neuronal cell body;nucleolus;organelle	Pyrimidine metabolism;Selenocompound metabolism	3D-structure;Completeproteome;Cytoplasm;Directproteinsequencing;Disulfidebond;FAD;Flavoprotein;NADP;Oxidoreductase;Phosphoprotein;Redox-activecenter;Referenceproteome;Selenocysteine		0.338163	O89049;R9PXU4	O89049;R9PXU4	Thioredoxin reductase 1, cytoplasmic	Txnrd1		>sp|O89049|TRXR1_RAT Thioredoxin reductase 1, cytoplasmic OS=Rattus norvegicus GN=Txnrd1 PE=1 SV=5;>tr|R9PXU4|R9PXU4_RAT Thioredoxin reductase 1, cytoplasmic OS=Rattus norvegicus GN=Txnrd1 PE=3 SV=1
catalytic activity;endopeptidase activity;hydrolase activity;peptidase activity;peptidase activity, acting on L-amino acid peptides;threonine-type endopeptidase activity;threonine-type peptidase activity	cell part;cytoplasmic mRNA processing body;cytoplasmic part;intracellular membrane-bounded organelle;intracellular non-membrane-bounded organelle;intracellular organelle;intracellular part;macromolecular complex;membrane-bounded organelle;non-membrane-bounded organelle;nucleus;organelle;proteasome core complex;proteasome core complex, alpha-subunit complex;protein complex;ribonucleoprotein comple…	catabolic process;cellular metabolic process;cellular process;macromolecule metabolic process;metabolic process;multi-organism process;primary metabolic process;protein metabolic process;proteolysis;proteolysis involved in cellular protein catabolic process;response to biotic stimulus;response to stimulus	cell part;intracellular membrane-bounded organelle;intracellular non-membrane-bounded organelle;intracellular organelle;macromolecular complex;nucleus;organelle;protein complex;ribonucleoprotein complex	Proteasome	Acetylation;Completeproteome;Cytoplasm;Directproteinsequencing;Hydrolase;Nitration;Nucleus;Phosphoprotein;Protease;Proteasome;Referenceproteome;Threonineprotease		0.342475	P17220	P17220	Proteasome subunit alpha type-2	Psma2		>sp|P17220|PSA2_RAT Proteasome subunit alpha type-2 OS=Rattus norvegicus GN=Psma2 PE=1 SV=3
binding;catalytic activity;coenzyme binding;cofactor binding;identical protein binding;lactate dehydrogenase activity;L-lactate dehydrogenase activity;NAD binding;nucleotide binding;oxidoreductase activity;oxidoreductase activity, acting on CH-OH group of donors;oxidoreductase activity, acting on the CH-OH group of donors, NAD or NADP as acceptor;protein binding	cell part;cytoplasm;intracellular part	alcohol metabolic process;anatomical structure development;biological regulation;biosynthetic process;carbohydrate metabolic process;catabolic process;cell motility;cellular component movement;cellular ketone metabolic process;cellular metabolic process;cellular nitrogen compound metabolic process;cellular process;cofactor metabolic process;developmental process;generation of precursor metabolite…	cell part;cytoplasm	Cysteine and methionine metabolism;Glycolysis / Gluconeogenesis;Propanoate metabolism;Pyruvate metabolism	3D-structure;Acetylation;Completeproteome;Cytoplasm;Directproteinsequencing;Glycolysis;NAD;Oxidoreductase;Phosphoprotein;Referenceproteome;Ublconjugation		0.348361	P04642;M0RBY5;M0RCF2;P19629;Q6AYX2	P04642;M0RBY5	L-lactate dehydrogenase A chain	Ldha		>sp|P04642|LDHA_RAT L-lactate dehydrogenase A chain OS=Rattus norvegicus GN=Ldha PE=1 SV=1;>tr|M0RBY5|M0RBY5_RAT Uncharacterized protein OS=Rattus norvegicus PE=3 SV=1
adenyl nucleotide binding;adenyl ribonucleotide binding;ATP binding;binding;nucleic acid binding;nucleotide binding;purine nucleotide binding;purine ribonucleoside triphosphate binding;purine ribonucleotide binding;ribonucleotide binding;RNA binding;virion binding	cell part;cytoplasmic membrane-bounded vesicle;cytoplasmic part;cytoplasmic vesicle;cytosol;endoplasmic reticulum lumen;endoplasmic reticulum membrane;endoplasmic reticulum part;intracellular membrane-bounded organelle;intracellular organelle;intracellular organelle lumen;intracellular organelle part;intracellular part;melanosome;membrane;membrane part;membrane-bounded organelle;membrane-bounded …	biological regulation;catabolic process;cellular component assembly;cellular component organization;cellular metabolic process;cellular process;cytoskeleton organization;macromolecule metabolic process;metabolic process;organelle organization;primary metabolic process;protein folding;protein metabolic process;proteolysis;proteolysis involved in cellular protein catabolic process;response to chemi…	cell part;cytoplasmic membrane-bounded vesicle;cytosol;intracellular membrane-bounded organelle;intracellular organelle;membrane;midbody;organelle;vesicle	NOD-like receptor signaling pathway;Pathways in cancer;Plant-pathogen interaction;Prostate cancer;Protein processing in endoplasmic reticulum	Alternativesplicing;ATP-binding;Calcium;Chaperone;Completeproteome;Disulfidebond;Endoplasmicreticulum;Glycoprotein;Nucleotide-binding;Phosphoprotein;Referenceproteome;Signal		0.376378	Q66HD0;Q66HD0-2	Q66HD0;Q66HD0-2	Endoplasmin	Hsp90b1		>sp|Q66HD0|ENPL_RAT Endoplasmin OS=Rattus norvegicus GN=Hsp90b1 PE=1 SV=2;>sp|Q66HD0-2|ENPL_RAT Isoform 2 of Endoplasmin OS=Rattus norvegicus GN=Hsp90b1
binding;carbon-oxygen lyase activity;catalytic activity;cation binding;hydro-lyase activity;identical protein binding;ion binding;lyase activity;magnesium ion binding;metal ion binding;phosphopyruvate hydratase activity;protein binding;protein dimerization activity;protein heterodimerization activity;protein homodimerization activity	cell part;cell projection;cytoplasmic part;cytosolic part;intracellular part;macromolecular complex;membrane;neuron projection;phosphopyruvate hydratase complex;plasma membrane;protein complex;synapse part;synaptic membrane	aging;alcohol metabolic process;anatomical structure development;anatomical structure morphogenesis;biological regulation;carbohydrate metabolic process;catabolic process;cellular metabolic process;cellular process;developmental process;generation of precursor metabolites and energy;growth;metabolic process;multi-organism process;primary metabolic process;response to biotic stimulus;response to c…	cell part;cell projection;macromolecular complex;membrane;neuron projection;plasma membrane;protein complex	Glycolysis / Gluconeogenesis;Methane metabolism;RNA degradation	Acetylation;Cellmembrane;Completeproteome;Cytoplasm;Directproteinsequencing;Glycolysis;Lyase;Magnesium;Membrane;Metal-binding;Phosphoprotein;Plasminogenactivation;Referenceproteome;Ublconjugation		0.421348	M0R5J4;P04764;M0RAU4;P15429;F1M6P0;D3ZYU0;M0R964;F1M2K7;F1M383;D4A0Q2;F1M9V3	M0R5J4;P04764;M0RAU4	Alpha-enolase	Eno1		>tr|M0R5J4|M0R5J4_RAT Uncharacterized protein OS=Rattus norvegicus PE=3 SV=1;>sp|P04764|ENOA_RAT Alpha-enolase OS=Rattus norvegicus GN=Eno1 PE=1 SV=4;>tr|M0RAU4|M0RAU4_RAT Uncharacterized protein (Fragment) OS=Rattus norvegicus PE=3 SV=1
binding;enzyme inhibitor activity;enzyme regulator activity;kinase inhibitor activity;kinase regulator activity;protein binding;protein kinase C inhibitor activity;protein kinase inhibitor activity;protein kinase regulator activity;protein serine/threonine kinase inhibitor activity;small conjugating protein binding;ubiquitin binding	cell part;cell surface;contractile fiber part;cytoplasm;cytoplasmic part;cytoskeletal part;intracellular membrane-bounded organelle;intracellular non-membrane-bounded organelle;intracellular organelle;intracellular organelle part;intracellular part;macromolecular complex;membrane;membrane-bounded organelle;non-membrane-bounded organelle;nucleus;organelle;organelle part;plasma membrane;proteasome …	anatomical structure formation involved in morphogenesis;biological regulation;cell motility;cellular component movement;cellular process;developmental process;locomotion;multi-organism process;response to biotic stimulus;response to chemical stimulus;response to external stimulus;response to stimulus;response to stress	cell part;cell surface;cytoplasm;intracellular membrane-bounded organelle;intracellular non-membrane-bounded organelle;intracellular organelle;macromolecular complex;membrane;nucleus;organelle;plasma membrane;proteasome complex;protein complex	Amoebiasis;MAPK signaling pathway;VEGF signaling pathway	Acetylation;Chaperone;Completeproteome;Cytoplasm;Cytoskeleton;Directproteinsequencing;Nucleus;Phosphoprotein;Referenceproteome;Stressresponse		0.429588	G3V913;P42930	G3V913;P42930	Heat shock protein beta-1	Hspb1		>tr|G3V913|G3V913_RAT Heat shock 27kDa protein 1 OS=Rattus norvegicus GN=Hspb1 PE=1 SV=1;>sp|P42930|HSPB1_RAT Heat shock protein beta-1 OS=Rattus norvegicus GN=Hspb1 PE=1 SV=1
binding;DNA binding;nucleic acid binding;nucleotide binding;RNA binding;sequence-specific DNA binding;telomeric DNA binding	cell part;cytoplasm;intracellular non-membrane-bounded organelle;intracellular organelle;intracellular organelle part;intracellular part;macromolecular complex;non-membrane-bounded organelle;nuclear part;nucleolus;organelle;organelle part;ribonucleoprotein complex		cell part;cytoplasm;intracellular non-membrane-bounded organelle;intracellular organelle;macromolecular complex;nucleolus;organelle;ribonucleoprotein complex	Pathogenic Escherichia coli infection	Acetylation;Completeproteome;Cytoplasm;DNA-binding;Methylation;Nucleus;Phosphoprotein;Referenceproteome;Repeat;RNA-binding		0.434776	Q5U328;P13383	Q5U328;P13383	Nucleolin	Ncl	X	>tr|Q5U328|Q5U328_RAT Nucleolin OS=Rattus norvegicus GN=Ncl PE=1 SV=1;>sp|P13383|NUCL_RAT Nucleolin OS=Rattus norvegicus GN=Ncl PE=1 SV=3
active transmembrane transporter activity;adenine nucleotide transmembrane transporter activity;antiporter activity;ATP:ADP antiporter activity;nucleobase-containing compound transmembrane transporter activity;nucleotide transmembrane transporter activity;purine nucleotide transmembrane transporter activity;secondary active transmembrane transporter activity;solute:solute antiporter activity;subs…	cell part;cytoplasmic part;cytoskeletal part;integral to membrane;intracellular organelle part;intracellular part;intrinsic to membrane;macromolecular complex;membrane;membrane part;mitochondrial inner membrane;mitochondrial membrane;mitochondrial outer membrane;mitochondrial part;MMXD complex;organelle inner membrane;organelle membrane;organelle outer membrane;organelle part;outer membrane;prote…	amine transport;amino acid transport;biological regulation;cellular component organization;cellular process;chromosome segregation;establishment of localization;ion transport;mitochondrion organization;neurotransmitter transport;nucleobase-containing compound transport;organelle organization;organic acid transport;regulation of transport;transmembrane transport;transport	cell part;macromolecular complex;membrane;protein complex	Calcium signaling pathway;Huntington's disease;Parkinson's disease	Acetylation;Chromosomepartition;Completeproteome;Directproteinsequencing;Isopeptidebond;Membrane;Methylation;Mitochondrion;Mitochondrioninnermembrane;Phosphoprotein;Referenceproteome;Repeat;Transmembrane;Transmembranehelix;Transport;Ublconjugation	ATP synthasome	0.453897	Q05962;Q6P9Y4;D3ZB81;M0R5W3;D3ZE29;Q09073	Q05962;Q6P9Y4	ADP/ATP translocase 1	Slc25a4		>sp|Q05962|ADT1_RAT ADP/ATP translocase 1 OS=Rattus norvegicus GN=Slc25a4 PE=1 SV=3;>tr|Q6P9Y4|Q6P9Y4_RAT ADP/ATP translocase 1 OS=Rattus norvegicus GN=Slc25a4 PE=1 SV=1
binding;nucleic acid binding;RNA binding;rRNA binding;structural constituent of ribosome;structural molecule activity	cell part;cytoplasmic part;intracellular non-membrane-bounded organelle;intracellular organelle;intracellular organelle part;intracellular part;macromolecular complex;non-membrane-bounded organelle;organelle;organelle part;polysome;ribonucleoprotein complex;ribosome;small ribosomal subunit	biological regulation;biosynthetic process;cellular metabolic process;cellular process;developmental process;macromolecule metabolic process;metabolic process;multicellular organismal development;multicellular organismal process;primary metabolic process;protein metabolic process;regulation of translation;translation	cell part;intracellular non-membrane-bounded organelle;intracellular organelle;macromolecular complex;organelle;polysome;ribonucleoprotein complex;ribosome;small ribosomal subunit	Ribosome	Completeproteome;Cytoplasm;Referenceproteome;Ribonucleoprotein;Ribosomalprotein;RNA-binding;rRNA-binding		0.461668	P62703;X1WI37;D3ZX01	P62703;X1WI37;D3ZX01	40S ribosomal protein S4, X isoform	Rps4x;Rps4y2		>sp|P62703|RS4X_RAT 40S ribosomal protein S4, X isoform OS=Rattus norvegicus GN=Rps4x PE=2 SV=2;>tr|X1WI37|X1WI37_RAT Protein LOC100362640 (Fragment) OS=Rattus norvegicus GN=LOC100362640 PE=3 SV=1;>tr|D3ZX01|D3ZX01_RAT 40S ribosomal protein S4 OS=Rattus no
binding;nucleic acid binding;nucleotide binding	cell part;intracellular organelle part;intracellular part;nuclear body;nuclear matrix;nuclear part;nucleoplasm part;organelle part;paraspeckles	cellular metabolic process;cellular nitrogen compound metabolic process;cellular process;macromolecule metabolic process;metabolic process;mRNA metabolic process;mRNA processing;nitrogen compound metabolic process;nucleobase-containing compound metabolic process;primary metabolic process;RNA metabolic process;RNA processing;RNA splicing	cell part		Completeproteome;Referenceproteome		0.466039	F1LQW3	F1LQW3	Protein Sfpq	Sfpq		>tr|F1LQW3|F1LQW3_RAT Protein Sfpq (Fragment) OS=Rattus norvegicus GN=Sfpq PE=4 SV=1
	cell part;cytoplasm;intracellular part;macromolecular complex;protein complex		cell part;cytoplasm;macromolecular complex;protein complex	Cell cycle;Neurotrophin signaling pathway;Oocyte meiosis	Acetylation;Completeproteome;Cytoplasm;Directproteinsequencing;Phosphoprotein;Referenceproteome		0.48504	P68255;D3ZCY6	P68255	14-3-3 protein theta	Ywhaq		>sp|P68255|1433T_RAT 14-3-3 protein theta OS=Rattus norvegicus GN=Ywhaq PE=1 SV=1
catalytic activity;endopeptidase activity;hydrolase activity;peptidase activity;peptidase activity, acting on L-amino acid peptides;serine hydrolase activity;serine-type endopeptidase activity;serine-type peptidase activity	extracellular region;extracellular region part;extracellular space	biological regulation;immune system process;macromolecule metabolic process;metabolic process;primary metabolic process;protein metabolic process;proteolysis;response to biotic stimulus;response to chemical stimulus;response to external stimulus;response to extracellular stimulus;response to stimulus	extracellular region;extracellular space	Complement and coagulation cascades;Staphylococcus aureus infection	Completeproteome;Disulfidebond;Hydrolase;Protease;Referenceproteome;Serineprotease		0.486701	Q7TP05;G3V615	Q7TP05;G3V615	Da1-24	Cfb		>tr|Q7TP05|Q7TP05_RAT Da1-24 OS=Rattus norvegicus GN=Cfb PE=2 SV=1;>tr|G3V615|G3V615_RAT Complement factor B, isoform CRA_b OS=Rattus norvegicus GN=C2 PE=3 SV=1
					Completeproteome;Referenceproteome		0.487489	B2RYQ1	B2RYQ1	ARP6 actin-related protein 6 homolog	Actr6		>tr|B2RYQ1|B2RYQ1_RAT ARP6 actin-related protein 6 homolog (Yeast) OS=Rattus norvegicus GN=Actr6 PE=2 SV=1
anion channel activity;anion transmembrane transporter activity;binding;channel activity;gated channel activity;ion channel activity;ion transmembrane transporter activity;nucleotide binding;passive transmembrane transporter activity;porin activity;substrate-specific channel activity;substrate-specific transmembrane transporter activity;substrate-specific transporter activity;transmembrane transp…	cell part;cytoplasmic part;endoplasmic reticulum;intracellular membrane-bounded organelle;intracellular organelle;intracellular organelle part;intracellular part;macromolecular complex;membrane;membrane part;membrane-bounded organelle;mitochondrial membrane;mitochondrial outer membrane;mitochondrial part;organelle;organelle membrane;organelle outer membrane;organelle part;outer membrane;pore comp…		cell part;endoplasmic reticulum;intracellular membrane-bounded organelle;intracellular organelle;macromolecular complex;membrane;organelle;protein complex	Calcium signaling pathway;Huntington's disease;Parkinson's disease	Acetylation;Alternativesplicing;Completeproteome;Directproteinsequencing;Iontransport;Membrane;Mitochondrion;Mitochondrionoutermembrane;NAD;Nucleotide-binding;Phosphoprotein;Porin;Referenceproteome;Transmembrane;Transmembranebetastrand;Transport		0.498914	Q9R1Z0-2;Q9R1Z0	Q9R1Z0-2;Q9R1Z0	Voltage-dependent anion-selective channel protein 3	Vdac3	Y	>sp|Q9R1Z0-2|VDAC3_RAT Isoform 2 of Voltage-dependent anion-selective channel protein 3 OS=Rattus norvegicus GN=Vdac3;>sp|Q9R1Z0|VDAC3_RAT Voltage-dependent anion-selective channel protein 3 OS=Rattus norvegicus GN=Vdac3 PE=1 SV=2
binding;catalytic activity;cation binding;disulfide oxidoreductase activity;electron carrier activity;enzyme binding;ion binding;iron-sulfur cluster binding;kinase binding;metal cluster binding;metal ion binding;oxidoreductase activity;oxidoreductase activity, acting on a sulfur group of donors;protein binding;protein disulfide oxidoreductase activity;protein kinase binding;protein kinase C bindi…	cell cortex;cell part;contractile fiber part;cytoplasmic part;intracellular part;organelle part;Z disc	biological regulation;cellular homeostasis;cellular process;homeostatic process	cell cortex;cell part		Acetylation;Alternativesplicing;Completeproteome;Cytoplasm;Directproteinsequencing;Iron;Iron-sulfur;Metal-binding;Referenceproteome;Repeat		0.507776	Q9JLZ1;Q9JLZ1-2	Q9JLZ1;Q9JLZ1-2	Glutaredoxin-3	Glrx3	X	>sp|Q9JLZ1|GLRX3_RAT Glutaredoxin-3 OS=Rattus norvegicus GN=Glrx3 PE=1 SV=2;>sp|Q9JLZ1-2|GLRX3_RAT Isoform 2 of Glutaredoxin-3 OS=Rattus norvegicus GN=Glrx3
binding;nucleic acid binding;nucleotide binding	cell part;intracellular part;macromolecular complex;ribonucleoprotein complex		cell part;macromolecular complex;ribonucleoprotein complex		Completeproteome;Referenceproteome;Ribonucleoprotein;Viralnucleoprotein;Virion		0.510504	Q566E4;M0RAR9	Q566E4;M0RAR9	Heterogeneous nuclear ribonucleoprotein	Hnrnpr		>tr|Q566E4|Q566E4_RAT Heterogeneous nuclear ribonucleoprotein R OS=Rattus norvegicus GN=Hnrnpr PE=2 SV=1;>tr|M0RAR9|M0RAR9_RAT Uncharacterized protein (Fragment) OS=Rattus norvegicus PE=4 SV=1
anion channel activity;anion transmembrane transporter activity;binding;channel activity;gated channel activity;ion channel activity;ion transmembrane transporter activity;nucleotide binding;passive transmembrane transporter activity;porin activity;protein binding;protein complex binding;substrate-specific channel activity;substrate-specific transmembrane transporter activity;substrate-specific t…	cell part;cytoplasmic part;intracellular organelle part;intracellular part;macromolecular complex;membrane;membrane part;mitochondrial membrane;mitochondrial outer membrane;mitochondrial part;organelle membrane;organelle outer membrane;organelle part;outer membrane;plasma membrane;pore complex;protein complex	cell death;cellular process;death;establishment of localization;ion transport;transmembrane transport;transport	cell part;macromolecular complex;membrane;plasma membrane;protein complex	Calcium signaling pathway;Huntington's disease;Parkinson's disease	Acetylation;Apoptosis;Cellmembrane;Completeproteome;Directproteinsequencing;Iontransport;Membrane;Mitochondrion;Mitochondrionoutermembrane;NAD;Nucleotide-binding;Phosphoprotein;Porin;Referenceproteome;Transmembrane;Transmembranebetastrand;Transport		0.521002	Q9Z2L0;F1M2D3;F1LV63;F1LU57;F1LU13	Q9Z2L0;F1M2D3	Voltage-dependent anion-selective channel protein 1	Vdac1		>sp|Q9Z2L0|VDAC1_RAT Voltage-dependent anion-selective channel protein 1 OS=Rattus norvegicus GN=Vdac1 PE=1 SV=4;>tr|F1M2D3|F1M2D3_RAT Voltage-dependent anion-selective channel protein 1 OS=Rattus norvegicus GN=Vdac1 PE=4 SV=2
					Completeproteome;Referenceproteome		0.527192	D3ZEN7	D3ZEN7	Uncharacterized protein			>tr|D3ZEN7|D3ZEN7_RAT Uncharacterized protein (Fragment) OS=Rattus norvegicus PE=4 SV=2
anion channel activity;anion transmembrane transporter activity;binding;channel activity;gated channel activity;ion channel activity;ion transmembrane transporter activity;nucleotide binding;passive transmembrane transporter activity;porin activity;substrate-specific channel activity;substrate-specific transmembrane transporter activity;substrate-specific transporter activity;transmembrane transp…	cell part;cytoplasmic part;intracellular organelle part;intracellular part;macromolecular complex;membrane;membrane part;mitochondrial membrane;mitochondrial outer membrane;mitochondrial part;organelle membrane;organelle outer membrane;organelle part;outer membrane;pore complex;protein complex		cell part;macromolecular complex;membrane;protein complex	Calcium signaling pathway;Huntington's disease;Parkinson's disease	Acetylation;Completeproteome;Directproteinsequencing;Iontransport;Membrane;Mitochondrion;Mitochondrionoutermembrane;NAD;Nucleotide-binding;Phosphoprotein;Porin;Referenceproteome;Transmembrane;Transmembranebetastrand;Transport		0.534198	P81155	P81155	Voltage-dependent anion-selective channel protein 2	Vdac2		>sp|P81155|VDAC2_RAT Voltage-dependent anion-selective channel protein 2 OS=Rattus norvegicus GN=Vdac2 PE=1 SV=2
binding;protein binding;protein complex binding	cell body;cell part;cell projection;cytoplasmic part;endoplasmic reticulum;endoplasmic reticulum part;envelope;integral to endoplasmic reticulum membrane;integral to membrane;integral to organelle membrane;intracellular membrane-bounded organelle;intracellular organelle;intracellular organelle part;intracellular part;intrinsic to endoplasmic reticulum membrane;intrinsic to membrane;intrinsic to o…	aging;anatomical structure development;anatomical structure formation involved in morphogenesis;anatomical structure morphogenesis;biological regulation;cell differentiation;cell morphogenesis;cell motility;cell recognition;cellular component morphogenesis;cellular component movement;cellular component organization;cellular process;developmental process;endoplasmic reticulum organization;locomoti…	cell body;cell part;cell projection;endoplasmic reticulum;intracellular membrane-bounded organelle;intracellular organelle;macromolecular complex;membrane;neuron projection;neuronal cell body;nuclear envelope;organelle;plasma membrane;protein complex		Acetylation;Alternativesplicing;Completeproteome;Directproteinsequencing;Endoplasmicreticulum;Membrane;Neurogenesis;Phosphoprotein;Referenceproteome;Transmembrane;Transmembranehelix		0.568078	F1LQN3;Q9JK11;Q9JK11-4;Q9JK11-2;Q9JK11-3	F1LQN3;Q9JK11;Q9JK11-4;Q9JK11-2	Reticulon-4	Rtn4	Y	>tr|F1LQN3|F1LQN3_RAT Reticulon OS=Rattus norvegicus GN=Rtn4 PE=1 SV=1;>sp|Q9JK11|RTN4_RAT Reticulon-4 OS=Rattus norvegicus GN=Rtn4 PE=1 SV=1;>sp|Q9JK11-4|RTN4_RAT Isoform 4 of Reticulon-4 OS=Rattus norvegicus GN=Rtn4;>sp|Q9JK11-2|RTN4_RAT Isoform 2 of Ret
actin binding;binding;cytoskeletal protein binding;enzyme binding;enzyme regulator activity;insulin-like growth factor receptor binding;kinase binding;protein binding;protein kinase binding;protein kinase C binding;receptor binding	cell part;cytoplasm;intracellular part	biological regulation;cellular process;establishment of localization;protein targeting;protein transport;response to stimulus;signal transduction;transport	cell part;cytoplasm	Cell cycle;Neurotrophin signaling pathway;Oocyte meiosis	Acetylation;Completeproteome;Cytoplasm;Directproteinsequencing;Phosphoprotein;Referenceproteome		0.573544	P61983	P61983	14-3-3 protein gamma;14-3-3 protein gamma, N-terminally processed	Ywhag		>sp|P61983|1433G_RAT 14-3-3 protein gamma OS=Rattus norvegicus GN=Ywhag PE=1 SV=2
binding;cation binding;ion binding;metal ion binding					Completeproteome;Metal-binding;Referenceproteome;Repeat;WDrepeat;Zinc;Zinc-finger		0.59198	D4A7D8	D4A7D8	Protein Wdfy3	Wdfy3		>tr|D4A7D8|D4A7D8_RAT Protein Wdfy3 OS=Rattus norvegicus GN=Wdfy3 PE=4 SV=2
binding;carbohydrate binding;cholesterol transporter activity;glycosaminoglycan binding;heparin binding;lipid binding;lipid transporter activity;pattern binding;phospholipid binding;polysaccharide binding;sterol transporter activity;substrate-specific transporter activity;transporter activity	cell part;chylomicron;cytoplasm;cytoplasmic part;endoplasmic reticulum;extracellular region part;intermediate-density lipoprotein particle;intracellular membrane-bounded organelle;intracellular organelle;intracellular part;low-density lipoprotein particle;macromolecular complex;mature chylomicron;membrane;membrane-bounded organelle;membrane-enclosed lumen;organelle;organelle lumen;organelle membr…	alcohol metabolic process;anatomical structure development;anatomical structure morphogenesis;biological regulation;biosynthetic process;catabolic process;cell motility;cellular component movement;cellular component organization;cellular lipid metabolic process;cellular metabolic process;cellular process;developmental process;embryo development;establishment of localization;glycerol ether metabol…	cell part;cytoplasm;endoplasmic reticulum;intracellular membrane-bounded organelle;intracellular organelle;macromolecular complex;membrane;organelle	Fat digestion and absorption;Vitamin digestion and absorption	Acetylation;Atherosclerosis;Cholesterolmetabolism;Chylomicron;Completeproteome;Cytoplasm;Disulfidebond;Glycoprotein;Heparin-binding;LDL;Lipidmetabolism;Lipidtransport;Lipoprotein;Palmitate;Referenceproteome;RNAediting;Secreted;Signal;Steroidmetabolism;Sterolmetabolism;Transport;VLDL		0.630328	Q7TMA5;F1M6Z1;CON__ENSEMBL:ENSBTAP00000032840	Q7TMA5;F1M6Z1	Apolipoprotein B-100;Apolipoprotein B-48	Apob		>sp|Q7TMA5|APOB_RAT Apolipoprotein B-100 OS=Rattus norvegicus GN=Apob PE=1 SV=1;>tr|F1M6Z1|F1M6Z1_RAT Apolipoprotein B-100 OS=Rattus norvegicus GN=Apob PE=4 SV=1
binding;GTP binding;guanyl nucleotide binding;guanyl ribonucleotide binding;nucleotide binding;purine nucleotide binding;purine ribonucleoside triphosphate binding;purine ribonucleotide binding;ribonucleotide binding	cell part;cell projection;cilium;cytoplasmic membrane-bounded vesicle;cytoplasmic part;cytoplasmic vesicle;endosome;Golgi apparatus;insulin-responsive compartment;intracellular membrane-bounded organelle;intracellular organelle;intracellular part;membrane;membrane-bounded organelle;membrane-bounded vesicle;organelle;plasma membrane;primary cilium;recycling endosome;stored secretory granule;vesicle	biological regulation;cellular component organization;cellular localization;cellular membrane organization;cellular process;endosome transport;establishment of localization;localization;membrane organization;plasma membrane organization;protein transport;response to chemical stimulus;response to endogenous stimulus;response to stimulus;signal transduction;transport;vesicle-mediated transport	cell part;cell projection;cilium;cytoplasmic membrane-bounded vesicle;endosome;Golgi apparatus;intracellular membrane-bounded organelle;intracellular organelle;membrane;organelle;plasma membrane;vesicle		Completeproteome;GTP-binding;Nucleotide-binding;Referenceproteome		0.649939	Q5RKJ9	Q5RKJ9	RAB10, member RAS oncogene family	Rab10		>tr|Q5RKJ9|Q5RKJ9_RAT RAB10, member RAS oncogene family OS=Rattus norvegicus GN=Rab10 PE=2 SV=1
endopeptidase inhibitor activity;endopeptidase regulator activity;enzyme inhibitor activity;enzyme regulator activity;peptidase inhibitor activity;peptidase regulator activity	extracellular region part;extracellular space	biological regulation;immune system process;macromolecule metabolic process;metabolic process;primary metabolic process;protein metabolic process;response to stimulus;response to stress	extracellular space		Completeproteome;Disulfidebond;Referenceproteome;Secreted		0.653517	M0RBF1;M0RBJ7	M0RBF1;M0RBJ7	Complement C3	C3		>tr|M0RBF1|M0RBF1_RAT Complement C3 OS=Rattus norvegicus GN=C3 PE=4 SV=1;>tr|M0RBJ7|M0RBJ7_RAT Complement C3 OS=Rattus norvegicus GN=C3 PE=4 SV=1
binding;cation binding;GTP binding;guanyl nucleotide binding;guanyl ribonucleotide binding;ion binding;metal ion binding;nucleotide binding;purine nucleotide binding;purine ribonucleoside triphosphate binding;purine ribonucleotide binding;ribonucleotide binding	cell part;cytoplasmic part;endoplasmic reticulum;endoplasmic reticulum membrane;endoplasmic reticulum part;Golgi apparatus;Golgi apparatus part;Golgi cisterna membrane;Golgi membrane;intracellular membrane-bounded organelle;intracellular organelle;intracellular organelle part;intracellular part;membrane;membrane part;membrane-bounded organelle;organelle;organelle membrane;organelle part;sarcoplas…	cellular process;establishment of localization;protein transport;transport;vesicle-mediated transport	cell part;endoplasmic reticulum;Golgi apparatus;intracellular membrane-bounded organelle;intracellular organelle;membrane;organelle	Protein processing in endoplasmic reticulum	Completeproteome;Endoplasmicreticulum;ER-Golgitransport;Golgiapparatus;GTP-binding;Magnesium;Membrane;Metal-binding;Nucleotide-binding;Proteintransport;Referenceproteome;Transport		0.659883	Q6AY18;Q5HZY2	Q6AY18	Protein Sar1a	Sar1a		>tr|Q6AY18|Q6AY18_RAT Protein Sar1a OS=Rattus norvegicus GN=Sar1a PE=2 SV=1
antioxidant activity;catalytic activity;disulfide oxidoreductase activity;electron carrier activity;oxidoreductase activity;oxidoreductase activity, acting on a sulfur group of donors;oxidoreductase activity, acting on a sulfur group of donors, NAD or NADP as acceptor;oxidoreductase activity, acting on NADH or NADPH;peptide disulfide oxidoreductase activity;protein disulfide oxidoreductase activi…	axon;cell body;cell part;cell projection;cytoplasmic part;cytosol;dendrite;extracellular region;intracellular membrane-bounded organelle;intracellular organelle;intracellular part;membrane-bounded organelle;mitochondrion;neuron projection;neuronal cell body;nucleus;organelle	biological regulation;biosynthetic process;cellular homeostasis;cellular metabolic process;cellular nitrogen compound metabolic process;cellular process;drug metabolic process;generation of precursor metabolites and energy;glycerol ether metabolic process;homeostatic process;macromolecule metabolic process;metabolic process;nitrogen compound metabolic process;nucleobase-containing compound metabo…	cell body;cell part;cell projection;cytosol;extracellular region;intracellular membrane-bounded organelle;intracellular organelle;mitochondrion;neuron projection;neuronal cell body;nucleus;organelle		Acetylation;Activator;Completeproteome;Cytoplasm;Directproteinsequencing;Disulfidebond;Electrontransport;Nucleus;Redox-activecenter;Referenceproteome;Secreted;S-nitrosylation;Transcription;Transcriptionregulation;Transport		0.662141	P11232;R4GNK3	P11232;R4GNK3	Thioredoxin	Txn		>sp|P11232|THIO_RAT Thioredoxin OS=Rattus norvegicus GN=Txn PE=1 SV=2;>tr|R4GNK3|R4GNK3_RAT Thioredoxin (Fragment) OS=Rattus norvegicus GN=Txn1 PE=4 SV=1
binding;endopeptidase inhibitor activity;endopeptidase regulator activity;enzyme inhibitor activity;enzyme regulator activity;peptidase inhibitor activity;peptidase regulator activity;protein binding;receptor binding;serine-type endopeptidase inhibitor activity	extracellular region part;extracellular space	biological regulation;response to chemical stimulus;response to endogenous stimulus;response to external stimulus;response to extracellular stimulus;response to stimulus;response to stress	extracellular space	Complement and coagulation cascades	Acutephase;Baitregion;Completeproteome;Disulfidebond;Glycoprotein;Proteaseinhibitor;Referenceproteome;Secreted;Serineproteaseinhibitor;Signal;Thioesterbond		0.666563	M0R9G2;P06238	M0R9G2;P06238	Alpha-2-macroglobulin	A2m	X	>tr|M0R9G2|M0R9G2_RAT Protein LOC100911545 OS=Rattus norvegicus GN=LOC100911545 PE=4 SV=1;>sp|P06238|A2MG_RAT Alpha-2-macroglobulin OS=Rattus norvegicus GN=A2m PE=2 SV=2
					Completeproteome;Referenceproteome		0.686188	D3ZNX2;D3Z896	D3ZNX2;D3Z896	Protein Casc5	Casc5	X	>tr|D3ZNX2|D3ZNX2_RAT Protein Casc5 OS=Rattus norvegicus GN=Casc5 PE=4 SV=2;>tr|D3Z896|D3Z896_RAT Protein LOC100911204 OS=Rattus norvegicus GN=LOC100911204 PE=4 SV=1
binding;GTP binding;guanyl nucleotide binding;guanyl ribonucleotide binding;nucleotide binding;purine nucleotide binding;purine ribonucleoside triphosphate binding;purine ribonucleotide binding;ribonucleotide binding	cell part;cytoplasmic part;Golgi apparatus;intracellular;intracellular membrane-bounded organelle;intracellular organelle;intracellular part;membrane;membrane-bounded organelle;organelle;perinuclear region of cytoplasm;plasma membrane	anatomical structure development;biological regulation;cellular process;developmental process;establishment of localization;protein transport;response to stimulus;response to stress;signal transduction;transport;vesicle-mediated transport	cell part;Golgi apparatus;intracellular;intracellular membrane-bounded organelle;intracellular organelle;membrane;organelle;plasma membrane	Vibrio cholerae infection	3D-structure;Completeproteome;Cytoplasm;ER-Golgitransport;Golgiapparatus;GTP-binding;Lipoprotein;Myristate;Nucleotide-binding;Proteintransport;Referenceproteome;Transport	Arf1-Ap1g1-Ap1b1 complex	0.720268	P61206;P84079;M0R3K0;P84082;P84083;P61751	P61206;P84079;M0R3K0;P84082;P84083;P61751	ADP-ribosylation factor 3;ADP-ribosylation factor 1;ADP-ribosylation factor 2;ADP-ribosylation factor 5;ADP-ribosylation factor 4	Arf3;Arf1;Arf2;Arf5;Arf4	X	>sp|P61206|ARF3_RAT ADP-ribosylation factor 3 OS=Rattus norvegicus GN=Arf3 PE=1 SV=2;>sp|P84079|ARF1_RAT ADP-ribosylation factor 1 OS=Rattus norvegicus GN=Arf1 PE=1 SV=2;>tr|M0R3K0|M0R3K0_RAT Uncharacterized protein OS=Rattus norvegicus GN=LOC100912045 PE=
binding;peptide binding	cell part;integral to membrane;intrinsic to membrane;macromolecular complex;membrane part;MHC class I protein complex;MHC protein complex;plasma membrane part;protein complex	biological regulation;immune system process;response to stimulus	cell part;macromolecular complex;MHC protein complex;protein complex	Allograft rejection;Antigen processing and presentation;Autoimmune thyroid disease;Cell adhesion molecules (CAMs);Endocytosis;Graft-versus-host disease;Natural killer cell mediated cytotoxicity;Phagosome;Type I diabetes mellitus;Viral myocarditis	3D-structure;Completeproteome;Directproteinsequencing;Disulfidebond;Glycoprotein;Immunity;Membrane;MHCI;Phosphoprotein;Referenceproteome;Signal;Transmembrane;Transmembranehelix		0.735728	P16391;Q6MG01;E9PSW1;Q4G002;D3ZQG9;F7ERG5;Q6MG34;E9PSX3;M0R642;P15978;E9PSS8;F7FP91;M0RBQ7;M0R8N4	P16391;Q6MG01;E9PSW1;Q4G002;D3ZQG9;F7ERG5;Q6MG34;E9PSX3;M0R642;P15978;E9PSS8;F7FP91;M0RBQ7;M0R8N4	RT1 class I histocompatibility antigen, AA alpha chain;Class I histocompatibility antigen, Non-RT1.A alpha-1 chain	RT1-N3;RT1-N2;RT1-T24-4;LOC100364956;RT1-CE10;RT1-Aw2;RT1-A		>sp|P16391|HA12_RAT RT1 class I histocompatibility antigen, AA alpha chain OS=Rattus norvegicus PE=1 SV=2;>tr|Q6MG01|Q6MG01_RAT Protein RT1-N3 OS=Rattus norvegicus GN=RT1-N3 PE=2 SV=1;>tr|E9PSW1|E9PSW1_RAT Protein RT1-N1 OS=Rattus norvegicus GN=RT1-N1 PE=3
actin binding;binding;cytoskeletal protein binding;protein binding	actin cap;actin filament;cell body;cell cortex part;cell part;contractile fiber;cytoplasmic part;cytoskeletal part;intracellular non-membrane-bounded organelle;intracellular organelle;intracellular organelle part;intracellular part;macromolecular complex;membrane;myofibril;neuronal cell body;non-membrane-bounded organelle;organelle;organelle part;plasma membrane;postsynaptic density;protein compl…	biological regulation;cellular component assembly;cellular component organization;cellular process;cytoskeleton organization;multicellular organismal process;multi-organism process;muscle contraction;organelle organization	cell body;cell part;intracellular non-membrane-bounded organelle;intracellular organelle;macromolecular complex;membrane;neuronal cell body;organelle;plasma membrane;protein complex	Vascular smooth muscle contraction	Actin-binding;Calmodulin-binding;Completeproteome;Cytoplasm;Cytoskeleton;Muscleprotein;Phosphoprotein;Referenceproteome		0.755592	G3V9E3;Q62736	G3V9E3;Q62736	Non-muscle caldesmon	Cald1		>tr|G3V9E3|G3V9E3_RAT Caldesmon 1, isoform CRA_b OS=Rattus norvegicus GN=Cald1 PE=4 SV=1;>sp|Q62736|CALD1_RAT Non-muscle caldesmon OS=Rattus norvegicus GN=Cald1 PE=1 SV=1
actin-dependent ATPase activity;adenyl nucleotide binding;adenyl ribonucleotide binding;ADP binding;ATP binding;ATPase activity;ATPase activity, coupled;binding;catalytic activity;hydrolase activity;hydrolase activity, acting on acid anhydrides;hydrolase activity, acting on acid anhydrides, in phosphorus-containing anhydrides;microfilament motor activity;motor activity;nucleoside-triphosphatase a…	actin filament bundle;actomyosin;axon;cell body;cell cortex;cell division site part;cell part;cell projection;cell projection part;cleavage furrow;cytoplasmic part;cytoskeletal part;dendritic spine;growth cone;intracellular non-membrane-bounded organelle;intracellular organelle;intracellular organelle part;intracellular part;macromolecular complex;membrane;midbody;myosin complex;myosin II complex…	anatomical structure development;anatomical structure formation involved in morphogenesis;biological regulation;cell development;cell motility;cell proliferation;cellular component assembly;cellular component movement;cellular component organization;cellular membrane organization;cellular process;cytokinesis;cytoskeleton organization;developmental process;embryo development;establishment of local…	cell body;cell cortex;cell part;cell projection;intracellular non-membrane-bounded organelle;intracellular organelle;macromolecular complex;membrane;midbody;neuron projection;neuronal cell body;organelle;plasma membrane;protein complex;site of polarized growth;synapse	Tight junction;Viral myocarditis	Acetylation;Actin-binding;ATP-binding;Calmodulin-binding;Cellshape;Coiledcoil;Completeproteome;Motorprotein;Myosin;Nucleotide-binding;Phosphoprotein;Referenceproteome		0.76634	G3V9Y1;Q9JLT0	G3V9Y1;Q9JLT0	Myosin-10	Myh10		>tr|G3V9Y1|G3V9Y1_RAT Myosin, heavy polypeptide 10, non-muscle, isoform CRA_b OS=Rattus norvegicus GN=Myh10 PE=4 SV=1;>sp|Q9JLT0|MYH10_RAT Myosin-10 OS=Rattus norvegicus GN=Myh10 PE=2 SV=1
structural molecule activity	cell part;cytoskeletal part;envelope;intermediate filament;intracellular organelle part;intracellular part;lamin filament;macromolecular complex;membrane;nuclear envelope;nuclear inner membrane;nuclear matrix;nuclear membrane;nuclear part;nucleoplasm;organelle envelope;organelle inner membrane;organelle membrane;organelle part;protein complex		cell part;macromolecular complex;membrane;nuclear envelope;nucleoplasm;protein complex		Acetylation;Coiledcoil;Completeproteome;Directproteinsequencing;Disulfidebond;Intermediatefilament;Lipoprotein;Membrane;Methylation;Nucleus;Phosphoprotein;Prenylation;Referenceproteome		0.789227	G3V7U4;P70615	G3V7U4;P70615	Lamin-B1	Lmnb1		>tr|G3V7U4|G3V7U4_RAT Lamin-B1 OS=Rattus norvegicus GN=Lmnb1 PE=3 SV=1;>sp|P70615|LMNB1_RAT Lamin-B1 OS=Rattus norvegicus GN=Lmnb1 PE=1 SV=3
binding;carboxylic acid binding;cation binding;cell surface binding;cofactor binding;DNA binding;drug binding;fatty acid binding;ion binding;lipid binding;metal ion binding;monocarboxylic acid binding;nucleic acid binding;oxygen binding;pyridoxal phosphate binding;toxin binding;transition metal ion binding;vitamin B6 binding;vitamin binding;zinc ion binding	basement membrane;cell part;cytoplasm;extracellular matrix part;extracellular region part;extracellular space;intracellular part;macromolecular complex;protein complex	behavior;biological regulation;cell communication;cell killing;cellular process;circulatory system process;establishment of localization;interspecies interaction between organisms;killing of cells of other organism;multicellular organismal process;multi-organism process;response to chemical stimulus;response to external stimulus;response to extracellular stimulus;response to starvation;response t…	cell part;cytoplasm;extracellular space;macromolecular complex;protein complex		Cleavageonpairofbasicresidues;Completeproteome;Copper;Directproteinsequencing;Disulfidebond;Lipid-binding;Metal-binding;Phosphoprotein;Polymorphism;Referenceproteome;Repeat;Secreted;Signal;Zinc	ALB-TGFbetaRII complex	0.791376	P02770	P02770	Serum albumin	Alb	X	>sp|P02770|ALBU_RAT Serum albumin OS=Rattus norvegicus GN=Alb PE=1 SV=2
adenyl nucleotide binding;adenyl ribonucleotide binding;ATP binding;binding;nucleotide binding;purine nucleotide binding;purine ribonucleoside triphosphate binding;purine ribonucleotide binding;ribonucleotide binding	cell part;cytoplasmic part;cytoskeleton;cytosol;intracellular non-membrane-bounded organelle;intracellular organelle;intracellular part;non-membrane-bounded organelle;organelle	response to chemical stimulus;response to stimulus	cell part;cytoskeleton;cytosol;intracellular non-membrane-bounded organelle;intracellular organelle;organelle	Adherens junction;Arrhythmogenic right ventricular cardiomyopathy (ARVC);Bacterial invasion of epithelial cells;Dilated cardiomyopathy;Focal adhesion;Hypertrophic cardiomyopathy (HCM);Leukocyte transendothelial migration;Pathogenic Escherichia coli infection;Phagosome;Phototransduction - fly;Regulation of actin cytoskeleton;Shigellosis;Tight junction;Vibrio cholerae infection;Viral myocarditis	Acetylation;ATP-binding;Completeproteome;Cytoplasm;Cytoskeleton;Directproteinsequencing;Methylation;Nucleotide-binding;Oxidation;Phosphoprotein;Referenceproteome	Caveolin complex	0.798816	P63259	P63259	Actin, cytoplasmic 2;Actin, cytoplasmic 2, N-terminally processed	Actg1		>sp|P63259|ACTG_RAT Actin, cytoplasmic 2 OS=Rattus norvegicus GN=Actg1 PE=1 SV=1
binding;clathrin binding;protein binding;protein complex binding;protein transporter activity;substrate-specific transporter activity;transporter activity	AP-type membrane coat adaptor complex;cell part;clathrin adaptor complex;clathrin coat;clathrin coated vesicle membrane;coated pit;coated vesicle membrane;cytoplasmic part;cytoplasmic vesicle membrane;cytoplasmic vesicle part;Golgi apparatus;Golgi apparatus part;intracellular membrane-bounded organelle;intracellular organelle;intracellular organelle part;intracellular part;macromolecular complex;…	cellular component assembly;cellular component organization;cellular macromolecular complex assembly;cellular membrane organization;cellular process;endocytosis;establishment of localization;macromolecular complex assembly;membrane invagination;membrane organization;organelle organization;protein complex assembly;protein transport;transport;vesicle organization;vesicle-mediated transport	AP-type membrane coat adaptor complex;cell part;Golgi apparatus;intracellular membrane-bounded organelle;intracellular organelle;macromolecular complex;membrane;organelle;plasma membrane;protein complex	Endocrine and other factor-regulated calcium reabsorption;Endocytosis;Huntington's disease;Lysosome	3D-structure;Acetylation;Alternativesplicing;Cellmembrane;Coatedpit;Completeproteome;Cytoplasmicvesicle;Directproteinsequencing;Endocytosis;Golgiapparatus;Membrane;Phosphoprotein;Proteintransport;Referenceproteome;Transport	Arf1-Ap1g1-Ap1b1 complex;Endocytic coat complex (11 subunits);Endocytic coat complex (7 subunits);Hippocalcin-beta2-adaptin complex;Hippocalcin-beta2-adaptin-Glur2 complex, Ca(2+) dependent	0.827323	P62944-2;P62944;P52303;G3V9N8;P52303-2	P62944-2;P62944	AP-2 complex subunit beta	Ap2b1		>sp|P62944-2|AP2B1_RAT Isoform 2 of AP-2 complex subunit beta OS=Rattus norvegicus GN=Ap2b1;>sp|P62944|AP2B1_RAT AP-2 complex subunit beta OS=Rattus norvegicus GN=Ap2b1 PE=1 SV=1
binding;DNA binding;nucleic acid binding;nucleotide binding;RNA binding;single-stranded DNA binding;structure-specific DNA binding	cell part;cytoplasm;intracellular organelle part;intracellular part;macromolecular complex;nuclear part;nucleoplasm;organelle part;ribonucleoprotein complex;spliceosomal complex	cellular metabolic process;cellular nitrogen compound metabolic process;cellular process;establishment of localization;macromolecule metabolic process;metabolic process;mRNA metabolic process;mRNA processing;nitrogen compound metabolic process;nuclear transport;nucleobase-containing compound metabolic process;nucleobase-containing compound transport;nucleocytoplasmic transport;primary metabolic p…	cell part;cytoplasm;macromolecular complex;nucleoplasm;ribonucleoprotein complex;spliceosomal complex	Spliceosome	Acetylation;Completeproteome;Cytoplasm;Directproteinsequencing;Isopeptidebond;Methylation;mRNAprocessing;mRNAsplicing;mRNAtransport;Nucleus;Phosphoprotein;Referenceproteome;Repeat;Ribonucleoprotein;RNA-binding;Spliceosome;Transport;Ublconjugation		0.849619	F7FEZ6;P04256;M0R584;F1M6M1;D4A2D2;F1LUF2;F1M6C7;D4ACJ7	F7FEZ6;P04256	Heterogeneous nuclear ribonucleoprotein A1	Hnrnpa1	X	>tr|F7FEZ6|F7FEZ6_RAT Heterogeneous nuclear ribonucleoprotein A1 OS=Rattus norvegicus GN=Hnrnpa1 PE=4 SV=1;>sp|P04256|ROA1_RAT Heterogeneous nuclear ribonucleoprotein A1 OS=Rattus norvegicus GN=Hnrnpa1 PE=1 SV=3
binding;nucleotide binding;structural constituent of ribosome;structural molecule activity	cell part;cytoplasmic part;cytosolic small ribosomal subunit;intracellular non-membrane-bounded organelle;intracellular organelle;intracellular organelle part;intracellular part;macromolecular complex;non-membrane-bounded organelle;nuclear part;nucleolus;organelle;organelle part;ribonucleoprotein complex;ribosome;small ribosomal subunit	biosynthetic process;cellular metabolic process;cellular nitrogen compound metabolic process;cellular process;macromolecule metabolic process;metabolic process;nitrogen compound metabolic process;nucleobase-containing compound metabolic process;primary metabolic process;protein metabolic process;RNA metabolic process;RNA processing;rRNA processing;translation;translational elongation;translationa…	cell part;intracellular non-membrane-bounded organelle;intracellular organelle;macromolecular complex;nucleolus;organelle;ribonucleoprotein complex;ribosome;small ribosomal subunit	Ribosome	Acetylation;Alternativesplicing;Completeproteome;Phosphoprotein;Referenceproteome;Ribonucleoprotein;Ribosomalprotein		0.855385	D4ACJ1;P62850;P62850-3;P62850-2;A0A096MIU7;D3ZFZ8	D4ACJ1;P62850;P62850-3;P62850-2;A0A096MIU7	40S ribosomal protein S24	LOC100363469;Rps24		>tr|D4ACJ1|D4ACJ1_RAT 40S ribosomal protein S24 OS=Rattus norvegicus GN=LOC100363469 PE=3 SV=1;>sp|P62850|RS24_RAT 40S ribosomal protein S24 OS=Rattus norvegicus GN=Rps24 PE=2 SV=1;>sp|P62850-3|RS24_RAT Isoform 3 of 40S ribosomal protein S24 OS=Rattus norv
molecular transducer activity;olfactory receptor activity;receptor activity;signal transducer activity;signaling receptor activity;transmembrane signaling receptor activity	cell part;integral to membrane;intrinsic to membrane;membrane part	biological regulation;cellular process;detection of stimulus;response to chemical stimulus;response to stimulus;signal transduction	cell part		Completeproteome;Referenceproteome		0.858967	M0R5P2	M0R5P2	Uncharacterized protein			>tr|M0R5P2|M0R5P2_RAT Uncharacterized protein (Fragment) OS=Rattus norvegicus PE=4 SV=1
binding;cytoskeletal protein binding;protein binding;protein N-terminus binding;structural constituent of cytoskeleton;structural molecule activity	adherens junction;anchoring junction;apical plasma membrane;basal plasma membrane;cell junction;cell part;cell-substrate adherens junction;cell-substrate junction;contractile fiber;contractile fiber part;costamere;cytoplasm;cytoplasmic part;cytoskeleton;focal adhesion;hemidesmosome;intermediate filament cytoskeleton;intracellular non-membrane-bounded organelle;intracellular organelle;intracellula…	cell differentiation;cell junction organization;cellular component assembly;cellular component organization;cellular process;developmental process;multi-organism process;response to chemical stimulus;response to external stimulus;response to extracellular stimulus;response to stimulus	cell part;cytoplasm;cytoskeleton;intracellular non-membrane-bounded organelle;intracellular organelle;membrane;organelle;plasma membrane		Acetylation;Actin-binding;Alternativesplicing;Celljunction;Coiledcoil;Completeproteome;Cytoplasm;Cytoskeleton;Phosphoprotein;Referenceproteome;Repeat		0.872661	P30427;P30427-4;F1MAL6;F7F744;F7F9U6;P30427-2;P30427-3	P30427;P30427-4;F1MAL6;F7F744;F7F9U6;P30427-2;P30427-3	Plectin	Plec		>sp|P30427|PLEC_RAT Plectin OS=Rattus norvegicus GN=Plec PE=1 SV=2;>sp|P30427-4|PLEC_RAT Isoform 4 of Plectin OS=Rattus norvegicus GN=Plec;>tr|F1MAL6|F1MAL6_RAT Plectin (Fragment) OS=Rattus norvegicus GN=Plec PE=1 SV=2;>tr|F7F744|F7F744_RAT Plectin OS=Ratt
biliverdin reductase activity;catalytic activity;flavin reductase activity;oxidoreductase activity;oxidoreductase activity, acting on the CH-CH group of donors;oxidoreductase activity, acting on the CH-CH group of donors, NAD or NADP as acceptor;oxidoreductase activity, acting on the CH-NH group of donors;oxidoreductase activity, acting on the CH-NH group of donors, NAD or NADP as acceptor	cell part;cytoplasmic part;cytosol;intracellular membrane-bounded organelle;intracellular organelle;intracellular part;membrane;membrane-bounded organelle;nucleus;organelle;plasma membrane	catabolic process;cellular metabolic process;cellular nitrogen compound metabolic process;cellular process;cofactor metabolic process;heterocycle metabolic process;metabolic process;nitrogen compound metabolic process;pigment metabolic process	cell part;cytosol;intracellular membrane-bounded organelle;intracellular organelle;membrane;nucleus;organelle;plasma membrane	Porphyrin and chlorophyll metabolism;Riboflavin metabolism	Completeproteome;Referenceproteome		0.893754	B5DF65	B5DF65	Biliverdin reductase B (Flavin reductase (NADPH))	LOC681468		>tr|B5DF65|B5DF65_RAT Biliverdin reductase B (Flavin reductase (NADPH)) OS=Rattus norvegicus GN=Blvrb PE=2 SV=1
binding;DNA binding;nucleic acid binding	cell part;chromatin;chromosomal part;intracellular membrane-bounded organelle;intracellular organelle;intracellular organelle part;intracellular part;macromolecular complex;membrane-bounded organelle;nuclear chromatin;nuclear chromosome part;nuclear part;nucleosome;nucleus;organelle;organelle part;protein-DNA complex	cell differentiation;cellular component assembly;cellular component organization;cellular macromolecular complex assembly;cellular metabolic process;cellular nitrogen compound metabolic process;cellular process;chromatin organization;chromosome organization;developmental process;DNA metabolic process;DNA packaging;macromolecular complex assembly;macromolecule metabolic process;metabolic process;m…	cell part;intracellular membrane-bounded organelle;intracellular organelle;macromolecular complex;nucleosome;nucleus;organelle		Acetylation;Chromosome;Completeproteome;Developmentalprotein;Differentiation;Directproteinsequencing;DNA-binding;Methylation;Nucleus;Phosphoprotein;Referenceproteome;Spermatogenesis		0.897819	P15865;D4A3K5;P06349	P15865	Histone H1.2	Hist1h1c		>sp|P15865|H14_RAT Histone H1.4 OS=Rattus norvegicus GN=Hist1h1e PE=1 SV=3
structural constituent of ribosome;structural molecule activity	cell part;cytoplasmic part;intracellular non-membrane-bounded organelle;intracellular organelle;intracellular part;macromolecular complex;non-membrane-bounded organelle;organelle;ribonucleoprotein complex;ribosome	biosynthetic process;cellular metabolic process;cellular process;macromolecule metabolic process;metabolic process;primary metabolic process;protein metabolic process;translation	cell part;intracellular non-membrane-bounded organelle;intracellular organelle;macromolecular complex;organelle;ribonucleoprotein complex;ribosome		Acetylation;Completeproteome;Directproteinsequencing;Phosphoprotein;Referenceproteome;Repeat;Ribonucleoprotein;Ribosomalprotein		0.898193	Q6TUH8;F1LSW7;Q63507	Q6TUH8;F1LSW7;Q63507	60S ribosomal protein L14	LOC306079;Rpl14	X	>tr|Q6TUH8|Q6TUH8_RAT LRRGT00066 OS=Rattus norvegicus GN=LOC306079 PE=2 SV=1;>tr|F1LSW7|F1LSW7_RAT 60S ribosomal protein L14 OS=Rattus norvegicus GN=Rpl14 PE=4 SV=1;>sp|Q63507|RL14_RAT 60S ribosomal protein L14 OS=Rattus norvegicus GN=Rpl14 PE=1 SV=3
binding;DNA binding;enzyme binding;lipid binding;NF-kappaB binding;nucleic acid binding;phosphatidylinositol binding;phosphatidylinositol-3,4,5-trisphosphate binding;phospholipid binding;protein binding;RNA binding;rRNA binding;transcription factor binding;unfolded protein binding	cell part;centrosome;cytoplasm;cytoplasmic part;cytoskeletal part;cytosol;granular component;intracellular non-membrane-bounded organelle;intracellular organelle;intracellular organelle part;intracellular part;large ribosomal subunit;macromolecular complex;microtubule organizing center;non-membrane-bounded organelle;nuclear body;nuclear part;nuclear speck;nucleolar part;nucleolus;nucleoplasm part…	aging;biological regulation;cell growth;cellular component assembly;cellular component organization;cellular homeostasis;cellular localization;cellular metabolic process;cellular nitrogen compound metabolic process;cellular process;developmental process;DNA metabolic process;DNA repair;establishment of localization;growth;homeostatic process;localization;macromolecular complex assembly;macromolec…	cell part;centrosome;cytoplasm;cytosol;intracellular non-membrane-bounded organelle;intracellular organelle;macromolecular complex;microtubule organizing center;nucleolus;organelle;ribonucleoprotein complex;small ribosomal subunit		Acetylation;ADP-ribosylation;Alternativesplicing;Chaperone;Completeproteome;Cytoplasm;Cytoskeleton;Directproteinsequencing;Disulfidebond;DNA-binding;Isopeptidebond;Nucleus;Phosphoprotein;Referenceproteome;RNA-binding;Ublconjugation		0.900543	P13084;P13084-2;F7FKF2;D3ZP59;D3ZXI2	P13084;P13084-2	Nucleophosmin	Npm1	X	>sp|P13084|NPM_RAT Nucleophosmin OS=Rattus norvegicus GN=Npm1 PE=1 SV=1;>sp|P13084-2|NPM_RAT Isoform B23.2 of Nucleophosmin OS=Rattus norvegicus GN=Npm1
binding;identical protein binding;protein binding	cell body;cell part;cell projection;cytoplasmic part;cytosol;dendrite;intracellular part;neuron projection;neuronal cell body;perinuclear region of cytoplasm	cellular component organization;cellular process	cell body;cell part;cell projection;cytosol;neuron projection;neuronal cell body		Completeproteome;Cytoplasm;Phosphoprotein;Referenceproteome		0.915578	Q9ER24	Q9ER24	Ataxin-10	Atxn10	X	>sp|Q9ER24|ATX10_RAT Ataxin-10 OS=Rattus norvegicus GN=Atxn10 PE=1 SV=1
binding;nucleic acid binding;nucleotide binding;RNA binding	cell part;intracellular organelle part;intracellular part;macromolecular complex;nuclear body;nuclear part;nuclear speck;nucleoplasm part;organelle part;ribonucleoprotein complex;spliceosomal complex	cellular metabolic process;cellular nitrogen compound metabolic process;cellular process;macromolecule metabolic process;metabolic process;mRNA metabolic process;mRNA processing;nitrogen compound metabolic process;nucleobase-containing compound metabolic process;primary metabolic process;RNA metabolic process;RNA processing;RNA splicing	cell part;macromolecular complex;ribonucleoprotein complex;spliceosomal complex	Spliceosome	Acetylation;Completeproteome;mRNAprocessing;mRNAsplicing;Nucleus;Phosphoprotein;Referenceproteome;RNA-binding		0.927345	Q6PDU1	Q6PDU1	Serine/arginine-rich splicing factor 2	Srsf2		>sp|Q6PDU1|SRSF2_RAT Serine/arginine-rich splicing factor 2 OS=Rattus norvegicus GN=Srsf2 PE=1 SV=3
binding;catalytic activity;cation binding;ferric iron binding;ion binding;iron ion binding;metal ion binding;oxidoreductase activity;transition metal ion binding	cell part;cytoplasm;ferritin complex;intracellular ferritin complex;intracellular part;macromolecular complex;protein complex	biological regulation;cellular homeostasis;cellular ion homeostasis;cellular process;establishment of localization;homeostatic process;ion transport;response to chemical stimulus;response to stimulus;transport	cell part;cytoplasm;macromolecular complex;protein complex	Mineral absorption;Porphyrin and chlorophyll metabolism	Completeproteome;Directproteinsequencing;Iron;Ironstorage;Metal-binding;Referenceproteome		0.931374	Q7TP54;P02793;D4A8D3;M0R6L9;M0R5T8;M0R597;F1M5T1;M0RCS3;D3ZUZ5;D4ADM5	Q7TP54;P02793;D4A8D3;M0R6L9;M0R5T8;M0R597;F1M5T1;M0RCS3	Ferritin light chain 1;Ferritin	Fam65b;Ftl1;Ftl		>tr|Q7TP54|Q7TP54_RAT Ab2-162 OS=Rattus norvegicus GN=Fam65b PE=2 SV=1;>sp|P02793|FRIL1_RAT Ferritin light chain 1 OS=Rattus norvegicus GN=Ftl1 PE=1 SV=3;>tr|D4A8D3|D4A8D3_RAT Ferritin OS=Rattus norvegicus GN=LOC100363177 PE=3 SV=1;>tr|M0R6L9|M0R6L9_RAT Fe
catalytic activity;hyaluronan synthase activity;transferase activity;transferase activity, transferring glycosyl groups;transferase activity, transferring hexosyl groups;UDP-glycosyltransferase activity	cell part;membrane	amine metabolic process;biological regulation;biosynthetic process;carbohydrate metabolic process;macromolecule metabolic process;metabolic process;nitrogen compound metabolic process;polysaccharide metabolic process;primary metabolic process	cell part;membrane		Completeproteome;Referenceproteome		0.962889	Q8CH93	Q8CH93	Hyaluronan synthase 1	Has1		>tr|Q8CH93|Q8CH93_RAT Hyaluronan synthase 1 OS=Rattus norvegicus GN=Has1 PE=2 SV=1
binding;DNA binding;nucleic acid binding;nucleotide binding;RNA binding	cell part;intracellular non-membrane-bounded organelle;intracellular organelle;intracellular organelle part;intracellular part;non-membrane-bounded organelle;nuclear body;nuclear matrix;nuclear part;nuclear speck;nucleolus;nucleoplasm part;organelle;organelle part;paraspeckles	biological regulation;biosynthetic process;cellular metabolic process;cellular nitrogen compound metabolic process;cellular process;DNA metabolic process;DNA recombination;DNA repair;macromolecule metabolic process;metabolic process;mRNA metabolic process;mRNA processing;nitrogen compound metabolic process;nucleobase-containing compound metabolic process;primary metabolic process;response to DNA …	cell part;intracellular non-membrane-bounded organelle;intracellular organelle;nucleolus;organelle		Acetylation;Activator;Coiledcoil;Completeproteome;DNA-binding;DNAdamage;DNArecombination;DNArepair;mRNAprocessing;mRNAsplicing;Nucleus;Phosphoprotein;Referenceproteome;Repeat;RNA-binding;Transcription;Transcriptionregulation	Per1-Cry1-Cry2-Nono-Wdr5 complex;Per1-Nono-Wdr5 complex;Per2-Nono-Wdr5 complex	0.963232	Q5FVM4	Q5FVM4	Non-POU domain-containing octamer-binding protein	Nono		>sp|Q5FVM4|NONO_RAT Non-POU domain-containing octamer-binding protein OS=Rattus norvegicus GN=Nono PE=1 SV=3
	cell part;cytoplasmic membrane-bounded vesicle;cytoplasmic part;cytoplasmic vesicle;intracellular membrane-bounded organelle;intracellular organelle;intracellular part;melanosome;membrane-bounded organelle;membrane-bounded vesicle;nucleus;organelle;pigment granule;vesicle	cellular component assembly;cellular component organization;cellular macromolecular complex assembly;cellular process;chromatin organization;chromosome organization;macromolecular complex assembly;organelle organization	cell part;cytoplasmic membrane-bounded vesicle;intracellular membrane-bounded organelle;intracellular organelle;nucleus;organelle;vesicle		Acetylation;Completeproteome;Lipoprotein;Methylation;Nucleus;Phosphoprotein;Prenylation;Referenceproteome		0.964222	G3V6H9;Q9Z2G8;D4AEJ0	G3V6H9;Q9Z2G8	Nucleosome assembly protein 1-like 1	Nap1l1		>tr|G3V6H9|G3V6H9_RAT Nucleosome assembly protein 1-like 1 OS=Rattus norvegicus GN=Nap1l1 PE=3 SV=1;>sp|Q9Z2G8|NP1L1_RAT Nucleosome assembly protein 1-like 1 OS=Rattus norvegicus GN=Nap1l1 PE=2 SV=1
binding;catalytic activity;cation binding;copper ion binding;ferroxidase activity;ion binding;metal ion binding;oxidoreductase activity;oxidoreductase activity, oxidizing metal ions;oxidoreductase activity, oxidizing metal ions, oxygen as acceptor;transition metal ion binding	anchored to membrane;anchored to plasma membrane;cell part;extracellular region part;extracellular space;intrinsic to membrane;intrinsic to plasma membrane;membrane part;plasma membrane part	aging;anatomical structure development;biological regulation;cellular homeostasis;cellular ion homeostasis;cellular process;developmental process;establishment of localization;homeostatic process;ion transport;response to chemical stimulus;response to external stimulus;response to extracellular stimulus;response to stimulus;transmembrane transport;transport	cell part;extracellular space	Porphyrin and chlorophyll metabolism	Completeproteome;Copper;Coppertransport;Disulfidebond;Glycoprotein;Iontransport;Metal-binding;Oxidoreductase;Referenceproteome;Repeat;Secreted;Signal;Transport		1.01334	G3V7K3;P13635	G3V7K3;P13635	Ceruloplasmin	Cp		>tr|G3V7K3|G3V7K3_RAT Ceruloplasmin OS=Rattus norvegicus GN=Cp PE=4 SV=1;>sp|P13635|CERU_RAT Ceruloplasmin OS=Rattus norvegicus GN=Cp PE=1 SV=3
adenyl nucleotide binding;adenyl ribonucleotide binding;ATP binding;binding;catalytic activity;DNA binding;kinase activity;nucleic acid binding;nucleotide binding;phosphotransferase activity, alcohol group as acceptor;protein kinase activity;protein serine/threonine kinase activity;purine nucleotide binding;purine ribonucleoside triphosphate binding;purine ribonucleotide binding;ribonucleotide bi…	cell part;cytoplasm;cytoplasmic part;cytosol;endoplasmic reticulum;intracellular membrane-bounded organelle;intracellular organelle;intracellular organelle part;intracellular part;membrane-bounded organelle;nuclear part;nucleoplasm;nucleus;organelle;organelle part;perinuclear region of cytoplasm	biological regulation;cellular component assembly;cellular component organization;cellular macromolecular complex assembly;cellular process;chromatin organization;chromosome organization;macromolecular complex assembly;organelle organization;response to stimulus;signal transduction	cell part;cytoplasm;cytosol;endoplasmic reticulum;intracellular membrane-bounded organelle;intracellular organelle;nucleoplasm;nucleus;organelle		Acetylation;Alternativesplicing;ATP-binding;Chaperone;Completeproteome;Cytoplasm;Directproteinsequencing;DNA-binding;Endoplasmicreticulum;Isopeptidebond;Kinase;Methylation;Nucleotide-binding;Nucleus;Phosphoprotein;Referenceproteome;Serine/threonine-proteinkinase;Transferase;Ublconjugation		1.0451	D3ZC07;Q63945;Q63945-2;F6Q1X3;D4ADL2;P80349	D3ZC07;Q63945;Q63945-2;F6Q1X3;D4ADL2	Protein SET	Pkn3;Set		>tr|D3ZC07|D3ZC07_RAT Protein Pkn3 OS=Rattus norvegicus GN=Pkn3 PE=3 SV=2;>sp|Q63945|SET_RAT Protein SET OS=Rattus norvegicus GN=Set PE=2 SV=2;>sp|Q63945-2|SET_RAT Isoform 2 of Protein SET OS=Rattus norvegicus GN=Set;>tr|F6Q1X3|F6Q1X3_RAT Protein LOC317165
cation transmembrane transporter activity;hydrogen ion transmembrane transporter activity;inorganic cation transmembrane transporter activity;ion transmembrane transporter activity;monovalent inorganic cation transmembrane transporter activity;substrate-specific transmembrane transporter activity;substrate-specific transporter activity;transmembrane transporter activity;transporter activity	cell part;cytoplasmic part;intracellular organelle part;intracellular part;macromolecular complex;membrane part;mitochondrial membrane part;mitochondrial part;mitochondrial proton-transporting ATP synthase complex, coupling factor F(o);organelle part;protein complex;proton-transporting ATP synthase complex, coupling factor F(o);proton-transporting two-sector ATPase complex, proton-transporting do…	biosynthetic process;cellular metabolic process;cellular nitrogen compound metabolic process;cellular process;establishment of localization;heterocycle metabolic process;hydrogen transport;ion transport;metabolic process;nitrogen compound metabolic process;nucleobase-containing compound metabolic process;nucleobase-containing small molecule metabolic process;nucleotide metabolic process;primary m…	cell part;macromolecular complex;protein complex	Alzheimer's disease;Huntington's disease;Oxidative phosphorylation;Parkinson's disease	Acetylation;CF(0);Completeproteome;Directproteinsequencing;Hydrogeniontransport;Iontransport;Membrane;Mitochondrion;Mitochondrioninnermembrane;Referenceproteome;Transitpeptide;Transport	ATP synthasome;F0F1 ATP synthase, mitochondrial	1.07344	P21571	P21571	ATP synthase-coupling factor 6, mitochondrial	Atp5j		>sp|P21571|ATP5J_RAT ATP synthase-coupling factor 6, mitochondrial OS=Rattus norvegicus GN=Atp5j PE=1 SV=1
binding;calcium ion binding;cation binding;enzyme binding;enzyme inhibitor activity;enzyme regulator activity;ion binding;metal ion binding;protein binding	cell part;cytoplasmic membrane-bounded vesicle;cytoplasmic part;cytoplasmic vesicle;endoplasmic reticulum;endoplasmic reticulum lumen;endoplasmic reticulum part;extracellular region;intracellular membrane-bounded organelle;intracellular organelle;intracellular organelle lumen;intracellular organelle part;intracellular part;melanosome;membrane-bounded organelle;membrane-bounded vesicle;membrane-en…	anatomical structure morphogenesis;cellular component morphogenesis;cellular component organization;cellular process;developmental process;response to chemical stimulus;response to stimulus;response to stress	cell part;cytoplasmic membrane-bounded vesicle;endoplasmic reticulum;extracellular region;intracellular membrane-bounded organelle;intracellular organelle;organelle;vesicle		Calcium;Completeproteome;Directproteinsequencing;Endoplasmicreticulum;Glycoprotein;Metal-binding;Phosphoprotein;Referenceproteome;Repeat;Sarcoplasmicreticulum;Secreted;Signal		1.13376	G3V6S3;Q3MID6;O35783	G3V6S3;Q3MID6;O35783	Calumenin	Calu		>tr|G3V6S3|G3V6S3_RAT Calumenin OS=Rattus norvegicus GN=Calu PE=4 SV=1;>tr|Q3MID6|Q3MID6_RAT Calumenin OS=Rattus norvegicus GN=Calu PE=2 SV=1;>sp|O35783|CALU_RAT Calumenin OS=Rattus norvegicus GN=Calu PE=1 SV=1
	cell part;intracellular membrane-bounded organelle;intracellular organelle;intracellular part;membrane-bounded organelle;nucleus;organelle	biological regulation;cell differentiation;cell proliferation;cellular process;developmental process	cell part;intracellular membrane-bounded organelle;intracellular organelle;nucleus;organelle		Acetylation;Completeproteome;Directproteinsequencing;Nucleus;Phosphoprotein;Referenceproteome		1.14703	P06302	P06302	Prothymosin alpha;Thymosin alpha	Ptma	X	>sp|P06302|PTMA_RAT Prothymosin alpha OS=Rattus norvegicus GN=Ptma PE=1 SV=2
structural constituent of ribosome;structural molecule activity	cell part;cytoplasmic part;intracellular non-membrane-bounded organelle;intracellular organelle;intracellular part;macromolecular complex;non-membrane-bounded organelle;organelle;ribonucleoprotein complex;ribosome	biosynthetic process;cellular metabolic process;cellular process;macromolecule metabolic process;metabolic process;primary metabolic process;protein metabolic process;translation	cell part;intracellular non-membrane-bounded organelle;intracellular organelle;macromolecular complex;organelle;ribonucleoprotein complex;ribosome		Completeproteome;Referenceproteome		1.15236	M0R6B8	M0R6B8	Uncharacterized protein			>tr|M0R6B8|M0R6B8_RAT Uncharacterized protein (Fragment) OS=Rattus norvegicus PE=3 SV=1
carbon-oxygen lyase activity;catalytic activity;fumarate hydratase activity;hydro-lyase activity;lyase activity	cell part;cytoplasmic part;intracellular membrane-bounded organelle;intracellular organelle;intracellular part;macromolecular complex;membrane-bounded organelle;mitochondrion;organelle;protein complex;tricarboxylic acid cycle enzyme complex	biological regulation;catabolic process;cellular ketone metabolic process;cellular metabolic process;cellular process;cofactor metabolic process;homeostatic process;metabolic process;organic acid metabolic process;small molecule metabolic process	cell part;intracellular membrane-bounded organelle;intracellular organelle;macromolecular complex;mitochondrion;organelle;protein complex;tricarboxylic acid cycle enzyme complex	Carbon fixation pathways in prokaryotes;Citrate cycle (TCA cycle);Pathways in cancer;Renal cell carcinoma	Acetylation;Alternativeinitiation;Completeproteome;Cytoplasm;Directproteinsequencing;Lyase;Mitochondrion;Referenceproteome;Transitpeptide;Tricarboxylicacidcycle		1.15481	P14408;Q5M964;P14408-2	P14408;Q5M964;P14408-2	Fumarate hydratase, mitochondrial	Fh		>sp|P14408|FUMH_RAT Fumarate hydratase, mitochondrial OS=Rattus norvegicus GN=Fh PE=1 SV=1;>tr|Q5M964|Q5M964_RAT Fumarate hydratase 1 OS=Rattus norvegicus GN=Fh PE=2 SV=1;>sp|P14408-2|FUMH_RAT Isoform Cytoplasmic of Fumarate hydratase, mitochondrial OS=Rat
					Completeproteome;Referenceproteome		1.19426	F1MAF5	F1MAF5	Protein Pcid2	RGD1307041		>tr|F1MAF5|F1MAF5_RAT Protein Pcid2 OS=Rattus norvegicus GN=Pcid2 PE=4 SV=2
binding;DNA binding;double-stranded DNA binding;mRNA 3'-UTR binding;mRNA binding;nucleic acid binding;nucleotide binding;RNA binding;structure-specific DNA binding	cell part;chromosomal part;cytoplasm;interchromatin granule;intracellular organelle part;intracellular part;nuclear body;nuclear chromosome part;nuclear part;nuclear speck;nucleoplasm part;organelle part;perichromatin fibrils	biological regulation;cellular metabolic process;cellular nitrogen compound metabolic process;cellular process;interspecies interaction between organisms;macromolecule metabolic process;metabolic process;mRNA metabolic process;multi-organism process;nitrogen compound metabolic process;nucleobase-containing compound metabolic process;primary metabolic process;response to stimulus;response to stres…	cell part;cytoplasm		Completeproteome;Referenceproteome		1.22666	I6L9G6	I6L9G6	Protein Tardbp	Tardbp		>tr|I6L9G6|I6L9G6_RAT Protein Tardbp OS=Rattus norvegicus GN=Tardbp PE=2 SV=1
adenyl nucleotide binding;adenyl ribonucleotide binding;ATP binding;ATPase activity;binding;catalytic activity;hydrolase activity;hydrolase activity, acting on acid anhydrides;hydrolase activity, acting on acid anhydrides, in phosphorus-containing anhydrides;microtubule motor activity;motor activity;nucleoside-triphosphatase activity;nucleotide binding;purine nucleotide binding;purine ribonucleos…	cell part;centrosome;cytoplasmic part;cytoskeletal part;intracellular non-membrane-bounded organelle;intracellular organelle;intracellular organelle part;intracellular part;macromolecular complex;microtubule;microtubule associated complex;microtubule organizing center;non-membrane-bounded organelle;nuclear part;nucleolus;nucleoplasm;organelle;organelle part;protein complex	cellular component movement;cellular process	cell part;centrosome;intracellular non-membrane-bounded organelle;intracellular organelle;macromolecular complex;microtubule organizing center;nucleolus;nucleoplasm;organelle;protein complex		ATP-binding;Completeproteome;Microtubule;Motorprotein;Nucleotide-binding;Referenceproteome		1.38434	D3ZX13	D3ZX13	Protein Kif20b	Kif20b		>tr|D3ZX13|D3ZX13_RAT Protein Kif20b OS=Rattus norvegicus GN=Kif20b PE=3 SV=1
	cell part;cytoplasm;intracellular membrane-bounded organelle;intracellular organelle;intracellular part;membrane-bounded organelle;nucleus;organelle	cellular metabolic process;cellular process;macromolecule metabolic process;macromolecule modification;metabolic process;primary metabolic process;protein metabolic process;protein modification by small protein conjugation or removal;protein modification process	cell part;cytoplasm;intracellular membrane-bounded organelle;intracellular organelle;nucleus;organelle		Completeproteome;Cytoplasm;Isopeptidebond;Nucleus;Referenceproteome;Ublconjugationpathway		1.38948	Q5BJP3	Q5BJP3	Ubiquitin-fold modifier 1	Ufm1		>sp|Q5BJP3|UFM1_RAT Ubiquitin-fold modifier 1 OS=Rattus norvegicus GN=Ufm1 PE=3 SV=1
	cell body;cell part;cell projection;cytoplasmic membrane-bounded vesicle;cytoplasmic part;cytoplasmic vesicle;dendrite;endosomal part;endosome;endosome membrane;external side of plasma membrane;integral to membrane;intracellular membrane-bounded organelle;intracellular organelle;intracellular organelle part;intracellular part;intrinsic to membrane;late endosome;lysosomal membrane;melanosome;membr…	autophagy;catabolic process;cell death;cellular metabolic process;cellular process;death;metabolic process	cell body;cell part;cell projection;cytoplasmic membrane-bounded vesicle;endosome;intracellular membrane-bounded organelle;intracellular organelle;membrane;neuron projection;neuronal cell body;organelle;plasma membrane;vesicle	ko05152;Lysosome;Phagosome	Cellmembrane;Completeproteome;Directproteinsequencing;Disulfidebond;Endosome;Glycoprotein;Lysosome;Membrane;Referenceproteome;Signal;Transmembrane;Transmembranehelix		1.40298	P14562	P14562	Lysosome-associated membrane glycoprotein 1	Lamp1	X	>sp|P14562|LAMP1_RAT Lysosome-associated membrane glycoprotein 1 OS=Rattus norvegicus GN=Lamp1 PE=1 SV=1
carboxylesterase activity;carboxylic ester hydrolase activity;catalytic activity;hydrolase activity;hydrolase activity, acting on ester bonds					Completeproteome;Hydrolase;Referenceproteome		1.42191	D4AA05	D4AA05	Protein Ces1a	Ces1a		>tr|D4AA05|D4AA05_RAT Protein Ces1a OS=Rattus norvegicus GN=Ces1a PE=3 SV=1
G-protein coupled receptor activity;molecular transducer activity;receptor activity;signal transducer activity;signaling receptor activity;transmembrane signaling receptor activity	apical plasma membrane;cell part;cytoplasm;integral to membrane;intracellular part;intrinsic to membrane;membrane part;plasma membrane part	biological regulation;cellular process;response to stimulus;signal transduction	cell part;cytoplasm		Alternativesplicing;Cellmembrane;Completeproteome;Glycoprotein;G-proteincoupledreceptor;Membrane;Phosphoprotein;Receptor;Referenceproteome;Signal;Transducer;Transmembrane;Transmembranehelix		1.60437	Q8CJ11;Q8CJ11-3;Q8CJ11-2	Q8CJ11;Q8CJ11-3;Q8CJ11-2	G-protein coupled receptor 64	Gpr64		>sp|Q8CJ11|GPR64_RAT G-protein coupled receptor 64 OS=Rattus norvegicus GN=Gpr64 PE=2 SV=1;>sp|Q8CJ11-3|GPR64_RAT Isoform 3 of G-protein coupled receptor 64 OS=Rattus norvegicus GN=Gpr64;>sp|Q8CJ11-2|GPR64_RAT Isoform 2 of G-protein coupled receptor 64 OS=
binding;cation binding;ion binding;metal ion binding	extracellular region part;extracellular space	biological regulation;cellular metabolic process;cellular process;cofactor metabolic process;establishment of localization;heterocycle metabolic process;macromolecule metabolic process;metabolic process;nitrogen compound metabolic process;pigment metabolic process;regulation of protein modification process;transport	extracellular space		Completeproteome;Directproteinsequencing;Disulfidebond;Glycoprotein;Heme;Iron;Metal-binding;Referenceproteome;Repeat;Secreted;Signal;Transport		1.63088	P20059	P20059	Hemopexin	Hpx	Y	>sp|P20059|HEMO_RAT Hemopexin OS=Rattus norvegicus GN=Hpx PE=1 SV=3
endopeptidase inhibitor activity;endopeptidase regulator activity;enzyme inhibitor activity;enzyme regulator activity;peptidase inhibitor activity;peptidase regulator activity;serine-type endopeptidase inhibitor activity		amine metabolic process;carbohydrate metabolic process;macromolecule metabolic process;metabolic process;nitrogen compound metabolic process;polysaccharide metabolic process;primary metabolic process			Completeproteome;Referenceproteome		1.65315	D3ZFH5	D3ZFH5	Protein Itih2	Itih2		>tr|D3ZFH5|D3ZFH5_RAT Protein Itih2 OS=Rattus norvegicus GN=Itih2 PE=4 SV=2
binding;cation binding;ion binding;metal ion binding;transition metal ion binding;zinc ion binding	cell part;intracellular membrane-bounded organelle;intracellular organelle;intracellular part;membrane-bounded organelle;nucleus;organelle		cell part;intracellular membrane-bounded organelle;intracellular organelle;nucleus;organelle		Completeproteome;Metal-binding;Methyltransferase;Nucleus;Referenceproteome;Transferase;Zinc;Zinc-finger		1.79882	F1LXK8	F1LXK8	Protein Kmt2d	LOC100362634	X	>tr|F1LXK8|F1LXK8_RAT Protein Kmt2d OS=Rattus norvegicus GN=Kmt2d PE=4 SV=2
binding;catalytic activity;cysteine-type endopeptidase activity;cysteine-type peptidase activity;endopeptidase activity;hydrolase activity;peptidase activity;peptidase activity, acting on L-amino acid peptides;peptide binding;protein binding;protein self-association	apical plasma membrane;cell part;cytoplasmic membrane-bounded vesicle;cytoplasmic part;cytoplasmic vesicle;external side of plasma membrane;extracellular region part;extracellular space;intracellular membrane-bounded organelle;intracellular non-membrane-bounded organelle;intracellular organelle;intracellular organelle part;intracellular part;lysosome;lytic vacuole;melanosome;membrane;membrane par…	anatomical structure development;autophagy;biological regulation;catabolic process;cellular metabolic process;cellular process;developmental process;macromolecule metabolic process;metabolic process;multicellular organismal process;primary metabolic process;protein metabolic process;proteolysis;response to abiotic stimulus;response to chemical stimulus;response to endogenous stimulus;response to …	cell part;cytoplasmic membrane-bounded vesicle;extracellular space;intracellular membrane-bounded organelle;intracellular non-membrane-bounded organelle;intracellular organelle;lysosome;membrane;mitochondrion;nucleolus;organelle;plasma membrane;vacuole;vesicle	Antigen processing and presentation;Lysosome	3D-structure;Completeproteome;Directproteinsequencing;Disulfidebond;Glycoprotein;Hydrolase;Lysosome;Protease;Referenceproteome;Secreted;Signal;Thiolprotease;Zymogen		1.81516	P00787;Q6IN22	P00787;Q6IN22	Cathepsin B;Cathepsin B light chain;Cathepsin B heavy chain	Ctsb	X	>sp|P00787|CATB_RAT Cathepsin B OS=Rattus norvegicus GN=Ctsb PE=1 SV=2;>tr|Q6IN22|Q6IN22_RAT Cathepsin B OS=Rattus norvegicus GN=Ctsb PE=2 SV=1
binding;catalytic activity;GTP binding;GTPase activity;guanyl nucleotide binding;guanyl ribonucleotide binding;hydrolase activity;hydrolase activity, acting on acid anhydrides;hydrolase activity, acting on acid anhydrides, in phosphorus-containing anhydrides;nucleoside-triphosphatase activity;nucleotide binding;purine nucleotide binding;purine ribonucleoside triphosphate binding;purine ribonucleo…	cell part;cytoplasm;cytoskeletal part;intracellular organelle part;intracellular part;macromolecular complex;microtubule;organelle part;protein complex	cellular component assembly;cellular component organization;cellular macromolecular complex assembly;cellular process;macromolecular complex assembly;protein complex assembly;protein polymerization	cell part;cytoplasm;macromolecular complex;protein complex		Completeproteome;Cytoplasm;Cytoskeleton;GTP-binding;Microtubule;Nucleotide-binding;Referenceproteome		1.83544	F1LUM5	F1LUM5	Protein Tubal3	Tubal3		>tr|F1LUM5|F1LUM5_RAT Protein Tubal3 OS=Rattus norvegicus GN=Tubal3 PE=3 SV=2
binding;calcium ion binding;cation binding;ion binding;metal ion binding	actin cytoskeleton;adherens junction;aggresome;anchoring junction;apical junction complex;apical part of cell;axon part;axon terminus;basolateral plasma membrane;catenin complex;cell junction;cell part;cell projection part;cell surface;cell-cell adherens junction;cell-cell junction;cell-substrate adherens junction;cell-substrate junction;cytoplasm;cytoplasmic part;cytoskeleton;endosome;extrinsic …	anatomical structure development;anatomical structure formation involved in morphogenesis;biological adhesion;biological regulation;cell adhesion;cell differentiation;cell junction organization;cellular component assembly;cellular component organization;cellular localization;cellular membrane organization;cellular process;developmental process;homeostatic process;localization;macromolecular compl…	apical part of cell;cell part;cell surface;cytoplasm;cytoskeleton;endosome;Golgi apparatus;intracellular membrane-bounded organelle;intracellular non-membrane-bounded organelle;intracellular organelle;macromolecular complex;membrane;organelle;plasma membrane;protein complex	Adherens junction;Bacterial invasion of epithelial cells;Bladder cancer;Cell adhesion molecules (CAMs);Endometrial cancer;Melanoma;Pathogenic Escherichia coli infection;Pathways in cancer;Thyroid cancer	Calcium;Celladhesion;Celljunction;Cellmembrane;Cleavageonpairofbasicresidues;Completeproteome;Disulfidebond;Endosome;Glycoprotein;Golgiapparatus;Membrane;Metal-binding;Phosphoprotein;Referenceproteome;Repeat;Signal;Transmembrane;Transmembranehelix;Ublconjugation	Iqgap1-Cdh1-Ctnnb1-Cdh2 complex	1.83768	Q9R0T4	Q9R0T4	Cadherin-1;E-Cad/CTF1;E-Cad/CTF2;E-Cad/CTF3	Cdh1		>sp|Q9R0T4|CADH1_RAT Cadherin-1 OS=Rattus norvegicus GN=Cdh1 PE=1 SV=1
binding;nucleic acid binding;ribonucleoprotein binding;ribosome binding;RNA binding;translation elongation factor activity;translation factor activity, nucleic acid binding	cell body;cell part;cell projection;cytoplasmic part;dendrite;endoplasmic reticulum membrane;endoplasmic reticulum part;intracellular organelle part;intracellular part;macromolecular complex;membrane;membrane part;neuron projection;neuronal cell body;nuclear part;nuclear pore;organelle membrane;organelle part;pore complex;protein complex	aging;amine metabolic process;biological regulation;biosynthetic process;cell death;cellular amino acid metabolic process;cellular ketone metabolic process;cellular metabolic process;cellular nitrogen compound metabolic process;cellular process;death;developmental process;establishment of localization;macromolecule metabolic process;macromolecule modification;metabolic process;nitrogen compound m…	cell body;cell part;cell projection;macromolecular complex;membrane;neuron projection;neuronal cell body;nuclear pore;protein complex		Acetylation;Completeproteome;Cytoplasm;Directproteinsequencing;Elongationfactor;Endoplasmicreticulum;Hypusine;Membrane;mRNAtransport;Nuclearporecomplex;Nucleus;Proteinbiosynthesis;Proteintransport;Referenceproteome;RNA-binding;Translocation;Transport		1.84538	Q3T1J1	Q3T1J1	Eukaryotic translation initiation factor 5A-1	Eif5a		>sp|Q3T1J1|IF5A1_RAT Eukaryotic translation initiation factor 5A-1 OS=Rattus norvegicus GN=Eif5a PE=1 SV=3
	cell part;intracellular membrane-bounded organelle;intracellular organelle;intracellular part;membrane-bounded organelle;nucleus;organelle		cell part;intracellular membrane-bounded organelle;intracellular organelle;nucleus;organelle		Acetylation;Completeproteome;Nucleus;Phosphoprotein;Referenceproteome		1.84751	Q6AXU6	Q6AXU6	Hematological and neurological expressed 1 protein	Hn1	X	>sp|Q6AXU6|HN1_RAT Hematological and neurological expressed 1 protein OS=Rattus norvegicus GN=Hn1 PE=2 SV=3
endopeptidase inhibitor activity;endopeptidase regulator activity;enzyme inhibitor activity;enzyme regulator activity;peptidase inhibitor activity;peptidase regulator activity;serine-type endopeptidase inhibitor activity		amine metabolic process;carbohydrate metabolic process;macromolecule metabolic process;metabolic process;nitrogen compound metabolic process;polysaccharide metabolic process;primary metabolic process			Completeproteome;Referenceproteome		1.87546	B2RYM3;CON__Q0VCM5	B2RYM3	Inter-alpha trypsin inhibitor, heavy chain 1 (Predicted), isoform CRA_a	Itih1	X	>tr|B2RYM3|B2RYM3_RAT Inter-alpha trypsin inhibitor, heavy chain 1 (Predicted), isoform CRA_a OS=Rattus norvegicus GN=Itih1 PE=2 SV=1
G-protein coupled receptor activity;molecular transducer activity;receptor activity;signal transducer activity;signaling receptor activity;transmembrane signaling receptor activity	cell part;integral to membrane;intrinsic to membrane;membrane;membrane part;plasma membrane	anatomical structure development;biological regulation;cellular process;developmental process;response to stimulus;signal transduction	cell part;membrane;plasma membrane		Cellmembrane;Completeproteome;Glycoprotein;G-proteincoupledreceptor;Membrane;Receptor;Referenceproteome;Signal;Transducer;Transmembrane;Transmembranehelix		2.52587	F1LMW3;Q8K3V3	F1LMW3;Q8K3V3	G-protein coupled receptor 56	Gpr56	X	>tr|F1LMW3|F1LMW3_RAT G-protein-coupled receptor 56 OS=Rattus norvegicus GN=Gpr56 PE=4 SV=1;>sp|Q8K3V3|GPR56_RAT G-protein coupled receptor 56 OS=Rattus norvegicus GN=Gpr56 PE=1 SV=1
actin binding;actin monomer binding;binding;cytoskeletal protein binding;protein binding	cell part;cytoplasm;cytoskeleton;intracellular non-membrane-bounded organelle;intracellular organelle;intracellular part;non-membrane-bounded organelle;organelle	anatomical structure development;biological regulation;cell development;cellular component organization;cellular process;cytoskeleton organization;developmental process;organelle organization;regulation of organelle organization	cell part;cytoplasm;cytoskeleton;intracellular non-membrane-bounded organelle;intracellular organelle;organelle		Acetylation;Actin-binding;Completeproteome;Cytoplasm;Cytoskeleton;Phosphoprotein;Referenceproteome		3.21151	P63312	P63312	Thymosin beta-10	Tmsb10	X	>sp|P63312|TYB10_RAT Thymosin beta-10 OS=Rattus norvegicus GN=Tmsb10 PE=2 SV=2
adenyl nucleotide binding;adenyl ribonucleotide binding;ATP binding;binding;nucleotide binding;purine nucleotide binding;purine ribonucleoside triphosphate binding;purine ribonucleotide binding;ribonucleotide binding					Completeproteome;Referenceproteome		4.85363	Q5U311	Q5U311	Protein Slfn13	Slfn13		>tr|Q5U311|Q5U311_RAT Protein Slfn13 OS=Rattus norvegicus GN=Slfn13 PE=2 SV=1
