# Supplementary material for: Proteomic Dissection of Nanotopography-Sensitive Mechanotransductive Signaling Hubs that Foster Neuronal Differentiation in PC12 Cells
Source: Front Cell Neurosci. 2018 Jan 4;11:417. doi: 10.3389/fncel.2017.00417 (PMC5758595; doi:10.3389/fncel.2017.00417)
Supplement: Table S24 — Proteins expressed only in ns-Zr15 (with respect to the comparison ns-Zr15, ns-Zr15 hypo). List of the proteins annotated with Perseus software. Categorical annotation was supplied in form of Gene Ontology (GO) biological process (BP), molecular function (MF), cellular component (CC), keywords as well as in participation in a KEGG pathway and molecular complexes (CORUM). [file DataSheet9.XLS]

## Sheet: M9_Zr_only
GOMF name	GOBP slim name	GOCC slim name	KEGG name	Keywords	Corum	Protein IDs	Majority protein IDs	Protein names	Gene names	Fasta headers
binding;catalytic activity;cation binding;cofactor binding;copper ion binding;hydrolase activity;ion binding;metal ion binding;oxidoreductase activity;oxidoreductase activity, acting on the CH-NH2 group of donors;oxidoreductase activity, acting on the CH-NH2 group of donors, oxygen as acceptor;peptidase activity;primary amine oxidase activity;quinone binding;transition metal ion binding	amine metabolic process;macromolecule metabolic process;metabolic process;nitrogen compound metabolic process;primary metabolic process;protein metabolic process;proteolysis	cell part;macromolecular complex;protein complex	Antigen processing and presentation;Hepatitis C;Proteasome	Completeproteome;Hydrolase;Protease;Proteasome;Referenceproteome		F1LR41;A0A096MK74;Q5FVM2	F1LR41;A0A096MK74;Q5FVM2	Glucose-6-phosphatase	G6pc;Psme3	>tr|F1LR41|F1LR41_RAT Glucose-6-phosphatase OS=Rattus norvegicus GN=G6pc PE=4 SV=2;>tr|A0A096MK74|A0A096MK74_RAT Glucose-6-phosphatase OS=Rattus norvegicus GN=G6pc PE=4 SV=1;>tr|Q5FVM2|Q5FVM2_RAT Proteaseome (Prosome, macropain) 28 subunit, 3 OS=Rattus nor
3-hydroxy-2-methylbutyryl-CoA dehydrogenase activity;3-hydroxyacyl-CoA dehydrogenase activity;acetoacetyl-CoA reductase activity;beta-amyloid binding;binding;catalytic activity;coenzyme binding;cofactor binding;estradiol 17-beta-dehydrogenase activity;identical protein binding;lipid binding;NAD binding;nucleotide binding;oxidoreductase activity;oxidoreductase activity, acting on CH-OH group of do…	aging;cell differentiation;cellular component assembly;cellular component organization;cellular metabolic process;cellular nitrogen compound metabolic process;cellular process;developmental process;macromolecular complex assembly;macromolecule metabolic process;metabolic process;nitrogen compound metabolic process;nucleobase-containing compound metabolic process;primary metabolic process;protein …	cell part;endoplasmic reticulum;intracellular membrane-bounded organelle;intracellular organelle;membrane;mitochondrion;organelle	Alzheimer's disease;Valine, leucine and isoleucine degradation	3D-structure;Acetylation;Completeproteome;Directproteinsequencing;Mitochondrion;NAD;Oxidoreductase;Referenceproteome;tRNAprocessing		B0BMW2;O70351	B0BMW2;O70351	3-hydroxyacyl-CoA dehydrogenase type-2	Hsd17b10	>tr|B0BMW2|B0BMW2_RAT 3-hydroxyacyl-CoA dehydrogenase type-2 OS=Rattus norvegicus GN=Hsd17b10 PE=2 SV=1;>sp|O70351|HCD2_RAT 3-hydroxyacyl-CoA dehydrogenase type-2 OS=Rattus norvegicus GN=Hsd17b10 PE=1 SV=3
	cellular process	cell part;macromolecular complex;protein complex	Proteasome	Acetylation;Completeproteome;Proteasome;Referenceproteome		B0BN93	B0BN93	26S proteasome non-ATPase regulatory subunit 13	Psmd13	>sp|B0BN93|PSD13_RAT 26S proteasome non-ATPase regulatory subunit 13 OS=Rattus norvegicus GN=Psmd13 PE=1 SV=1
	biological regulation	cell part;macromolecular complex;ribonucleoprotein complex;spliceosomal complex		Completeproteome;Referenceproteome		B1WC49	B1WC49	Api5 protein	Api5	>tr|B1WC49|B1WC49_RAT Api5 protein OS=Rattus norvegicus GN=Api5 PE=2 SV=1
binding;nucleic acid binding;RNA binding		cell part;intracellular non-membrane-bounded organelle;intracellular organelle;nucleolus;organelle		Completeproteome;Referenceproteome		B1WC56	B1WC56	Nola2 protein	Nhp2	>tr|B1WC56|B1WC56_RAT Nola2 protein OS=Rattus norvegicus GN=LOC100910210 PE=2 SV=1
	biological regulation;cellular component assembly;cellular component organization;cellular macromolecular complex assembly;cellular process;cytoskeleton organization;macromolecular complex assembly;organelle organization;protein complex assembly;protein polymerization;regulation of organelle organization	cell part;macromolecular complex;protein complex	Bacterial invasion of epithelial cells;Fc gamma R-mediated phagocytosis;Pathogenic Escherichia coli infection;Regulation of actin cytoskeleton;Shigellosis	Completeproteome;Referenceproteome		B2RZ72	B2RZ72	Actin related protein 2/3 complex, subunit 4 (Predicted), isoform CRA_a	Arpc4	>tr|B2RZ72|B2RZ72_RAT Actin related protein 2/3 complex, subunit 4 (Predicted), isoform CRA_a OS=Rattus norvegicus GN=Arpc4 PE=2 SV=1
acid-amino acid ligase activity;binding;catalytic activity;ligase activity;ligase activity, forming carbon-nitrogen bonds;POZ domain binding;protein binding;protein domain specific binding;small conjugating protein ligase activity;ubiquitin-protein ligase activity	anatomical structure morphogenesis;biological regulation;catabolic process;cell division;cell morphogenesis;cell motility;cellular component assembly;cellular component morphogenesis;cellular component movement;cellular component organization;cellular metabolic process;cellular process;cytokinesis;cytoskeleton organization;developmental process;locomotion;macromolecule metabolic process;macromole…	cell part;Golgi apparatus;intracellular membrane-bounded organelle;intracellular organelle;macromolecular complex;nucleus;organelle;protein complex;ubiquitin ligase complex		Completeproteome;ER-Golgitransport;Golgiapparatus;Isopeptidebond;Nucleus;Phosphoprotein;Referenceproteome;Transport;Ublconjugation;Ublconjugationpathway		B5DF89	B5DF89	Cullin-3	Cul3	>sp|B5DF89|CUL3_RAT Cullin-3 OS=Rattus norvegicus GN=Cul3 PE=1 SV=2
				Completeproteome;Referenceproteome		B5DFD8	B5DFD8	SH3 domain-binding glutamic acid-rich-like protein	Sh3bgrl	>tr|B5DFD8|B5DFD8_RAT SH3 domain-binding glutamic acid-rich-like protein OS=Rattus norvegicus GN=Sh3bgrl PE=2 SV=1
			RNA degradation;Spliceosome	Completeproteome;Referenceproteome		D3ZBJ0	D3ZBJ0	LSM5 homolog, U6 small nuclear RNA associated (S. cerevisiae) (Predicted), isoform CRA_c	Lsm5	>tr|D3ZBJ0|D3ZBJ0_RAT LSM5 homolog, U6 small nuclear RNA associated (S. cerevisiae) (Predicted), isoform CRA_c OS=Rattus norvegicus GN=LOC679753 PE=4 SV=1
actin binding;binding;cytoskeletal protein binding;protein binding	biological regulation;cellular component organization;cellular process;cytoskeleton organization;organelle organization;regulation of organelle organization	cell part;cytoplasm;cytoskeleton;intracellular non-membrane-bounded organelle;intracellular organelle;organelle	Regulation of actin cytoskeleton;Shigellosis	3D-structure;Actin-binding;Alternativesplicing;Completeproteome;Cytoplasm;Cytoskeleton;Directproteinsequencing;Phosphoprotein;Referenceproteome	Rock1-Pfn2 complex	D3ZDU5;Q9EPC6	D3ZDU5;Q9EPC6	Profilin;Profilin-2	Pfn2	>tr|D3ZDU5|D3ZDU5_RAT Profilin OS=Rattus norvegicus GN=Pfn2 PE=3 SV=1;>sp|Q9EPC6|PROF2_RAT Profilin-2 OS=Rattus norvegicus GN=Pfn2 PE=1 SV=3
binding;calcium ion binding;cation binding;ion binding;metal ion binding	biological adhesion;cell adhesion;cellular process	cell part;membrane;plasma membrane		Calcium;Celladhesion;Completeproteome;Disulfidebond;EGF-likedomain;Membrane;Referenceproteome;Repeat;Transmembrane		D3ZEH1	D3ZEH1	Protein Fat4	Fat4	>tr|D3ZEH1|D3ZEH1_RAT Protein Fat4 OS=Rattus norvegicus GN=Fat4 PE=4 SV=2
endopeptidase inhibitor activity;endopeptidase regulator activity;enzyme inhibitor activity;enzyme regulator activity;peptidase inhibitor activity;peptidase regulator activity;serine-type endopeptidase inhibitor activity	biological regulation	cell part;cytoplasm;cytosol		Completeproteome;Referenceproteome		D3ZHB5	D3ZHB5	Protein Serpinb8	Serpinb8	>tr|D3ZHB5|D3ZHB5_RAT Protein Serpinb8 OS=Rattus norvegicus GN=Serpinb8 PE=3 SV=1
binding;cation binding;ion binding;metal ion binding;nucleic acid binding;nucleic acid binding transcription factor activity;sequence-specific DNA binding transcription factor activity;transition metal ion binding;zinc ion binding	biological regulation			Completeproteome;Referenceproteome		D3ZI11	D3ZI11	Protein Rreb1	Rreb1	>tr|D3ZI11|D3ZI11_RAT Protein Rreb1 OS=Rattus norvegicus GN=Rreb1 PE=4 SV=1
binding;GDP binding;GTP binding;guanyl nucleotide binding;guanyl ribonucleotide binding;nucleotide binding;purine nucleotide binding;purine ribonucleoside triphosphate binding;purine ribonucleotide binding;ribonucleotide binding	biological regulation;cell division;cellular component organization;cellular process;chromosome segregation;mitosis;nuclear division;organelle fission;organelle organization;response to stimulus;signal transduction	cell part;cytoplasm;membrane;midbody		Acetylation;Cellcycle;Celldivision;Chromosomepartition;Completeproteome;Cytoplasm;Cytoskeleton;Endosome;GTP-binding;Lysosome;Membrane;Mitosis;Nucleotide-binding;Referenceproteome		D3ZPP2;Q66HA6	D3ZPP2;Q66HA6	ADP-ribosylation factor-like protein 8B	Arl8a;Arl8b	>tr|D3ZPP2|D3ZPP2_RAT Protein Arl8a OS=Rattus norvegicus GN=Arl8a PE=3 SV=1;>sp|Q66HA6|ARL8B_RAT ADP-ribosylation factor-like protein 8B OS=Rattus norvegicus GN=Arl8b PE=2 SV=1
				Completeproteome;Referenceproteome		D3ZSG6	D3ZSG6	Protein LOC689412	LOC689412	>tr|D3ZSG6|D3ZSG6_RAT Protein LOC689412 OS=Rattus norvegicus GN=LOC689412 PE=4 SV=1
	biological regulation			Completeproteome;Referenceproteome		D3ZTL5	D3ZTL5	Protein Magel2	Magel2	>tr|D3ZTL5|D3ZTL5_RAT Protein Magel2 OS=Rattus norvegicus GN=Magel2 PE=4 SV=2
	biological regulation;cellular process;response to stimulus;signal transduction	cell part;endoplasmic reticulum;intracellular membrane-bounded organelle;intracellular organelle;membrane;organelle		Completeproteome;Referenceproteome		D3ZTY0	D3ZTY0	Protein Cnih4	Cnih4	>tr|D3ZTY0|D3ZTY0_RAT Protein Cnih4 OS=Rattus norvegicus GN=Cnih4 PE=4 SV=1
binding;chromatin binding;DNA binding;lipid binding;mRNA 3'-UTR binding;mRNA binding;nucleic acid binding;ribonucleoprotein binding;RNA binding;translation regulator activity	anatomical structure development;biological regulation;cell development;cellular metabolic process;cellular nitrogen compound metabolic process;cellular process;developmental process;macromolecule metabolic process;metabolic process;mRNA metabolic process;nitrogen compound metabolic process;nucleobase-containing compound metabolic process;primary metabolic process;regulation of translation;RNA me…	cell part;cytoplasm;macromolecular complex;polysome;ribonucleoprotein complex		Completeproteome;Referenceproteome		D4A3P0;D3ZLV8;D3ZLV3	D4A3P0;D3ZLV8;D3ZLV3	Protein Ybx2	Ybx2	>tr|D4A3P0|D4A3P0_RAT Protein Ybx2 OS=Rattus norvegicus GN=Ybx2 PE=4 SV=1;>tr|D3ZLV8|D3ZLV8_RAT Protein Ybx2 OS=Rattus norvegicus GN=Ybx2 PE=4 SV=1;>tr|D3ZLV3|D3ZLV3_RAT Protein Ybx2 OS=Rattus norvegicus GN=Ybx2 PE=4 SV=2
catalytic activity;methyltransferase activity;RNA methyltransferase activity;S-adenosylmethionine-dependent methyltransferase activity;transferase activity;transferase activity, transferring one-carbon groups;tRNA (cytosine) methyltransferase activity;tRNA (cytosine-5-)-methyltransferase activity;tRNA methyltransferase activity		cell part;cytoplasm;intracellular non-membrane-bounded organelle;intracellular organelle;nucleolus;organelle		Completeproteome;Referenceproteome		D4A3S8	D4A3S8	NOL1/NOP2/Sun domain family, member 2 (Predicted)	Nsun2	>tr|D4A3S8|D4A3S8_RAT NOL1/NOP2/Sun domain family, member 2 (Predicted) OS=Rattus norvegicus GN=Nsun2 PE=4 SV=1
				Completeproteome;Referenceproteome;Repeat;WDrepeat		D4A567	D4A567	Uncharacterized protein	Bub3	>tr|D4A567|D4A567_RAT Uncharacterized protein OS=Rattus norvegicus PE=4 SV=2
adenyl nucleotide binding;adenyl ribonucleotide binding;ATP binding;binding;catalytic activity;cation binding;enzyme binding;GTPase binding;GTP-Rho binding;ion binding;kinase activity;lipid binding;metal ion binding;nucleotide binding;phospholipid binding;phosphotransferase activity, alcohol group as acceptor;protein binding;protein kinase activity;protein serine/threonine kinase activity;purine …	biological adhesion;biological regulation;cell adhesion;cell death;cellular component assembly;cellular component organization;cellular metabolic process;cellular nitrogen compound metabolic process;cellular process;chromosome organization;cytoskeleton organization;death;DNA metabolic process;DNA packaging;macromolecule metabolic process;membrane docking;metabolic process;nitrogen compound metabo…	bleb;cell part;cell projection;cytoplasm;intracellular membrane-bounded organelle;intracellular non-membrane-bounded organelle;intracellular organelle;membrane;microtubule organizing center;nucleus;organelle;plasma membrane	Axon guidance;Chemokine signaling pathway;Focal adhesion;Leukocyte transendothelial migration;Pathogenic Escherichia coli infection;Regulation of actin cytoskeleton;Shigellosis;TGF-beta signaling pathway;Vascular smooth muscle contraction;Wnt signaling pathway	3D-structure;Acetylation;Alternativesplicing;Apoptosis;ATP-binding;Cellmembrane;Cellprojection;Coiledcoil;Completeproteome;Cytoplasm;Cytoskeleton;Golgiapparatus;Kinase;Magnesium;Membrane;Metal-binding;Nucleotide-binding;Nucleus;Phosphoprotein;Referenceproteome;Serine/threonine-proteinkinase;Transferase;Zinc;Zinc-finger	Rock1-Pfn2 complex	Q62868;D4A5S0;Q63644;F1LQT3	Q62868;D4A5S0;Q63644;F1LQT3	Rho-associated protein kinase 2;Rho-associated protein kinase 1	Rock2;Rock1	>sp|Q62868|ROCK2_RAT Rho-associated protein kinase 2 OS=Rattus norvegicus GN=Rock2 PE=1 SV=2;>tr|D4A5S0|D4A5S0_RAT Rho-associated protein kinase OS=Rattus norvegicus GN=Rock1 PE=3 SV=2;>sp|Q63644|ROCK1_RAT Rho-associated protein kinase 1 OS=Rattus norvegic
		cell part;macromolecular complex;ribonucleoprotein complex;spliceosomal complex	Spliceosome	Completeproteome;Referenceproteome		D4A5T1	D4A5T1	Protein Sf3b5	Sf3b5	>tr|D4A5T1|D4A5T1_RAT Protein Sf3b5 OS=Rattus norvegicus GN=Sf3b5 PE=4 SV=1
binding;catalytic activity;cation binding;ferric iron binding;ion binding;iron ion binding;metal ion binding;oxidoreductase activity;transition metal ion binding	biological regulation;cellular homeostasis;cellular ion homeostasis;cellular process;establishment of localization;homeostatic process;ion transport;transport			Completeproteome;Iron;Ironstorage;Metal-binding;Referenceproteome		D4A879	D4A879	Ferritin	RGD1561661	>tr|D4A879|D4A879_RAT Ferritin OS=Rattus norvegicus GN=RGD1561661 PE=3 SV=1
	establishment of localization;protein transport;transport		Endocytosis	Completeproteome;Referenceproteome		D4A9Z8;M0RCH6	D4A9Z8;M0RCH6	Protein Chmp4b	Chmp4b	>tr|D4A9Z8|D4A9Z8_RAT Protein Chmp4b OS=Rattus norvegicus GN=Chmp4bl1 PE=4 SV=1;>tr|M0RCH6|M0RCH6_RAT Protein Chmp4b OS=Rattus norvegicus GN=Chmp4b PE=4 SV=1
binding;calcium ion binding;cation binding;ion binding;metal ion binding	biological regulation;cellular component organization;cellular process;cytoskeleton organization;organelle organization;regulation of organelle organization	cell part;cytosol;macromolecular complex;membrane;plasma membrane;protein complex		3D-structure;Acetylation;Actin-binding;Actincapping;Calcium;Calmodulin-binding;Completeproteome;Cytoplasm;Cytoskeleton;Directproteinsequencing;Metal-binding;Phosphoprotein;Referenceproteome;Repeat;SH3domain	AQP2-binding multiprotein force generator complex;Nephrin multiprotein complex;Transporter (Ncx1) - receptor complex	E9PSZ3;P16086	E9PSZ3;P16086	Spectrin alpha chain, brain	Sptan1	>tr|E9PSZ3|E9PSZ3_RAT Spectrin alpha chain, non-erythrocytic 1 OS=Rattus norvegicus GN=Sptan1 PE=1 SV=2;>sp|P16086|SPTN1_RAT Spectrin alpha chain, non-erythrocytic 1 OS=Rattus norvegicus GN=Sptan1 PE=1 SV=2
binding;enzyme activator activity;enzyme regulator activity;GTPase activator activity;GTPase regulator activity;guanyl-nucleotide exchange factor activity;lipid binding;nucleoside-triphosphatase regulator activity;phospholipid binding;Ras guanyl-nucleotide exchange factor activity;Rho guanyl-nucleotide exchange factor activity;small GTPase regulator activity	biological regulation	cell part;cytoplasm;membrane		Coiledcoil;Completeproteome;Cytoplasm;GTPaseactivation;Guanine-nucleotidereleasingfactor;Membrane;Phosphoprotein;Referenceproteome		Q9Z1I6;E9PTJ8	Q9Z1I6;E9PTJ8	Rho guanine nucleotide exchange factor 1	Arhgef1	>sp|Q9Z1I6|ARHG1_RAT Rho guanine nucleotide exchange factor 1 OS=Rattus norvegicus GN=Arhgef1 PE=1 SV=1;>tr|E9PTJ8|E9PTJ8_RAT Rho guanine nucleotide exchange factor 1 OS=Rattus norvegicus GN=Arhgef1 PE=4 SV=2
	anatomical structure development;anatomical structure morphogenesis;biological regulation;biosynthetic process;cell division;cellular component organization;cellular metabolic process;cellular nitrogen compound metabolic process;cellular process;developmental process;macromolecule metabolic process;metabolic process;mitosis;multicellular organismal process;nitrogen compound metabolic process;nucl…	cell part;intracellular membrane-bounded organelle;intracellular organelle;nucleus;organelle		Biologicalrhythms;Cellcycle;Celldivision;Completeproteome;Developmentalprotein;DNAdamage;Mitosis;Nucleus;Phosphoprotein;Referenceproteome;Transcription;Transcriptionregulation		E9PTS7;Q9Z2Y1	E9PTS7;Q9Z2Y1	Protein timeless homolog	Timeless	>tr|E9PTS7|E9PTS7_RAT Protein timeless homolog OS=Rattus norvegicus GN=Timeless PE=4 SV=2;>sp|Q9Z2Y1|TIM_RAT Protein timeless homolog OS=Rattus norvegicus GN=Timeless PE=1 SV=1
1-acylglycerophosphocholine O-acyltransferase activity;1-alkylglycerophosphocholine O-acetyltransferase activity;acetyltransferase activity;binding;calcium ion binding;catalytic activity;cation binding;ion binding;metal ion binding;O-acetyltransferase activity;O-acyltransferase activity;transferase activity;transferase activity, transferring acyl groups;transferase activity, transferring acyl gro…	alcohol metabolic process;amine metabolic process;biosynthetic process;cellular component organization;cellular lipid metabolic process;cellular membrane organization;cellular metabolic process;cellular nitrogen compound metabolic process;cellular process;lipid metabolic process;membrane organization;metabolic process;nitrogen compound metabolic process;primary metabolic process;small molecule me…	cell part;endoplasmic reticulum;intracellular membrane-bounded organelle;intracellular organelle;membrane;organelle	Ether lipid metabolism;Glycerophospholipid metabolism	Acyltransferase;Calcium;Completeproteome;Endoplasmicreticulum;Golgiapparatus;Lipidbiosynthesis;Lipidmetabolism;Membrane;Metal-binding;Phospholipidbiosynthesis;Phospholipidmetabolism;Referenceproteome;Repeat;Signal-anchor;Transferase;Transmembrane;Transmembranehelix		F1LN03;P0C1Q3	F1LN03;P0C1Q3	Lysophosphatidylcholine acyltransferase 2	LOC100359680;Lpcat2	>tr|F1LN03|F1LN03_RAT Lysophosphatidylcholine acyltransferase 2 OS=Rattus norvegicus GN=Lpcat2 PE=4 SV=1;>sp|P0C1Q3|PCAT2_RAT Lysophosphatidylcholine acyltransferase 2 OS=Rattus norvegicus GN=Lpcat2 PE=3 SV=1
structural molecule activity	biological adhesion;cell adhesion;cellular process;response to abiotic stimulus;response to chemical stimulus;response to drug;response to stimulus;response to stress	extracellular space		Collagen;Completeproteome;Disulfidebond;Referenceproteome		F1LR02	F1LR02	Procollagen, type XVIII, alpha 1, isoform CRA_a	Col18a1	>tr|F1LR02|F1LR02_RAT Procollagen, type XVIII, alpha 1, isoform CRA_a OS=Rattus norvegicus GN=Col18a1 PE=4 SV=2
		cell part		Completeproteome;Glycoprotein;Membrane;Referenceproteome;Transmembrane;Transmembranehelix		Q66H44;F1LRC8	Q66H44;F1LRC8	Transmembrane protein 39B	Tmem39b	>sp|Q66H44|TM39B_RAT Transmembrane protein 39B OS=Rattus norvegicus GN=Tmem39b PE=2 SV=1;>tr|F1LRC8|F1LRC8_RAT Transmembrane protein 39B (Fragment) OS=Rattus norvegicus GN=Tmem39b PE=4 SV=2
	biological regulation;cellular process;response to stimulus;signal transduction	cell part;intracellular		Completeproteome;Referenceproteome		F1LXP8	F1LXP8	Protein Arhgap18	Arhgap18	>tr|F1LXP8|F1LXP8_RAT Protein Arhgap18 OS=Rattus norvegicus GN=Arhgap18 PE=4 SV=2
catalytic activity;oxidoreductase activity				Completeproteome;Referenceproteome		F1M4A6	F1M4A6	Uncharacterized protein		>tr|F1M4A6|F1M4A6_RAT Uncharacterized protein (Fragment) OS=Rattus norvegicus PE=4 SV=2
enzyme regulator activity;phosphatase regulator activity;protein phosphatase regulator activity;protein phosphatase type 2A regulator activity	biological regulation;cellular process;response to stimulus;signal transduction	cell part;macromolecular complex;protein complex;protein serine/threonine phosphatase complex		Completeproteome;Referenceproteome		F1MAA3;D4A1A5	F1MAA3;D4A1A5	Protein LOC100909464	Ppp2r5c	>tr|F1MAA3|F1MAA3_RAT Protein LOC100909464 OS=Rattus norvegicus GN=LOC100909464 PE=4 SV=1;>tr|D4A1A5|D4A1A5_RAT Protein Ppp2r5c OS=Rattus norvegicus GN=Ppp2r5c PE=4 SV=2
endopeptidase inhibitor activity;endopeptidase regulator activity;enzyme inhibitor activity;enzyme regulator activity;peptidase inhibitor activity;peptidase regulator activity;serine-type endopeptidase inhibitor activity	biological regulation			Completeproteome;Referenceproteome		F7F6T5	F7F6T5	Protein Serpinb6b	Serpinb6b	>tr|F7F6T5|F7F6T5_RAT Protein Serpinb6b OS=Rattus norvegicus GN=Serpinb6b PE=3 SV=1
adenyl nucleotide binding;adenyl ribonucleotide binding;aminoacyl-tRNA ligase activity;ATP binding;binding;catalytic activity;ligase activity;ligase activity, forming aminoacyl-tRNA and related compounds;ligase activity, forming carbon-oxygen bonds;nucleotide binding;purine nucleotide binding;purine ribonucleoside triphosphate binding;purine ribonucleotide binding;ribonucleotide binding;tryptopha…	amine metabolic process;anatomical structure formation involved in morphogenesis;biological regulation;cellular amino acid metabolic process;cellular ketone metabolic process;cellular metabolic process;cellular nitrogen compound metabolic process;cellular process;developmental process;macromolecule metabolic process;metabolic process;nitrogen compound metabolic process;nucleobase-containing compo…	cell part;cytoplasm		Aminoacyl-tRNAsynthetase;Angiogenesis;ATP-binding;Completeproteome;Cytoplasm;Directproteinsequencing;Ligase;Nucleotide-binding;Proteinbiosynthesis;Referenceproteome		Q6P7B0;F8WFH8	Q6P7B0;F8WFH8	Tryptophan--tRNA ligase, cytoplasmic;T1-TrpRS;T2-TrpRS	Wars	>sp|Q6P7B0|SYWC_RAT Tryptophan--tRNA ligase, cytoplasmic OS=Rattus norvegicus GN=Wars PE=1 SV=2;>tr|F8WFH8|F8WFH8_RAT Tryptophan--tRNA ligase, cytoplasmic OS=Rattus norvegicus GN=Wars PE=3 SV=1
binding;catalytic activity;coenzyme binding;cofactor binding;NAD binding;nucleotide binding;oxidoreductase activity;oxidoreductase activity, acting on CH-OH group of donors;oxidoreductase activity, acting on the CH-OH group of donors, NAD or NADP as acceptor;UDP-glucose 6-dehydrogenase activity	alcohol metabolic process;anatomical structure morphogenesis;biosynthetic process;carbohydrate metabolic process;cellular ketone metabolic process;cellular metabolic process;cellular process;developmental process;metabolic process;organic acid metabolic process;primary metabolic process;small molecule metabolic process	cell part;cytosol	Amino sugar and nucleotide sugar metabolism;Ascorbate and aldarate metabolism;Pentose and glucuronate interconversions;Starch and sucrose metabolism	Acetylation;Allostericenzyme;Completeproteome;NAD;Oxidoreductase;Phosphoprotein;Referenceproteome		G3V6C4;O70199	G3V6C4;O70199	UDP-glucose 6-dehydrogenase	Ugdh	>tr|G3V6C4|G3V6C4_RAT UDP-glucose 6-dehydrogenase OS=Rattus norvegicus GN=Ugdh PE=3 SV=1;>sp|O70199|UGDH_RAT UDP-glucose 6-dehydrogenase OS=Rattus norvegicus GN=Ugdh PE=2 SV=1
aminopeptidase activity;binding;catalytic activity;cation binding;cobalt ion binding;copper ion binding;exopeptidase activity;hydrolase activity;ion binding;metal ion binding;metalloaminopeptidase activity;metalloexopeptidase activity;metallopeptidase activity;peptidase activity;peptidase activity, acting on L-amino acid peptides;peptide binding;transition metal ion binding;zinc ion binding	aging;anatomical structure development;biological regulation;biosynthetic process;cellular alkene metabolic process;cellular ketone metabolic process;cellular lipid metabolic process;cellular metabolic process;cellular process;developmental process;lipid metabolic process;macromolecule metabolic process;metabolic process;organic acid metabolic process;primary metabolic process;protein maturation;…	cell part;cell projection;cytoplasmic membrane-bounded vesicle;extracellular space;Golgi apparatus;intracellular membrane-bounded organelle;intracellular organelle;neuron projection;organelle;vesicle		Acetylation;Aminopeptidase;Completeproteome;Directproteinsequencing;Hydrolase;Metal-binding;Metalloprotease;Phosphoprotein;Protease;Referenceproteome;Secreted;Zinc		G3V6V1;O09175	G3V6V1;O09175	Aminopeptidase B	Rnpep	>tr|G3V6V1|G3V6V1_RAT Aminopeptidase B OS=Rattus norvegicus GN=Rnpep PE=4 SV=1;>sp|O09175|AMPB_RAT Aminopeptidase B OS=Rattus norvegicus GN=Rnpep PE=1 SV=2
catalytic activity;endopeptidase activity;hydrolase activity;peptidase activity;peptidase activity, acting on L-amino acid peptides;threonine-type endopeptidase activity;threonine-type peptidase activity	catabolic process;cellular metabolic process;cellular process;macromolecule metabolic process;metabolic process;primary metabolic process;protein metabolic process;proteolysis;proteolysis involved in cellular protein catabolic process;response to chemical stimulus;response to oxidative stress;response to stimulus;response to stress	cell part;cytoplasm;intracellular membrane-bounded organelle;intracellular organelle;macromolecular complex;nucleus;organelle;protein complex	Proteasome	Completeproteome;Cytoplasm;Directproteinsequencing;Hydrolase;Nucleus;Protease;Proteasome;Referenceproteome;Threonineprotease;Zymogen		G3V7Q6;P28075	G3V7Q6;P28075	Proteasome subunit beta type;Proteasome subunit beta type-5	Psmb5	>tr|G3V7Q6|G3V7Q6_RAT Proteasome subunit beta type OS=Rattus norvegicus GN=Psmb5 PE=3 SV=1;>sp|P28075|PSB5_RAT Proteasome subunit beta type-5 OS=Rattus norvegicus GN=Psmb5 PE=1 SV=3
enzyme regulator activity	biological regulation	cell part;macromolecular complex;proteasome complex;protein complex	Proteasome	Acetylation;Completeproteome;Phosphoprotein;Proteasome;Referenceproteome;Repeat		G3V8B6;O88761	G3V8B6;O88761	26S proteasome non-ATPase regulatory subunit 1	Psmd1	>tr|G3V8B6|G3V8B6_RAT 26S proteasome non-ATPase regulatory subunit 1 OS=Rattus norvegicus GN=Psmd1 PE=4 SV=1;>sp|O88761|PSMD1_RAT 26S proteasome non-ATPase regulatory subunit 1 OS=Rattus norvegicus GN=Psmd1 PE=2 SV=1
binding;nucleic acid binding;RNA binding;rRNA binding;rRNA primary transcript binding	biological regulation;biosynthetic process;cellular metabolic process;cellular nitrogen compound metabolic process;cellular process;macromolecule metabolic process;metabolic process;nitrogen compound metabolic process;nucleobase-containing compound metabolic process;primary metabolic process;RNA metabolic process;transcription initiation, DNA-dependent;transcription termination, DNA-dependent	cell part;cytosol;endoplasmic reticulum;intracellular membrane-bounded organelle;intracellular organelle;mitochondrion;nucleus;organelle		Acetylation;Cellmembrane;Coiledcoil;Completeproteome;Cytoplasm;Directproteinsequencing;Endoplasmicreticulum;Membrane;Microsome;Mitochondrion;Nucleus;Phosphoprotein;Referenceproteome;RNA-binding;rRNA-binding;Transcription;Transcriptionregulation;Transcriptiontermination		G3V8L9;P85125	G3V8L9;P85125	Polymerase I and transcript release factor	Ptrf	>tr|G3V8L9|G3V8L9_RAT Polymerase I and transcript release factor OS=Rattus norvegicus GN=Ptrf PE=4 SV=1;>sp|P85125|PTRF_RAT Polymerase I and transcript release factor OS=Rattus norvegicus GN=Ptrf PE=1 SV=1
binding;calcium ion binding;cation binding;DNA binding;ion binding;metal ion binding;nucleic acid binding		cell part;endoplasmic reticulum;extracellular region;Golgi apparatus;intracellular membrane-bounded organelle;intracellular organelle;membrane;nuclear envelope;organelle		Calcium;Cleavageonpairofbasicresidues;Completeproteome;Cytoplasm;DNA-binding;Endoplasmicreticulum;Golgiapparatus;Membrane;Metal-binding;Nucleus;Phosphoprotein;Referenceproteome;Repeat;Secreted;Signal		G3V8R1;Q9JI85	G3V8R1;Q9JI85	Nucleobindin-2	Nucb2	>tr|G3V8R1|G3V8R1_RAT Nucleobindin 2, isoform CRA_b OS=Rattus norvegicus GN=Nucb2 PE=4 SV=1;>sp|Q9JI85|NUCB2_RAT Nucleobindin-2 OS=Rattus norvegicus GN=Nucb2 PE=2 SV=1
	biological regulation;biosynthetic process;cellular component organization;cellular metabolic process;cellular nitrogen compound metabolic process;cellular process;chromatin modification;chromatin organization;chromosome organization;endosome transport;establishment of localization;histone modification;macromolecule metabolic process;macromolecule modification;metabolic process;nitrogen compound …	cell part;chromatin remodeling complex;Golgi apparatus;histone methyltransferase complex;intracellular membrane-bounded organelle;intracellular organelle;macromolecular complex;organelle;protein complex		Acetylation;Chromatinregulator;Completeproteome;Golgiapparatus;Nucleus;Referenceproteome;Transcription;Transcriptionregulation		G3V946;Q8K3E7	G3V946;Q8K3E7	Protein dpy-30 homolog	Dpy30	>tr|G3V946|G3V946_RAT AIP1, isoform CRA_a OS=Rattus norvegicus GN=Dpy30 PE=4 SV=1;>sp|Q8K3E7|DPY30_RAT Protein dpy-30 homolog OS=Rattus norvegicus GN=Dpy30 PE=1 SV=1
G-protein coupled receptor activity;molecular transducer activity;olfactory receptor activity;receptor activity;signal transducer activity;signaling receptor activity;transmembrane signaling receptor activity	detection of stimulus;response to chemical stimulus;response to stimulus	cell part		Cellmembrane;Completeproteome;G-proteincoupledreceptor;Membrane;Olfaction;Receptor;Referenceproteome;Sensorytransduction;Transducer;Transmembrane;Transmembranehelix		M0R432	M0R432	Olfactory receptor	Olr516	>tr|M0R432|M0R432_RAT Olfactory receptor OS=Rattus norvegicus GN=Olr516 PE=3 SV=1
	establishment of localization;transport			Completeproteome;Referenceproteome		M0RD63;M0R5Q3;M0R920	M0RD63;M0R5Q3;M0R920	Protein Ranbp3	Ranbp3	>tr|M0RD63|M0RD63_RAT Protein Ranbp3 OS=Rattus norvegicus GN=Ranbp3 PE=4 SV=1;>tr|M0R5Q3|M0R5Q3_RAT Protein Ranbp3 OS=Rattus norvegicus GN=Ranbp3 PE=4 SV=1;>tr|M0R920|M0R920_RAT Protein Ranbp3 OS=Rattus norvegicus GN=Ranbp3 PE=4 SV=1
	anatomical structure morphogenesis;developmental process			Completeproteome;Referenceproteome		M0R6E5	M0R6E5	Protein LOC682408	LOC682408	>tr|M0R6E5|M0R6E5_RAT Protein LOC682408 (Fragment) OS=Rattus norvegicus GN=LOC682408 PE=4 SV=1
				Completeproteome;Referenceproteome		M0RB53	M0RB53	Protein Vwc2	Vwc2	>tr|M0RB53|M0RB53_RAT Protein Vwc2 OS=Rattus norvegicus GN=Vwc2 PE=4 SV=1
G-protein coupled receptor activity;molecular transducer activity;olfactory receptor activity;receptor activity;signal transducer activity;signaling receptor activity;transmembrane signaling receptor activity	detection of stimulus;response to chemical stimulus;response to stimulus	cell part		Cellmembrane;Completeproteome;G-proteincoupledreceptor;Membrane;Olfaction;Receptor;Referenceproteome;Sensorytransduction;Transducer;Transmembrane;Transmembranehelix		M0RDM3	M0RDM3	Protein Olr1171	Olr1171	>tr|M0RDM3|M0RDM3_RAT Protein Olr1171 (Fragment) OS=Rattus norvegicus GN=Olr1171 PE=4 SV=1
structural molecule activity	cellular process;establishment of localization;protein transport;transport;vesicle-mediated transport	cell part;macromolecular complex;membrane;protein complex		Acetylation;Coiledcoil;Completeproteome;Cytoplasm;Cytoplasmicvesicle;ER-Golgitransport;Golgiapparatus;Membrane;Phosphoprotein;Proteintransport;Referenceproteome;Repeat;Transport;WDrepeat		O35142	O35142	Coatomer subunit beta	Copb2	>sp|O35142|COPB2_RAT Coatomer subunit beta OS=Rattus norvegicus GN=Copb2 PE=1 SV=3
			Cardiac muscle contraction;Dilated cardiomyopathy;Hypertrophic cardiomyopathy (HCM)	Coiledcoil;Completeproteome;Referenceproteome		P04692-4;P04692-7;P04692-8;Q6AZ25;P04692-5	P04692-4;P04692-7;P04692-8;Q6AZ25;P04692-5	Isoform 4 of Tropomyosin alpha-1 chain	Tpm1	>sp|P04692-4|TPM1_RAT Isoform 4 of Tropomyosin alpha-1 chain OS=Rattus norvegicus GN=Tpm1;>sp|P04692-7|TPM1_RAT Isoform 7 of Tropomyosin alpha-1 chain OS=Rattus norvegicus GN=Tpm1;>sp|P04692-8|TPM1_RAT Isoform 8 of Tropomyosin alpha-1 chain OS=Rattus norve
aminoacylase activity;antioxidant activity;binding;catalase activity;catalytic activity;cation binding;coenzyme binding;cofactor binding;heme binding;hydrolase activity;hydrolase activity, acting on carbon-nitrogen (but not peptide) bonds;hydrolase activity, acting on carbon-nitrogen (but not peptide) bonds, in linear amides;ion binding;iron ion binding;metal ion binding;NADP binding;nucleotide b…	alcohol metabolic process;anatomical structure development;biological regulation;catabolic process;cellular component assembly;cellular component organization;cellular lipid metabolic process;cellular metabolic process;cellular process;cellular respiration;developmental process;generation of precursor metabolites and energy;glycerol ether metabolic process;lipid metabolic process;macromolecular c…	cell part;cytosol;endoplasmic reticulum;Golgi apparatus;intracellular membrane-bounded organelle;intracellular organelle;lysosome;membrane;microbody;organelle;peroxisome;plasma membrane;vacuole	Amyotrophic lateral sclerosis (ALS);Methane metabolism;Peroxisome;Tryptophan metabolism	Completeproteome;Directproteinsequencing;Heme;Hydrogenperoxide;Iron;Metal-binding;Mitogen;NADP;Oxidoreductase;Peroxidase;Peroxisome;Phosphoprotein;Referenceproteome		P04762	P04762	Catalase	Cat	>sp|P04762|CATA_RAT Catalase OS=Rattus norvegicus GN=Cat PE=1 SV=3
adenyl nucleotide binding;adenyl ribonucleotide binding;ATP binding;binding;catalytic activity;creatine kinase activity;kinase activity;nucleotide binding;phosphotransferase activity, nitrogenous group as acceptor;purine nucleotide binding;purine ribonucleoside triphosphate binding;purine ribonucleotide binding;ribonucleotide binding;transferase activity;transferase activity, transferring phospho…	amine metabolic process;anatomical structure development;biological regulation;cellular amino acid metabolic process;cellular homeostasis;cellular ion homeostasis;cellular ketone metabolic process;cellular metabolic process;cellular nitrogen compound metabolic process;cellular process;developmental process;homeostatic process;metabolic process;nitrogen compound metabolic process;organic acid meta…	cell part;intracellular membrane-bounded organelle;intracellular organelle;membrane;mitochondrion;organelle;plasma membrane	Arginine and proline metabolism	ATP-binding;Completeproteome;Cytoplasm;Directproteinsequencing;Kinase;Nucleotide-binding;Phosphoprotein;Referenceproteome;Transferase	CLIC4 complex	P07335	P07335	Creatine kinase B-type	Ckb	>sp|P07335|KCRB_RAT Creatine kinase B-type OS=Rattus norvegicus GN=Ckb PE=1 SV=2
adenyl nucleotide binding;adenyl ribonucleotide binding;ATP binding;binding;catalytic activity;glutamate dehydrogenase (NAD+) activity;glutamate dehydrogenase [NAD(P)+] activity;GTP binding;guanyl nucleotide binding;guanyl ribonucleotide binding;nucleotide binding;oxidoreductase activity;oxidoreductase activity, acting on the CH-NH2 group of donors;oxidoreductase activity, acting on the CH-NH2 gr…	amine metabolic process;behavior;biological regulation;catabolic process;cellular amino acid metabolic process;cellular ketone metabolic process;cellular metabolic process;cellular nitrogen compound metabolic process;cellular process;metabolic process;multicellular organismal process;neurological system process;nitrogen compound metabolic process;organic acid metabolic process;primary metabolic p…	cell part;intracellular membrane-bounded organelle;intracellular organelle;membrane;mitochondrion;organelle	Alanine, aspartate and glutamate metabolism;Arginine and proline metabolism;D-Glutamine and D-glutamate metabolism;Nitrogen metabolism;Proximal tubule bicarbonate reclamation	Acetylation;ADP-ribosylation;ATP-binding;Completeproteome;Directproteinsequencing;GTP-binding;Mitochondrion;NADP;Nucleotide-binding;Oxidoreductase;Phosphoprotein;Referenceproteome;Transitpeptide		P10860	P10860	Glutamate dehydrogenase 1, mitochondrial	Glud1	>sp|P10860|DHE3_RAT Glutamate dehydrogenase 1, mitochondrial OS=Rattus norvegicus GN=Glud1 PE=1 SV=2
binding;G-protein coupled receptor activity;molecular transducer activity;neuropeptide binding;neuropeptide receptor activity;neurotensin receptor activity, G-protein coupled;neurotransmitter binding;neurotransmitter receptor activity;peptide binding;peptide receptor activity;peptide receptor activity, G-protein coupled;receptor activity;signal transducer activity;signaling receptor activity;tran…	behavior;multicellular organismal process;response to stimulus	cell part;membrane;plasma membrane	Calcium signaling pathway;Neuroactive ligand-receptor interaction	3D-structure;Cellmembrane;Completeproteome;Disulfidebond;Glycoprotein;G-proteincoupledreceptor;Lipoprotein;Membrane;Palmitate;Receptor;Referenceproteome;Transducer;Transmembrane;Transmembranehelix		P20789	P20789	Neurotensin receptor type 1	Ntsr1	>sp|P20789|NTR1_RAT Neurotensin receptor type 1 OS=Rattus norvegicus GN=Ntsr1 PE=1 SV=1
catalytic activity;endopeptidase activity;hydrolase activity;peptidase activity;peptidase activity, acting on L-amino acid peptides;threonine-type endopeptidase activity;threonine-type peptidase activity	catabolic process;cellular metabolic process;cellular process;macromolecule metabolic process;metabolic process;primary metabolic process;protein metabolic process;proteolysis;proteolysis involved in cellular protein catabolic process	cell part;intracellular membrane-bounded organelle;intracellular non-membrane-bounded organelle;intracellular organelle;macromolecular complex;nucleus;organelle;protein complex;ribonucleoprotein complex	Proteasome	Acetylation;Completeproteome;Cytoplasm;Directproteinsequencing;Hydrolase;Nucleus;Phosphoprotein;Protease;Proteasome;Referenceproteome;Threonineprotease		P21670	P21670	Proteasome subunit alpha type-4	Psma4	>sp|P21670|PSA4_RAT Proteasome subunit alpha type-4 OS=Rattus norvegicus GN=Psma4 PE=1 SV=1
molecular transducer activity;receptor signaling protein activity;signal transducer activity	anatomical structure development;behavior;biological regulation;cellular component organization;cellular process;developmental process;multicellular organismal process;neurological system process;regulation of protein modification process;regulation of transport;response to abiotic stimulus;response to biotic stimulus;response to chemical stimulus;response to drug;response to endogenous stimulus;…	cell part;extracellular space	Apoptosis;MAPK signaling pathway;Neurotrophin signaling pathway	Cleavageonpairofbasicresidues;Completeproteome;Disulfidebond;Glycoprotein;Growthfactor;Referenceproteome;Secreted;Signal		P25427	P25427	Beta-nerve growth factor	Ngf	>sp|P25427|NGF_RAT Beta-nerve growth factor OS=Rattus norvegicus GN=Ngf PE=1 SV=2
actin binding;actin filament binding;binding;binding, bridging;cytoskeletal protein binding;protein binding;protein binding, bridging	anatomical structure development;developmental process	cell part;cytoplasm		Acetylation;Completeproteome;Cytoplasm;Directproteinsequencing;Muscleprotein;Phosphoprotein;Referenceproteome		P31232	P31232	Transgelin	Tagln	>sp|P31232|TAGL_RAT Transgelin OS=Rattus norvegicus GN=Tagln PE=1 SV=2
binding;catalytic activity;GDP binding;glycoprotein binding;GTP binding;GTPase activity;guanyl nucleotide binding;guanyl ribonucleotide binding;hydrolase activity;hydrolase activity, acting on acid anhydrides;hydrolase activity, acting on acid anhydrides, in phosphorus-containing anhydrides;nucleoside-triphosphatase activity;nucleotide binding;protein binding;purine nucleotide binding;purine ribo…	biological regulation;cellular process;developmental process;embryo development;endosome transport;establishment of localization;Golgi vesicle transport;localization;multicellular organismal process;neurotransmitter transport;protein transport;regulation of body fluid levels;response to chemical stimulus;response to endogenous stimulus;response to stimulus;secretion;signal transduction;transport;…	cell part;cytoplasmic membrane-bounded vesicle;cytosol;endoplasmic reticulum;endosome;intracellular membrane-bounded organelle;intracellular organelle;lysosome;membrane;organelle;vacuole;vesicle		Acetylation;Completeproteome;Cytoplasmicvesicle;Endosome;Golgiapparatus;GTP-binding;Lipoprotein;Membrane;Methylation;Nucleotide-binding;Phosphoprotein;Prenylation;Proteintransport;Referenceproteome;Transport		P61107;B0BMW0	P61107;B0BMW0	Ras-related protein Rab-14	Rab14	>sp|P61107|RAB14_RAT Ras-related protein Rab-14 OS=Rattus norvegicus GN=Rab14 PE=1 SV=3;>tr|B0BMW0|B0BMW0_RAT RAB14, member RAS oncogene family OS=Rattus norvegicus GN=Rab14 PE=2 SV=1
binding;catalytic activity;GTP binding;GTPase activity;guanyl nucleotide binding;guanyl ribonucleotide binding;hydrolase activity;hydrolase activity, acting on acid anhydrides;hydrolase activity, acting on acid anhydrides, in phosphorus-containing anhydrides;nucleoside-triphosphatase activity;nucleotide binding;purine nucleotide binding;purine ribonucleoside triphosphate binding;purine ribonucleo…	cell motility;cellular component assembly;cellular component movement;cellular component organization;cellular macromolecular complex assembly;cellular process;locomotion;macromolecular complex assembly;protein complex assembly;protein polymerization	cell part;cytoplasm;macromolecular complex;membrane;plasma membrane;protein complex	Gap junction;Pathogenic Escherichia coli infection;Phagosome	Completeproteome;Cytoplasm;Cytoskeleton;Directproteinsequencing;GTP-binding;Microtubule;Nucleotide-binding;Phosphoprotein;Referenceproteome		P85108;Q3KRE8	P85108;Q3KRE8	Tubulin beta-2A chain;Tubulin beta-2B chain	Tubb2a;Tubb2b	>sp|P85108|TBB2A_RAT Tubulin beta-2A chain OS=Rattus norvegicus GN=Tubb2a PE=1 SV=1;>sp|Q3KRE8|TBB2B_RAT Tubulin beta-2B chain OS=Rattus norvegicus GN=Tubb2b PE=1 SV=1
binding;protein binding;TBP-class protein binding;transcription factor binding	biological regulation;biosynthetic process;cell differentiation;cellular component assembly;cellular component organization;cellular macromolecular complex assembly;cellular metabolic process;cellular nitrogen compound metabolic process;cellular process;developmental process;macromolecular complex assembly;macromolecule metabolic process;macromolecule modification;metabolic process;nitrogen compo…	cell part;cytoplasm;intracellular membrane-bounded organelle;intracellular organelle;macromolecular complex;nucleus;organelle;protein complex;ubiquitin ligase complex		Acetylation;Completeproteome;Cytoplasm;Directproteinsequencing;Nucleus;Phosphoprotein;Referenceproteome;Repeat;Transcription;Transcriptionregulation;Ublconjugationpathway		P97536	P97536	Cullin-associated NEDD8-dissociated protein 1	Cand1	>sp|P97536|CAND1_RAT Cullin-associated NEDD8-dissociated protein 1 OS=Rattus norvegicus GN=Cand1 PE=1 SV=1
adenyl nucleotide binding;adenyl ribonucleotide binding;ATP binding;ATPase activity;ATPase activity, coupled;ATP-dependent helicase activity;ATP-dependent RNA helicase activity;binding;catalytic activity;helicase activity;hydrolase activity;hydrolase activity, acting on acid anhydrides;hydrolase activity, acting on acid anhydrides, in phosphorus-containing anhydrides;mRNA binding;nucleic acid bin…	biological regulation;catabolic process;cellular metabolic process;cellular nitrogen compound metabolic process;cellular process;establishment of localization;macromolecule metabolic process;metabolic process;mRNA metabolic process;mRNA processing;nitrogen compound metabolic process;nucleobase-containing compound metabolic process;nucleobase-containing compound transport;primary metabolic process…	cell part;cytoplasm;macromolecular complex;protein complex;ribonucleoprotein complex;spliceosomal complex	mRNA surveillance pathway;RNA transport;Spliceosome	Acetylation;ATP-binding;Completeproteome;Cytoplasm;Helicase;Hydrolase;mRNAprocessing;mRNAsplicing;mRNAtransport;Nonsense-mediatedmRNAdecay;Nucleotide-binding;Nucleus;Phosphoprotein;Referenceproteome;RNA-binding;rRNAprocessing;Spliceosome;Translationregulation;Transport		Q3B8Q2	Q3B8Q2	Eukaryotic initiation factor 4A-III	Eif4a3	>sp|Q3B8Q2|IF4A3_RAT Eukaryotic initiation factor 4A-III OS=Rattus norvegicus GN=Eif4a3 PE=1 SV=1
acetyltransferase activity;binding;catalytic activity;cation binding;histone acetyltransferase activity;ion binding;lysine N-acetyltransferase activity;metal ion binding;N-acetyltransferase activity;N-acyltransferase activity;transferase activity;transferase activity, transferring acyl groups;transferase activity, transferring acyl groups other than amino-acyl groups;transition metal ion binding;…	biological regulation;biosynthetic process;cellular component organization;cellular metabolic process;cellular nitrogen compound metabolic process;cellular process;chromatin modification;chromatin organization;chromosome organization;histone modification;macromolecule metabolic process;macromolecule modification;metabolic process;nitrogen compound metabolic process;nucleobase-containing compound …	cell part;macromolecular complex;protein complex		Acetylation;Chromatinregulator;Completeproteome;Growthregulation;Metal-binding;Nucleus;Referenceproteome;Transcription;Transcriptionregulation;Zinc;Zinc-finger		Q498T3	Q498T3	Inhibitor of growth protein 3	Ing3	>sp|Q498T3|ING3_RAT Inhibitor of growth protein 3 OS=Rattus norvegicus GN=Ing3 PE=2 SV=1
catalytic activity;hydrolase activity;hydrolase activity, acting on carbon-nitrogen (but not peptide) bonds;hydrolase activity, acting on carbon-nitrogen (but not peptide) bonds, in linear amides;pantetheine hydrolase activity	amine metabolic process;biological adhesion;biological regulation;cell adhesion;cellular amino acid metabolic process;cellular ketone metabolic process;cellular metabolic process;cellular nitrogen compound metabolic process;cellular process;cofactor metabolic process;immune system process;metabolic process;nitrogen compound metabolic process;organic acid metabolic process;primary metabolic proces…		Pantothenate and CoA biosynthesis	Completeproteome;Referenceproteome		Q4KLZ0	Q4KLZ0	Protein Vnn1	Vnn1	>tr|Q4KLZ0|Q4KLZ0_RAT Protein Vnn1 OS=Rattus norvegicus GN=Vnn1 PE=2 SV=1
		cell part;intracellular membrane-bounded organelle;intracellular organelle;nucleus;organelle		Alternativesplicing;Completeproteome;Directproteinsequencing;Leucine-richrepeat;Nucleus;Phosphoprotein;Referenceproteome;Repeat		Q5HZV9;R9PXV7	Q5HZV9;R9PXV7	Protein phosphatase 1 regulatory subunit 7	Ppp1r7	>sp|Q5HZV9|PP1R7_RAT Protein phosphatase 1 regulatory subunit 7 OS=Rattus norvegicus GN=Ppp1r7 PE=1 SV=1;>tr|R9PXV7|R9PXV7_RAT Protein phosphatase 1 regulatory subunit 7 (Fragment) OS=Rattus norvegicus GN=Ppp1r7 PE=4 SV=1
aminopeptidase activity;binding;catalytic activity;cation binding;dipeptidase activity;exopeptidase activity;hydrolase activity;ion binding;manganese ion binding;metal ion binding;metallopeptidase activity;peptidase activity;peptidase activity, acting on L-amino acid peptides;transition metal ion binding	cellular process;macromolecule metabolic process;metabolic process;multicellular organismal process;primary metabolic process;protein metabolic process;proteolysis			Acetylation;Collagendegradation;Completeproteome;Dipeptidase;Hydrolase;Manganese;Metal-binding;Metalloprotease;Protease;Referenceproteome		Q5I0D7	Q5I0D7	Xaa-Pro dipeptidase	Pepd	>sp|Q5I0D7|PEPD_RAT Xaa-Pro dipeptidase OS=Rattus norvegicus GN=Pepd PE=2 SV=1
4 iron, 4 sulfur cluster binding;adenyl nucleotide binding;adenyl ribonucleotide binding;ATP binding;binding;catalytic activity;cation binding;hydrolase activity;hydrolase activity, acting on acid anhydrides;hydrolase activity, acting on acid anhydrides, in phosphorus-containing anhydrides;ion binding;iron-sulfur cluster binding;metal cluster binding;metal ion binding;nucleoside-triphosphatase ac…	biological regulation;biosynthetic process;cell growth;cellular homeostasis;cellular ion homeostasis;cellular metabolic process;cellular process;cofactor metabolic process;growth;homeostatic process;metabolic process	cell part;cytosol;membrane;plasma membrane		4Fe-4S;ATP-binding;Completeproteome;Cytoplasm;Iron;Iron-sulfur;Metal-binding;Nucleotide-binding;Referenceproteome		Q5I0L4	Q5I0L4	Cytosolic Fe-S cluster assembly factor NUBP1	Nubp1	>sp|Q5I0L4|NUBP1_RAT Cytosolic Fe-S cluster assembly factor NUBP1 OS=Rattus norvegicus GN=Nubp1 PE=2 SV=1
catalytic activity;intramolecular oxidoreductase activity;intramolecular oxidoreductase activity, interconverting keto- and enol-groups;intramolecular oxidoreductase activity, transposing S-S bonds;isomerase activity;protein disulfide isomerase activity	biological regulation;cellular homeostasis;cellular metabolic process;cellular process;homeostatic process;macromolecule metabolic process;metabolic process;response to chemical stimulus;response to stimulus;response to stress	cell part;cell surface;intracellular membrane-bounded organelle;intracellular organelle;membrane;organelle		Completeproteome;Referenceproteome		Q5VLR5	Q5VLR5	BWK4	Erp44	>tr|Q5VLR5|Q5VLR5_RAT BWK4 OS=Rattus norvegicus GN=Erp44 PE=2 SV=1
enzyme inhibitor activity;enzyme regulator activity;phosphatase inhibitor activity;phosphatase regulator activity		cell part;cytoplasmic membrane-bounded vesicle;intracellular membrane-bounded organelle;intracellular organelle;nucleus;organelle;vesicle		Completeproteome;Cytoplasm;Leucine-richrepeat;Nucleus;Phosphoprotein;Referenceproteome;Repeat		Q5XIE0	Q5XIE0	Acidic leucine-rich nuclear phosphoprotein 32 family member E	Anp32e	>sp|Q5XIE0|AN32E_RAT Acidic leucine-rich nuclear phosphoprotein 32 family member E OS=Rattus norvegicus GN=Anp32e PE=2 SV=1
catalytic activity;hydrolase activity;hydrolase activity, acting on ester bonds;phosphatase activity;phosphatidate phosphatase activity;phosphoric ester hydrolase activity;protein binding transcription factor activity;transcription coactivator activity;transcription cofactor activity;transcription factor binding transcription factor activity	anatomical structure morphogenesis;biological regulation;catabolic process;cellular component organization;cellular ketone metabolic process;cellular lipid metabolic process;cellular metabolic process;cellular process;cytoskeleton organization;developmental process;glycerol ether metabolic process;lipid metabolic process;metabolic process;mitochondrion organization;organelle fission;organelle org…	cell part;cytoplasm;macromolecular complex;protein complex;transcription factor complex		Completeproteome;Referenceproteome		Q5XIM8	Q5XIM8	Lipin 1	Lpin1	>tr|Q5XIM8|Q5XIM8_RAT Lipin 1 OS=Rattus norvegicus GN=Lpin1 PE=2 SV=1
adenyl nucleotide binding;adenyl ribonucleotide binding;ATP binding;ATPase activity;binding;catalytic activity;hydrolase activity;hydrolase activity, acting on acid anhydrides;hydrolase activity, acting on acid anhydrides, in phosphorus-containing anhydrides;nucleoside-triphosphatase activity;nucleotide binding;purine nucleotide binding;purine ribonucleoside triphosphate binding;purine ribonucleo…	anatomical structure development;catabolic process;developmental process;macromolecule metabolic process;metabolic process;primary metabolic process;protein catabolic process;protein metabolic process	cell part;intracellular membrane-bounded organelle;intracellular organelle;macromolecular complex;mitochondrion;nucleus;organelle;proteasome complex;protein complex	Proteasome	3D-structure;Acetylation;ATP-binding;Completeproteome;Cytoplasm;Nucleotide-binding;Nucleus;Phosphoprotein;Proteasome;Referenceproteome		Q63570	Q63570	26S protease regulatory subunit 6B	Psmc4	>sp|Q63570|PRS6B_RAT 26S protease regulatory subunit 6B OS=Rattus norvegicus GN=Psmc4 PE=1 SV=1
aminopeptidase activity;binding;catalytic activity;endopeptidase activity;exopeptidase activity;hydrolase activity;peptidase activity;peptidase activity, acting on L-amino acid peptides;peptide binding;serine hydrolase activity;serine-type endopeptidase activity;serine-type peptidase activity;tripeptidyl-peptidase activity	macromolecule metabolic process;metabolic process;primary metabolic process;protein metabolic process;proteolysis	cell part;cytoplasm;intracellular membrane-bounded organelle;intracellular organelle;nucleus;organelle		Acetylation;Aminopeptidase;Completeproteome;Cytoplasm;Hydrolase;Isopeptidebond;Nucleus;Protease;Referenceproteome;Serineprotease;Ublconjugation		Q64560	Q64560	Tripeptidyl-peptidase 2	Tpp2	>sp|Q64560|TPP2_RAT Tripeptidyl-peptidase 2 OS=Rattus norvegicus GN=Tpp2 PE=2 SV=3
adenosine kinase activity;adenyl nucleotide binding;adenyl ribonucleotide binding;ATP binding;binding;catalytic activity;cation binding;ion binding;kinase activity;metal ion binding;nucleobase-containing compound kinase activity;nucleoside kinase activity;nucleotide binding;phosphotransferase activity, alcohol group as acceptor;purine nucleotide binding;purine ribonucleoside triphosphate binding;…	biological regulation;biosynthetic process;cell proliferation;cellular metabolic compound salvage;cellular metabolic process;cellular nitrogen compound metabolic process;cellular process;heterocycle metabolic process;metabolic process;nitrogen compound metabolic process;nucleobase-containing compound metabolic process;nucleobase-containing small molecule metabolic process;nucleoside metabolic pro…	cell part;cytoplasm;cytosol;intracellular membrane-bounded organelle;intracellular organelle;nucleus;organelle	Purine metabolism	3D-structure;ATP-binding;Completeproteome;Directproteinsequencing;Kinase;Magnesium;Metal-binding;Nucleotide-binding;Phosphoprotein;Purinesalvage;Referenceproteome;Transferase		Q64640	Q64640	Adenosine kinase	Adk	>sp|Q64640|ADK_RAT Adenosine kinase OS=Rattus norvegicus GN=Adk PE=1 SV=3
binding;heat shock protein binding;Hsp90 protein binding;protein binding	anatomical structure development;biosynthetic process;cell cycle;cell proliferation;cellular component organization;cellular metabolic process;cellular nitrogen compound metabolic process;cellular process;chromatin modification;chromatin organization;chromosome organization;developmental process;DNA metabolic process;DNA replication;establishment of localization;macromolecule metabolic process;me…	cell part;cytoplasm;intracellular membrane-bounded organelle;intracellular organelle;nucleus;organelle		Acetylation;Cellcycle;Coiledcoil;Completeproteome;Cytoplasm;DNAreplication;Nucleus;Phosphoprotein;Proteintransport;Referenceproteome;Repeat;TPRrepeat;Transport		Q66HD3	Q66HD3	Nuclear autoantigenic sperm protein	Nasp	>sp|Q66HD3|NASP_RAT Nuclear autoantigenic sperm protein OS=Rattus norvegicus GN=Nasp PE=2 SV=1
		cell part		Completeproteome;Glycoprotein;Membrane;Phosphoprotein;Referenceproteome;Transmembrane;Transmembranehelix		Q68FR5	Q68FR5	Transmembrane protein 209	Tmem209	>sp|Q68FR5|TM209_RAT Transmembrane protein 209 OS=Rattus norvegicus GN=Tmem209 PE=2 SV=1
electron carrier activity	cellular metabolic process;cellular process;generation of precursor metabolites and energy;metabolic process	cell part		Acetylation;Completeproteome;Electrontransport;FAD;Flavoprotein;Mitochondrion;Referenceproteome;Transport		Q68FU3	Q68FU3	Electron transfer flavoprotein subunit beta	Etfb	>sp|Q68FU3|ETFB_RAT Electron transfer flavoprotein subunit beta OS=Rattus norvegicus GN=Etfb PE=2 SV=3
	cellular metabolic process;cellular process;developmental process;embryo development;macromolecule metabolic process;macromolecule modification;metabolic process;primary metabolic process;protein metabolic process;protein modification by small protein conjugation or removal;protein modification process	cell part;cytoplasm;macromolecular complex;protein complex		Acetylation;Completeproteome;Cytoplasm;Nucleus;Phosphoprotein;Referenceproteome;Signalosome		Q68FW9	Q68FW9	COP9 signalosome complex subunit 3	Cops3	>sp|Q68FW9|CSN3_RAT COP9 signalosome complex subunit 3 OS=Rattus norvegicus GN=Cops3 PE=2 SV=1
aminoacylase activity;binding;catalytic activity;cation binding;hydrolase activity;hydrolase activity, acting on carbon-nitrogen (but not peptide) bonds;hydrolase activity, acting on carbon-nitrogen (but not peptide) bonds, in linear amides;ion binding;metal ion binding;metallopeptidase activity;peptidase activity;peptidase activity, acting on L-amino acid peptides	amine metabolic process;catabolic process;cellular amino acid metabolic process;cellular ketone metabolic process;cellular metabolic process;cellular nitrogen compound metabolic process;cellular process;macromolecule metabolic process;metabolic process;nitrogen compound metabolic process;organic acid metabolic process;primary metabolic process;protein catabolic process;protein metabolic process;p…	cell part;cytoplasm	Arginine and proline metabolism	Completeproteome;Cytoplasm;Directproteinsequencing;Hydrolase;Metal-binding;Referenceproteome;Zinc		Q6AYS7	Q6AYS7	Aminoacylase-1A	Acy1a	>sp|Q6AYS7|ACY1A_RAT Aminoacylase-1A OS=Rattus norvegicus GN=Acy1a PE=1 SV=1
	biological regulation;cell activation;cellular component organization;cellular membrane organization;cellular process;immune system process;membrane organization;plasma membrane organization;response to chemical stimulus;response to DNA damage stimulus;response to stimulus;response to stress;signal transduction	cell part;centrosome;cytosol;intracellular membrane-bounded organelle;intracellular non-membrane-bounded organelle;intracellular organelle;macromolecular complex;membrane;microtubule organizing center;nucleus;organelle;plasma membrane;protein complex		Cellmembrane;Completeproteome;Cytoplasm;Cytoskeleton;Directproteinsequencing;Membrane;Microtubule;Nucleus;Phosphoprotein;Referenceproteome;Repeat		Q6JE36	Q6JE36	Protein NDRG1	Ndrg1	>sp|Q6JE36|NDRG1_RAT Protein NDRG1 OS=Rattus norvegicus GN=Ndrg1 PE=1 SV=1
binding;catalytic activity;cation binding;ion binding;ligase activity;metal ion binding;transition metal ion binding;zinc ion binding	cell death;cellular metabolic process;cellular process;death;macromolecule metabolic process;macromolecule modification;metabolic process;primary metabolic process;protein metabolic process;protein modification by small protein conjugation or removal;protein modification process	cell part;cytosol;intracellular membrane-bounded organelle;intracellular organelle;mitochondrion;organelle		Apoptosis;Coiledcoil;Completeproteome;Cytoplasm;Ligase;Metal-binding;Mitochondrion;Referenceproteome;Ublconjugation;Ublconjugationpathway;Zinc;Zinc-finger		Q6MFZ5	Q6MFZ5	Tripartite motif-containing protein 39	Trim39	>sp|Q6MFZ5|TRI39_RAT E3 ubiquitin-protein ligase TRIM39 OS=Rattus norvegicus GN=Trim39 PE=3 SV=1
G-protein coupled receptor activity;molecular transducer activity;olfactory receptor activity;receptor activity;signal transducer activity;signaling receptor activity;transmembrane signaling receptor activity	detection of stimulus;response to chemical stimulus;response to stimulus	cell part;membrane;plasma membrane		Cellmembrane;Completeproteome;Disulfidebond;Glycoprotein;G-proteincoupledreceptor;Membrane;Receptor;Referenceproteome;Transducer;Transmembrane;Transmembranehelix		Q80T02	Q80T02	G-protein coupled bile acid receptor 1	Gpbar1	>sp|Q80T02|GPBAR_RAT G-protein coupled bile acid receptor 1 OS=Rattus norvegicus GN=Gpbar1 PE=2 SV=1
binding;channel regulator activity;clathrin binding;protein binding;sodium channel regulator activity	cellular component organization;cellular membrane organization;cellular process;membrane organization	cell part;centrosome;cytoskeleton;intracellular non-membrane-bounded organelle;intracellular organelle;macromolecular complex;microtubule organizing center;organelle;protein complex		Alternativesplicing;Coiledcoil;Completeproteome;Cytoplasm;Referenceproteome	Clathrin-CAP-1A-Na(v)1.8 channel complex	Q8CJ99;Q8CJ99-2	Q8CJ99;Q8CJ99-2	Sodium channel and clathrin linker 1	Sclt1	>sp|Q8CJ99|SCLT1_RAT Sodium channel and clathrin linker 1 OS=Rattus norvegicus GN=Sclt1 PE=1 SV=1;>sp|Q8CJ99-2|SCLT1_RAT Isoform 2 of Sodium channel and clathrin linker 1 OS=Rattus norvegicus GN=Sclt1
G-protein coupled receptor activity;molecular transducer activity;receptor activity;signal transducer activity;signaling receptor activity;thyrotropin-releasing hormone receptor activity;transmembrane signaling receptor activity	biological regulation;cellular process;response to stimulus;signal transduction	cell body;cell part;neuronal cell body	Calcium signaling pathway;Neuroactive ligand-receptor interaction	Completeproteome;G-proteincoupledreceptor;Membrane;Receptor;Referenceproteome;Transducer;Transmembrane		Q9R297	Q9R297	Protein Trhr2	Trhr2	>tr|Q9R297|Q9R297_RAT Protein Trhr2 OS=Rattus norvegicus GN=Trhr2 PE=2 SV=1
