# Supplementary material for: Proteomic Dissection of Nanotopography-Sensitive Mechanotransductive Signaling Hubs that Foster Neuronal Differentiation in PC12 Cells
Source: Front Cell Neurosci. 2018 Jan 4;11:417. doi: 10.3389/fncel.2017.00417 (PMC5758595; doi:10.3389/fncel.2017.00417)
Supplement: Table S25 — Proteins differently expressed comparing PLL hypervsPLL. List of the proteins annotated with Perseus software. Categorical annotation was supplied in form of Gene Ontology (GO) biological process (BP), molecular function (MF), cellular component (CC), keywords as well as in participation in a KEGG pathway and molecular complexes (CORUM). x = proteins with a similar alteration of the expression level comparing ns-Zr15vsflat-Zr and PLL hypervsPLL; X = proteins altered in an opposite manner in ns-Zr15vsflat-Zr and PLL hypervsPLL. [file DataSheet10.XLS]

## Sheet: M14_hyper
GOMF name	GOBP slim name	GOCC slim name	KEGG name	Keywords	Corum	welch Difference	Protein IDs	Majority protein IDs	Protein names	Gene names	Comparison ns-Zr15 vs flat-Zr	Fasta headers
binding;catalytic activity;GTP binding;GTPase activity;guanyl nucleotide binding;guanyl ribonucleotide binding;hydrolase activity;hydrolase activity, acting on acid anhydrides;hydrolase activity, acting on acid anhydrides, in phosphorus-containing anhydrides;nucleoside-triphosphatase activity;nucleotide binding;purine nucleotide binding;purine ribonucleoside triphosphate binding;purine ribonucleo…	cellular component assembly;cellular component organization;cellular macromolecular complex assembly;cellular process;macromolecular complex assembly;protein complex assembly;protein polymerization	cell part;cytoplasm;macromolecular complex;protein complex		Completeproteome;Cytoplasm;Cytoskeleton;GTP-binding;Microtubule;Nucleotide-binding;Referenceproteome		-2.01661	F1LUM5	F1LUM5	Protein Tubal3	Tubal3	x	>tr|F1LUM5|F1LUM5_RAT Protein Tubal3 OS=Rattus norvegicus GN=Tubal3 PE=3 SV=2
ATPase activator activity;ATPase regulator activity;binding;catalytic activity;enzyme activator activity;enzyme regulator activity;GTP binding;GTPase activity;guanyl nucleotide binding;guanyl ribonucleotide binding;hydrolase activity;hydrolase activity, acting on acid anhydrides;hydrolase activity, acting on acid anhydrides, in phosphorus-containing anhydrides;nucleoside-triphosphatase activity;n…	biological regulation;cellular process;establishment of localization;Golgi vesicle transport;protein targeting;protein transport;response to stimulus;signal transduction;transport;vesicle-mediated transport	cell part;Golgi apparatus;intracellular membrane-bounded organelle;intracellular organelle;membrane;organelle		Acetylation;Completeproteome;ER-Golgitransport;Golgiapparatus;GTP-binding;Lipoprotein;Membrane;Methylation;Nucleotide-binding;Phosphoprotein;Prenylation;Proteintransport;Referenceproteome;Transport		-1.96276	D3ZZP2;Q9WVB1;F1LVC3	D3ZZP2;Q9WVB1;F1LVC3	Ras-related protein Rab-6A	Rab39a;Rab6a;Rab6b		>tr|D3ZZP2|D3ZZP2_RAT Protein Rab39a OS=Rattus norvegicus GN=Rab39a PE=3 SV=1;>sp|Q9WVB1|RAB6A_RAT Ras-related protein Rab-6A OS=Rattus norvegicus GN=Rab6a PE=2 SV=2;>tr|F1LVC3|F1LVC3_RAT Protein Rab6b OS=Rattus norvegicus GN=Rab6b PE=3 SV=2
binding;cation binding;ion binding;metal ion binding;structural constituent of ribosome;structural molecule activity	biosynthetic process;cellular metabolic process;cellular process;macromolecule metabolic process;metabolic process;primary metabolic process;protein metabolic process;translation	cell part;intracellular non-membrane-bounded organelle;intracellular organelle;macromolecular complex;organelle;ribonucleoprotein complex;ribosome		Completeproteome;Metal-binding;Referenceproteome;Ribonucleoprotein;Ribosomalprotein;Zinc;Zinc-finger		-1.905	P61515	P61515	Putative 60S ribosomal protein L37a	Rpl37a-ps1	x	>sp|P61515|RL37P_RAT Putative 60S ribosomal protein L37a OS=Rattus norvegicus GN=Rpl37a-ps1 PE=5 SV=2
structural constituent of ribosome;structural molecule activity	biosynthetic process;cellular metabolic process;cellular process;macromolecule metabolic process;metabolic process;primary metabolic process;protein metabolic process;translation	cell part;macromolecular complex;ribonucleoprotein complex	Ribosome	Completeproteome;Directproteinsequencing;Phosphoprotein;Referenceproteome;Ribonucleoprotein;Ribosomalprotein		-1.84434	P84100	P84100	60S ribosomal protein L19	Rpl19	x	>sp|P84100|RL19_RAT 60S ribosomal protein L19 OS=Rattus norvegicus GN=Rpl19 PE=1 SV=1
cation transmembrane transporter activity;hydrogen ion transmembrane transporter activity;inorganic cation transmembrane transporter activity;ion transmembrane transporter activity;monovalent inorganic cation transmembrane transporter activity;substrate-specific transmembrane transporter activity;substrate-specific transporter activity;transmembrane transporter activity;transporter activity	biosynthetic process;cellular metabolic process;cellular nitrogen compound metabolic process;cellular process;establishment of localization;heterocycle metabolic process;hydrogen transport;ion transport;metabolic process;nitrogen compound metabolic process;nucleobase-containing compound metabolic process;nucleobase-containing small molecule metabolic process;nucleotide metabolic process;primary m…	cell part;macromolecular complex;protein complex	Alzheimer's disease;Huntington's disease;Oxidative phosphorylation;Parkinson's disease	Acetylation;CF(0);Completeproteome;Directproteinsequencing;Hydrogeniontransport;Iontransport;Membrane;Mitochondrion;Mitochondrioninnermembrane;Referenceproteome;Transitpeptide;Transport	ATP synthasome;F0F1 ATP synthase, mitochondrial	-1.78991	P21571	P21571	ATP synthase-coupling factor 6, mitochondrial	Atp5j	x	>sp|P21571|ATP5J_RAT ATP synthase-coupling factor 6, mitochondrial OS=Rattus norvegicus GN=Atp5j PE=1 SV=1
adenyl nucleotide binding;adenyl ribonucleotide binding;ATP binding;binding;catalytic activity;kinase activity;MAP kinase activity;molecular transducer activity;nucleotide binding;phosphotransferase activity, alcohol group as acceptor;protein kinase activity;protein serine/threonine kinase activity;purine nucleotide binding;purine ribonucleoside triphosphate binding;purine ribonucleotide binding;…	anatomical structure development;anatomical structure morphogenesis;biological regulation;cell cycle;cell death;cell proliferation;cellular aromatic compound metabolic process;cellular component organization;cellular membrane organization;cellular metabolic process;cellular nitrogen compound metabolic process;cellular process;death;developmental process;endocytosis;establishment of localization;h…	cell part;cell projection;cytoskeleton;cytosol;endosome;Golgi apparatus;intracellular membrane-bounded organelle;intracellular non-membrane-bounded organelle;intracellular organelle;macromolecular complex;microtubule organizing center;mitochondrion;nucleoplasm;organelle;protein complex;pseudopodium	Acute myeloid leukemia;Adherens junction;Aldosterone-regulated sodium reabsorption;Alzheimer's disease;Axon guidance;B cell receptor signaling pathway;Bladder cancer;Chagas disease (American trypanosomiasis);Chemokine signaling pathway;Chronic myeloid leukemia;Colorectal cancer;Dorso-ventral axis formation;Endometrial cancer;ErbB signaling pathway;Fc epsilon RI signaling pathway;Fc gamma R-mediat…	3D-structure;Acetylation;Apoptosis;ATP-binding;Cellcycle;Completeproteome;Cytoplasm;Cytoskeleton;Directproteinsequencing;Kinase;Nucleotide-binding;Nucleus;Phosphoprotein;Referenceproteome;Serine/threonine-proteinkinase;Transferase		-1.70943	P63086	P63086	Mitogen-activated protein kinase 1	Mapk1		>sp|P63086|MK01_RAT Mitogen-activated protein kinase 1 OS=Rattus norvegicus GN=Mapk1 PE=1 SV=3
binding;cation binding;ion binding;metal ion binding	biological regulation;cellular metabolic process;cellular process;cofactor metabolic process;establishment of localization;heterocycle metabolic process;macromolecule metabolic process;metabolic process;nitrogen compound metabolic process;pigment metabolic process;regulation of protein modification process;transport	extracellular space		Completeproteome;Directproteinsequencing;Disulfidebond;Glycoprotein;Heme;Iron;Metal-binding;Referenceproteome;Repeat;Secreted;Signal;Transport		-1.67014	P20059	P20059	Hemopexin	Hpx	x	>sp|P20059|HEMO_RAT Hemopexin OS=Rattus norvegicus GN=Hpx PE=1 SV=3
binding;carbohydrate binding;enzyme activator activity;enzyme regulator activity;glycosaminoglycan binding;heparin binding;pattern binding;peptidase activator activity;peptidase regulator activity;polysaccharide binding	macromolecule metabolic process;metabolic process;primary metabolic process;protein metabolic process;proteolysis	extracellular matrix;extracellular space		Completeproteome;Disulfidebond;Glycoprotein;Referenceproteome;Repeat;Secreted;Signal		-1.66004	O08628	O08628	Procollagen C-endopeptidase enhancer 1	Pcolce		>sp|O08628|PCOC1_RAT Procollagen C-endopeptidase enhancer 1 OS=Rattus norvegicus GN=Pcolce PE=1 SV=1
				Completeproteome;Referenceproteome		-1.63306	D3ZEN7	D3ZEN7	Uncharacterized protein	N/A		>tr|D3ZEN7|D3ZEN7_RAT Uncharacterized protein (Fragment) OS=Rattus norvegicus PE=4 SV=2
G-protein coupled receptor activity;molecular transducer activity;receptor activity;signal transducer activity;signaling receptor activity;transmembrane signaling receptor activity	anatomical structure development;biological regulation;cellular process;developmental process;response to stimulus;signal transduction	cell part;membrane;plasma membrane		Cellmembrane;Completeproteome;Glycoprotein;G-proteincoupledreceptor;Membrane;Receptor;Referenceproteome;Signal;Transducer;Transmembrane;Transmembranehelix		-1.48935	F1LMW3;Q8K3V3	F1LMW3;Q8K3V3	G-protein coupled receptor 56	Gpr56	x, X	>tr|F1LMW3|F1LMW3_RAT G-protein-coupled receptor 56 OS=Rattus norvegicus GN=Gpr56 PE=4 SV=1;>sp|Q8K3V3|GPR56_RAT G-protein coupled receptor 56 OS=Rattus norvegicus GN=Gpr56 PE=1 SV=1
						-1.47271	P08081-2	P08081-2	Isoform Non-brain of Clathrin light chain A	Clta		>sp|P08081-2|CLCA_RAT Isoform Non-brain of Clathrin light chain A OS=Rattus norvegicus GN=Clta
	cellular metabolic process;cellular process;macromolecule metabolic process;macromolecule modification;metabolic process;primary metabolic process;protein metabolic process;protein modification by small protein conjugation or removal;protein modification process	cell part;cytoplasm;intracellular membrane-bounded organelle;intracellular organelle;nucleus;organelle		Completeproteome;Cytoplasm;Isopeptidebond;Nucleus;Referenceproteome;Ublconjugationpathway		-1.35811	Q5BJP3	Q5BJP3	Ubiquitin-fold modifier 1	Ufm1	x	>sp|Q5BJP3|UFM1_RAT Ubiquitin-fold modifier 1 OS=Rattus norvegicus GN=Ufm1 PE=3 SV=1
adenyl nucleotide binding;adenyl ribonucleotide binding;ATP binding;ATPase activity;binding;catalytic activity;hydrolase activity;hydrolase activity, acting on acid anhydrides;hydrolase activity, acting on acid anhydrides, in phosphorus-containing anhydrides;microtubule motor activity;motor activity;nucleoside-triphosphatase activity;nucleotide binding;purine nucleotide binding;purine ribonucleos…	cellular component movement;cellular process	cell part;centrosome;intracellular non-membrane-bounded organelle;intracellular organelle;macromolecular complex;microtubule organizing center;nucleolus;nucleoplasm;organelle;protein complex		ATP-binding;Completeproteome;Microtubule;Motorprotein;Nucleotide-binding;Referenceproteome		-1.33954	D3ZX13	D3ZX13	Kinesin-like protein; Protein Kif20b	Kif20b	x	>tr|D3ZX13|D3ZX13_RAT Protein Kif20b OS=Rattus norvegicus GN=Kif20b PE=3 SV=1
adenyl nucleotide binding;adenyl ribonucleotide binding;ATP binding;ATPase activity;ATPase activity, coupled;ATP-dependent helicase activity;binding;catalytic activity;helicase activity;hydrolase activity;hydrolase activity, acting on acid anhydrides;hydrolase activity, acting on acid anhydrides, in phosphorus-containing anhydrides;nucleic acid binding;nucleoside-triphosphatase activity;nucleotid…	cellular metabolic process;cellular nitrogen compound metabolic process;cellular process;macromolecule metabolic process;metabolic process;mRNA metabolic process;mRNA processing;nitrogen compound metabolic process;nucleobase-containing compound metabolic process;primary metabolic process;RNA metabolic process;RNA processing;RNA splicing	cell part;intracellular membrane-bounded organelle;intracellular non-membrane-bounded organelle;intracellular organelle;nucleolus;nucleus;organelle	Spliceosome	Acetylation;ATP-binding;Coiledcoil;Completeproteome;Directproteinsequencing;Helicase;Hydrolase;mRNAprocessing;mRNAsplicing;Nucleotide-binding;Nucleus;Phosphoprotein;Referenceproteome;RNA-binding		-1.33378	Q62780	Q62780	Probable ATP-dependent RNA helicase DDX46	Ddx46		>sp|Q62780|DDX46_RAT Probable ATP-dependent RNA helicase DDX46 OS=Rattus norvegicus GN=Ddx46 PE=1 SV=1
structural constituent of ribosome;structural molecule activity	biosynthetic process;cellular metabolic process;cellular process;macromolecule metabolic process;metabolic process;primary metabolic process;protein metabolic process;translation	cell part;intracellular non-membrane-bounded organelle;intracellular organelle;macromolecular complex;organelle;ribonucleoprotein complex;ribosome	Ribosome	Acetylation;Completeproteome;Phosphoprotein;Referenceproteome;Ribonucleoprotein;Ribosomalprotein		-1.31547	Q6P3V9;P50878	Q6P3V9;P50878	60S ribosomal protein L4	Rpl4		>tr|Q6P3V9|Q6P3V9_RAT 60S ribosomal protein L4 OS=Rattus norvegicus GN=Rpl4 PE=2 SV=1;>sp|P50878|RL4_RAT 60S ribosomal protein L4 OS=Rattus norvegicus GN=Rpl4 PE=1 SV=3
binding;DNA binding;double-stranded DNA binding;mRNA 3'-UTR binding;mRNA binding;nucleic acid binding;nucleotide binding;RNA binding;structure-specific DNA binding	biological regulation;cellular metabolic process;cellular nitrogen compound metabolic process;cellular process;interspecies interaction between organisms;macromolecule metabolic process;metabolic process;mRNA metabolic process;multi-organism process;nitrogen compound metabolic process;nucleobase-containing compound metabolic process;primary metabolic process;response to stimulus;response to stres…	cell part;cytoplasm		Completeproteome;Referenceproteome		-1.25816	I6L9G6	I6L9G6	Protein Tardbp	Tardbp	x	>tr|I6L9G6|I6L9G6_RAT Protein Tardbp OS=Rattus norvegicus GN=Tardbp PE=2 SV=1
structural constituent of ribosome;structural molecule activity	biosynthetic process;cellular metabolic process;cellular process;macromolecule metabolic process;metabolic process;primary metabolic process;protein metabolic process;translation	cell part;intracellular non-membrane-bounded organelle;intracellular organelle;macromolecular complex;organelle;ribonucleoprotein complex;ribosome	Ribosome	Completeproteome;Directproteinsequencing;Phosphoprotein;Referenceproteome;Ribonucleoprotein;Ribosomalprotein		-1.20298	P61314;D3ZXA2;D3ZF52;M0R6I6	P61314;D3ZXA2;D3ZF52;M0R6I6	60S ribosomal protein L15;Ribosomal protein L15	Rpl15;RGD1565131;RGD1565767	X	>sp|P61314|RL15_RAT 60S ribosomal protein L15 OS=Rattus norvegicus GN=Rpl15 PE=1 SV=2;>tr|D3ZXA2|D3ZXA2_RAT Ribosomal protein L15 OS=Rattus norvegicus GN=RGD1565131 PE=3 SV=2;>tr|D3ZF52|D3ZF52_RAT Ribosomal protein L15 OS=Rattus norvegicus GN=RGD1565767 PE
		cell part;intracellular membrane-bounded organelle;intracellular organelle;nucleus;organelle		Acetylation;Completeproteome;Nucleus;Phosphoprotein;Referenceproteome		-1.14617	Q6AXU6	Q6AXU6	Hematological and neurological expressed 1 protein	Hn1	x, X	>sp|Q6AXU6|HN1_RAT Hematological and neurological expressed 1 protein OS=Rattus norvegicus GN=Hn1 PE=2 SV=3
binding;nucleic acid binding;RNA binding;structural constituent of ribosome;structural molecule activity	biosynthetic process;cellular metabolic process;cellular process;macromolecule metabolic process;metabolic process;primary metabolic process;protein metabolic process;translation	cell part;macromolecular complex;ribonucleoprotein complex		Completeproteome;Referenceproteome		-1.14326	M0RCH8;Q7TQ86	M0RCH8;Q7TQ86	Uncharacterized protein	Rsl1d1		>tr|M0RCH8|M0RCH8_RAT Uncharacterized protein OS=Rattus norvegicus PE=4 SV=1;>tr|Q7TQ86|Q7TQ86_RAT Ac1158 OS=Rattus norvegicus GN=Rsl1d1 PE=2 SV=1
adenyl nucleotide binding;adenyl ribonucleotide binding;ATP binding;binding;nucleotide binding;purine nucleotide binding;purine ribonucleoside triphosphate binding;purine ribonucleotide binding;ribonucleotide binding	cellular component assembly;cellular component organization;cellular macromolecular complex assembly;cellular metabolic process;cellular process;macromolecular complex assembly;macromolecule metabolic process;metabolic process;primary metabolic process;protein complex assembly;protein folding;protein metabolic process	cell part;intracellular membrane-bounded organelle;intracellular organelle;macromolecular complex;nucleus;organelle;protein complex		Acetylation;ATP-binding;Chaperone;Completeproteome;Cytoplasm;Directproteinsequencing;Nucleotide-binding;Phosphoprotein;Referenceproteome		-1.1112	Q5XIM9	Q5XIM9	T-complex protein 1 subunit beta	Cct2		>sp|Q5XIM9|TCPB_RAT T-complex protein 1 subunit beta OS=Rattus norvegicus GN=Cct2 PE=1 SV=3
binding;catalytic activity;ligase activity;protein binding;protein C-terminus binding;small protein activating enzyme activity;SUMO activating enzyme activity	cellular metabolic process;cellular process;macromolecule metabolic process;macromolecule modification;metabolic process;primary metabolic process;protein metabolic process;protein modification by small protein conjugation or removal;protein modification process	cell part;intracellular membrane-bounded organelle;intracellular organelle;nucleus;organelle	Ubiquitin mediated proteolysis	Completeproteome;Ligase;Nucleus;Phosphoprotein;Referenceproteome;Ublconjugationpathway		-1.10006	Q6AXQ0	Q6AXQ0	SUMO-activating enzyme subunit 1	Sae1		>sp|Q6AXQ0|SAE1_RAT SUMO-activating enzyme subunit 1 OS=Rattus norvegicus GN=Sae1 PE=2 SV=1
				Completeproteome;Referenceproteome		-1.02086	F1MAF5	F1MAF5	Protein Pcid2	RGD1307041	x	>tr|F1MAF5|F1MAF5_RAT Protein Pcid2 OS=Rattus norvegicus GN=Pcid2 PE=4 SV=2
		cell part;intracellular non-membrane-bounded organelle;intracellular organelle;membrane;nuclear envelope;organelle		Coiledcoil;Completeproteome;Endoplasmicreticulum;Leucine-richrepeat;Membrane;Microsome;Nucleus;Phosphoprotein;Referenceproteome;Repeat;Signal-anchor;Transmembrane;Transmembranehelix		-1.01531	Q5RJR8	Q5RJR8	Leucine-rich repeat-containing protein 59	Lrrc59		>sp|Q5RJR8|LRC59_RAT Leucine-rich repeat-containing protein 59 OS=Rattus norvegicus GN=Lrrc59 PE=1 SV=1
binding;protein binding;protein complex binding	aging;anatomical structure development;anatomical structure formation involved in morphogenesis;anatomical structure morphogenesis;biological regulation;cell differentiation;cell morphogenesis;cell motility;cell recognition;cellular component morphogenesis;cellular component movement;cellular component organization;cellular process;developmental process;endoplasmic reticulum organization;locomoti…	cell body;cell part;cell projection;endoplasmic reticulum;intracellular membrane-bounded organelle;intracellular organelle;macromolecular complex;membrane;neuron projection;neuronal cell body;nuclear envelope;organelle;plasma membrane;protein complex		Acetylation;Alternativesplicing;Completeproteome;Directproteinsequencing;Endoplasmicreticulum;Membrane;Neurogenesis;Phosphoprotein;Referenceproteome;Transmembrane;Transmembranehelix		-1.01415	F1LQN3;Q9JK11;Q9JK11-4;Q9JK11-2;Q9JK11-3	F1LQN3;Q9JK11;Q9JK11-4;Q9JK11-2	Reticulon-4	Rtn4	x	>tr|F1LQN3|F1LQN3_RAT Reticulon OS=Rattus norvegicus GN=Rtn4 PE=1 SV=1;>sp|Q9JK11|RTN4_RAT Reticulon-4 OS=Rattus norvegicus GN=Rtn4 PE=1 SV=1;>sp|Q9JK11-4|RTN4_RAT Isoform 4 of Reticulon-4 OS=Rattus norvegicus GN=Rtn4;>sp|Q9JK11-2|RTN4_RAT Isoform 2 of Ret
biliverdin reductase activity;catalytic activity;flavin reductase activity;oxidoreductase activity;oxidoreductase activity, acting on the CH-CH group of donors;oxidoreductase activity, acting on the CH-CH group of donors, NAD or NADP as acceptor;oxidoreductase activity, acting on the CH-NH group of donors;oxidoreductase activity, acting on the CH-NH group of donors, NAD or NADP as acceptor	catabolic process;cellular metabolic process;cellular nitrogen compound metabolic process;cellular process;cofactor metabolic process;heterocycle metabolic process;metabolic process;nitrogen compound metabolic process;pigment metabolic process	cell part;cytosol;intracellular membrane-bounded organelle;intracellular organelle;membrane;nucleus;organelle;plasma membrane	Porphyrin and chlorophyll metabolism;Riboflavin metabolism	Completeproteome;Referenceproteome		-0.99161	B5DF65	B5DF65	Biliverdin reductase B (Flavin reductase (NADPH))	LOC681468	x	>tr|B5DF65|B5DF65_RAT Biliverdin reductase B (Flavin reductase (NADPH)) OS=Rattus norvegicus GN=Blvrb PE=2 SV=1
binding;catalytic activity;cation binding;coenzyme binding;cofactor binding;ion binding;isocitrate dehydrogenase (NAD+) activity;isocitrate dehydrogenase activity;magnesium ion binding;metal ion binding;NAD binding;nucleotide binding;oxidoreductase activity;oxidoreductase activity, acting on CH-OH group of donors;oxidoreductase activity, acting on the CH-OH group of donors, NAD or NADP as acceptor	catabolic process;cellular ketone metabolic process;cellular metabolic process;cellular nitrogen compound metabolic process;cellular process;cofactor metabolic process;heterocycle metabolic process;metabolic process;nitrogen compound metabolic process;nucleobase-containing compound metabolic process;nucleobase-containing small molecule metabolic process;nucleotide metabolic process;organic acid m…	cell part;intracellular membrane-bounded organelle;intracellular organelle;macromolecular complex;mitochondrion;organelle;protein complex;tricarboxylic acid cycle enzyme complex	Citrate cycle (TCA cycle)	Acetylation;Completeproteome;Directproteinsequencing;Magnesium;Manganese;Metal-binding;Mitochondrion;NAD;Oxidoreductase;Referenceproteome;Transitpeptide;Tricarboxylicacidcycle		-0.971831	F1LNF7;Q99NA5	F1LNF7;Q99NA5	Isocitrate dehydrogenase [NAD] subunit alpha, mitochondrial	Idh3a		>tr|F1LNF7|F1LNF7_RAT Isocitrate dehydrogenase [NAD] subunit alpha, mitochondrial OS=Rattus norvegicus GN=Idh3a PE=3 SV=1;>sp|Q99NA5|IDH3A_RAT Isocitrate dehydrogenase [NAD] subunit alpha, mitochondrial OS=Rattus norvegicus GN=Idh3a PE=1 SV=1
adrenergic receptor binding;binding;carbohydrate binding;complement binding;complement component C1q binding;enzyme binding;glycosaminoglycan binding;G-protein-coupled receptor binding;hyaluronic acid binding;kinase binding;kininogen binding;mRNA binding;nucleic acid binding;opsonin binding;pattern binding;polysaccharide binding;protein binding;protein binding transcription factor activity;protei…	biological regulation;biosynthetic process;cell death;cellular component assembly;cellular component organization;cellular macromolecular complex assembly;cellular metabolic process;cellular nitrogen compound metabolic process;cellular process;death;immune system process;macromolecular complex assembly;macromolecule metabolic process;metabolic process;mRNA metabolic process;mRNA processing;nitrog…	cell part;cytoplasm;extracellular space;intracellular membrane-bounded organelle;intracellular non-membrane-bounded organelle;intracellular organelle;membrane;nucleolus;nucleus;organelle;plasma membrane		Acetylation;Adaptiveimmunity;Apoptosis;Cellmembrane;Complementpathway;Completeproteome;Cytoplasm;Directproteinsequencing;Immunity;Innateimmunity;Membrane;Mitochondrion;mRNAprocessing;mRNAsplicing;Nucleus;Phosphoprotein;Referenceproteome;Ribosomebiogenesis;Secreted;Transcription;Transcriptionregulation;Transitpeptide		-0.970002	O35796	O35796	Complement component 1 Q subcomponent-binding protein, mitochondrial	C1qbp		>sp|O35796|C1QBP_RAT Complement component 1 Q subcomponent-binding protein, mitochondrial OS=Rattus norvegicus GN=C1qbp PE=1 SV=2
binding;selenium binding	response to chemical stimulus;response to stimulus	extracellular region		Completeproteome;Directproteinsequencing;Disulfidebond;Glycoprotein;Phosphoprotein;Referenceproteome;Secreted;Selenium;Selenocysteine;Signal		-0.964685	P25236	P25236	Selenoprotein P;Selenoprotein Se-P10;Selenoprotein Se-P6;Selenoprotein Se-P2;Selenoprotein Se-P1	Sepp1		>sp|P25236|SEPP1_RAT Selenoprotein P OS=Rattus norvegicus GN=Sepp1 PE=1 SV=2
binding;channel regulator activity;ion channel binding;protein binding;sodium channel regulator activity	biological regulation;catabolic process;cellular metabolic process;cellular process;establishment of localization;hormone metabolic process;lipid metabolic process;metabolic process;primary metabolic process;protein transport;regulation of transport;response to stimulus;signal transduction;transport	cell part;cytoplasm	Cell cycle;Neurotrophin signaling pathway;Oocyte meiosis	Acetylation;Completeproteome;Cytoplasm;Directproteinsequencing;Phosphoprotein;Referenceproteome		-0.959382	P68511	P68511	14-3-3 protein eta	Ywhah		>sp|P68511|1433F_RAT 14-3-3 protein eta OS=Rattus norvegicus GN=Ywhah PE=1 SV=2
binding;nucleic acid binding;RNA binding;rRNA binding;structural constituent of ribosome;structural molecule activity	biological regulation;biosynthetic process;cellular metabolic process;cellular process;macromolecule metabolic process;metabolic process;primary metabolic process;protein metabolic process;regulation of translation;ribosome biogenesis;translation	cell part;cytosol;intracellular non-membrane-bounded organelle;intracellular organelle;macromolecular complex;organelle;ribonucleoprotein complex;ribosome;small ribosomal subunit	Ribosome	Acetylation;Completeproteome;Cytoplasm;Directproteinsequencing;Referenceproteome;Ribonucleoprotein;Ribosomalprotein;RNA-binding;rRNA-binding		-0.902337	D3ZM33;P62271;M0R5K9;D3ZAU6;D3ZII2;F1M6D1;D4AA93	D3ZM33;P62271;M0R5K9;D3ZAU6;D3ZII2	40S ribosomal protein S18	LOC100362298;Rps18;RGD1561919;RGD1562404		>tr|D3ZM33|D3ZM33_RAT Protein LOC100362298 (Fragment) OS=Rattus norvegicus GN=LOC100362298 PE=3 SV=2;>sp|P62271|RS18_RAT 40S ribosomal protein S18 OS=Rattus norvegicus GN=Rps18 PE=1 SV=3;>tr|M0R5K9|M0R5K9_RAT Protein LOC100912024 (Fragment) OS=Rattus norve
antioxidant activity;binding;catalytic activity;cation binding;DNA binding;identical protein binding;ion binding;manganese ion binding;metal ion binding;nucleic acid binding;oxidoreductase activity;oxidoreductase activity, acting on superoxide radicals as acceptor;oxygen binding;protein binding;superoxide dismutase activity;transition metal ion binding	amine metabolic process;anatomical structure development;behavior;biological regulation;biosynthetic process;cell development;cell differentiation;cellular amino acid metabolic process;cellular component assembly;cellular component organization;cellular homeostasis;cellular ion homeostasis;cellular ketone metabolic process;cellular metabolic process;cellular nitrogen compound metabolic process;ce…	cell part;intracellular non-membrane-bounded organelle;intracellular organelle;membrane;organelle	Huntington's disease;Peroxisome	Acetylation;Completeproteome;Directproteinsequencing;Manganese;Metal-binding;Mitochondrion;Nitration;Oxidoreductase;Referenceproteome;Transitpeptide		-0.853527	P07895	P07895	Superoxide dismutase [Mn], mitochondrial	Sod2		>sp|P07895|SODM_RAT Superoxide dismutase [Mn], mitochondrial OS=Rattus norvegicus GN=Sod2 PE=1 SV=2
binding;carbohydrate binding;cargo receptor activity;extracellular matrix binding;pattern binding;polysaccharide binding;receptor activity;scavenger receptor activity	biological adhesion;biological regulation;cell adhesion;cellular component organization;cellular process;extracellular matrix organization;extracellular structure organization;immune system process;response to stimulus	extracellular matrix;proteinaceous extracellular matrix	ECM-receptor interaction;Focal adhesion	Completeproteome;Referenceproteome		-0.815855	Q3KR94;CON__Q3ZBS7	Q3KR94	Protein Vtn	Vtn		>tr|Q3KR94|Q3KR94_RAT Protein Vtn OS=Rattus norvegicus GN=Vtn PE=2 SV=1
adenyl nucleotide binding;adenyl ribonucleotide binding;ATP binding;ATPase activity;ATPase activity, coupled;ATP-dependent helicase activity;ATP-dependent RNA helicase activity;binding;catalytic activity;helicase activity;hydrolase activity;hydrolase activity, acting on acid anhydrides;hydrolase activity, acting on acid anhydrides, in phosphorus-containing anhydrides;nucleic acid binding;nucleosi…	cellular component assembly;cellular component organization;cellular macromolecular complex assembly;cellular metabolic process;cellular nitrogen compound metabolic process;cellular process;establishment of localization;interspecies interaction between organisms;macromolecular complex assembly;macromolecule metabolic process;metabolic process;multi-organism process;nitrogen compound metabolic pro…	cell part;cytoplasm;macromolecular complex;protein complex;ribonucleoprotein complex;small nuclear ribonucleoprotein complex;spliceosomal complex;transcription export complex	mRNA surveillance pathway;RNA transport;Spliceosome	Acetylation;ATP-binding;Completeproteome;Cytoplasm;Helicase;Hydrolase;mRNAprocessing;mRNAsplicing;mRNAtransport;Nucleotide-binding;Nucleus;Phosphoprotein;Referenceproteome;RNA-binding;Spliceosome;Transport		-0.811154	Q63413	Q63413	Spliceosome RNA helicase Ddx39b	Ddx39b		>sp|Q63413|DX39B_RAT Spliceosome RNA helicase Ddx39b OS=Rattus norvegicus GN=Ddx39b PE=1 SV=3
activating transcription factor binding;binding;chromatin binding;DNA binding;nucleic acid binding;protein binding;protein binding transcription factor activity;RNA polymerase II transcription coactivator activity;RNA polymerase II transcription cofactor activity;RNA polymerase II transcription factor binding transcription factor activity;RNA polymerase II transcription factor binding transcripti…	biological regulation;biosynthetic process;cellular component assembly;cellular component organization;cellular macromolecular complex assembly;cellular metabolic process;cellular nitrogen compound metabolic process;cellular process;macromolecular complex assembly;macromolecule metabolic process;metabolic process;nitrogen compound metabolic process;nucleobase-containing compound metabolic process…	cell part;nucleoplasm		Alternativesplicing;Coiledcoil;Completeproteome;DNA-binding;Nucleus;Phosphoprotein;Referenceproteome;Transcription;Transcriptionregulation		-0.794391	F1SW39;Q812D1;Q812D1-2	F1SW39;Q812D1;Q812D1-2	PC4 and SFRS1-interacting protein	SBP75;Psip1		>tr|F1SW39|F1SW39_RAT PC4 and SFRS1 interacting protein 1 OS=Rattus norvegicus GN=Psip1 PE=2 SV=1;>sp|Q812D1|PSIP1_RAT PC4 and SFRS1-interacting protein OS=Rattus norvegicus GN=Psip1 PE=2 SV=1;>sp|Q812D1-2|PSIP1_RAT Isoform 2 of PC4 and SFRS1-interacting p
binding;nucleic acid binding;RNA binding;translation factor activity, nucleic acid binding;translation initiation factor activity	cellular component assembly;cellular component organization;cellular macromolecular complex assembly;cellular process;macromolecular complex assembly;ribonucleoprotein complex assembly	cell part;intracellular membrane-bounded organelle;intracellular non-membrane-bounded organelle;intracellular organelle;macromolecular complex;nucleolus;nucleus;organelle;protein complex	RNA transport	Acetylation;Coiledcoil;Completeproteome;Cytoplasm;Initiationfactor;Phosphoprotein;Proteinbiosynthesis;Referenceproteome;Repeat		-0.764483	Q1JU68	Q1JU68	Eukaryotic translation initiation factor 3 subunit A	Eif3a		>sp|Q1JU68|EIF3A_RAT Eukaryotic translation initiation factor 3 subunit A OS=Rattus norvegicus GN=Eif3a PE=2 SV=2
catalytic activity;dolichyl-diphosphooligosaccharide-protein glycotransferase activity;oligosaccharyl transferase activity;transferase activity;transferase activity, transferring glycosyl groups;transferase activity, transferring hexosyl groups	carbohydrate metabolic process;cellular metabolic process;cellular process;macromolecule metabolic process;macromolecule modification;metabolic process;peptidyl-amino acid modification;primary metabolic process;protein glycosylation;protein metabolic process;protein modification process	cell part;macromolecular complex;membrane;plasma membrane;protein complex	N-Glycan biosynthesis;Protein processing in endoplasmic reticulum;Various types of N-glycan biosynthesis	Completeproteome;Endoplasmicreticulum;Glycosyltransferase;Membrane;Referenceproteome;Signal;Transferase;Transmembrane;Transmembranehelix		-0.761468	F1LM69;Q641Y0	F1LM69;Q641Y0	Dolichyl-diphosphooligosaccharide--protein glycosyltransferase 48 kDa subunit	Ddost		>tr|F1LM69|F1LM69_RAT Dolichyl-diphosphooligosaccharide--protein glycosyltransferase 48 kDa subunit OS=Rattus norvegicus GN=Ddost PE=3 SV=2;>sp|Q641Y0|OST48_RAT Dolichyl-diphosphooligosaccharide--protein glycosyltransferase 48 kDa subunit OS=Rattus norvegi
binding;calcium ion binding;cation binding;enzyme binding;enzyme inhibitor activity;enzyme regulator activity;ion binding;metal ion binding;protein binding	anatomical structure morphogenesis;cellular component morphogenesis;cellular component organization;cellular process;developmental process;response to chemical stimulus;response to stimulus;response to stress	cell part;cytoplasmic membrane-bounded vesicle;endoplasmic reticulum;extracellular region;intracellular membrane-bounded organelle;intracellular organelle;organelle;vesicle		Calcium;Completeproteome;Directproteinsequencing;Endoplasmicreticulum;Glycoprotein;Metal-binding;Phosphoprotein;Referenceproteome;Repeat;Sarcoplasmicreticulum;Secreted;Signal		-0.755718	G3V6S3;Q3MID6;O35783	G3V6S3;Q3MID6;O35783	Calumenin	Calu	x	>tr|G3V6S3|G3V6S3_RAT Calumenin OS=Rattus norvegicus GN=Calu PE=4 SV=1;>tr|Q3MID6|Q3MID6_RAT Calumenin OS=Rattus norvegicus GN=Calu PE=2 SV=1;>sp|O35783|CALU_RAT Calumenin OS=Rattus norvegicus GN=Calu PE=1 SV=1
acyl-CoA dehydrogenase activity;acyl-CoA oxidase activity;binding;carboxylic acid binding;catalytic activity;coenzyme binding;cofactor binding;fatty acid binding;fatty-acyl-CoA binding;flavin adenine dinucleotide binding;lipid binding;long-chain-acyl-CoA dehydrogenase activity;monocarboxylic acid binding;oxidoreductase activity;oxidoreductase activity, acting on the CH-CH group of donors;oxidored…	amine metabolic process;biological regulation;catabolic process;cellular amino acid metabolic process;cellular component assembly;cellular component organization;cellular ketone metabolic process;cellular lipid metabolic process;cellular metabolic process;cellular nitrogen compound metabolic process;cellular process;homeostatic process;lipid metabolic process;macromolecular complex assembly;metab…	cell part;membrane	Fatty acid metabolism;PPAR signaling pathway	Completeproteome;Directproteinsequencing;FAD;Fattyacidmetabolism;Flavoprotein;Lipidmetabolism;Mitochondrion;Oxidoreductase;Referenceproteome;Transitpeptide		-0.7457	P15650	P15650	Long-chain specific acyl-CoA dehydrogenase, mitochondrial	Acadl		>sp|P15650|ACADL_RAT Long-chain specific acyl-CoA dehydrogenase, mitochondrial OS=Rattus norvegicus GN=Acadl PE=1 SV=1
antioxidant activity;carbon-sulfur lyase activity;catalytic activity;enzyme activator activity;enzyme regulator activity;glutathione peroxidase activity;glutathione transferase activity;leukotriene-C4 synthase activity;lyase activity;oxidoreductase activity;oxidoreductase activity, acting on peroxide as acceptor;peroxidase activity;transferase activity;transferase activity, transferring alkyl or …	amine metabolic process;biological regulation;biosynthetic process;cellular alkene metabolic process;cellular amino acid metabolic process;cellular ketone metabolic process;cellular lipid metabolic process;cellular metabolic process;cellular nitrogen compound metabolic process;cellular process;lipid metabolic process;metabolic process;nitrogen compound metabolic process;organic acid metabolic pro…	cell part;endoplasmic reticulum;intracellular membrane-bounded organelle;intracellular organelle;nuclear envelope;organelle		Completeproteome;Referenceproteome		-0.743706	D4ADC3	D4ADC3	Protein Mgst2	Mgst2		>tr|D4ADC3|D4ADC3_RAT Protein Mgst2 OS=Rattus norvegicus GN=Mgst2 PE=4 SV=2
binding;catalytic activity;cation binding;hydrolase activity;hydrolase activity, acting on acid anhydrides;hydrolase activity, acting on acid anhydrides, in phosphorus-containing anhydrides;inorganic diphosphatase activity;ion binding;magnesium ion binding;metal ion binding;pyrophosphatase activity	cellular metabolic process;cellular process;metabolic process;phosphorus metabolic process	cell part;cytoplasm		Completeproteome;Referenceproteome		-0.715752	F7EPH4	F7EPH4	Protein Ppa1	Ppa1		>tr|F7EPH4|F7EPH4_RAT Protein Ppa1 OS=Rattus norvegicus GN=Ppa1 PE=4 SV=1
anion channel activity;anion transmembrane transporter activity;binding;channel activity;gated channel activity;ion channel activity;ion transmembrane transporter activity;nucleotide binding;passive transmembrane transporter activity;porin activity;protein binding;protein complex binding;substrate-specific channel activity;substrate-specific transmembrane transporter activity;substrate-specific t…	cell death;cellular process;death;establishment of localization;ion transport;transmembrane transport;transport	cell part;macromolecular complex;membrane;plasma membrane;protein complex	Calcium signaling pathway;Huntington's disease;Parkinson's disease	Acetylation;Apoptosis;Cellmembrane;Completeproteome;Directproteinsequencing;Iontransport;Membrane;Mitochondrion;Mitochondrionoutermembrane;NAD;Nucleotide-binding;Phosphoprotein;Porin;Referenceproteome;Transmembrane;Transmembranebetastrand;Transport		-0.706628	Q9Z2L0;F1M2D3;F1LV63;F1LU57;F1LU13	Q9Z2L0;F1M2D3	Voltage-dependent anion-selective channel protein 1	Vdac1	x	>sp|Q9Z2L0|VDAC1_RAT Voltage-dependent anion-selective channel protein 1 OS=Rattus norvegicus GN=Vdac1 PE=1 SV=4;>tr|F1M2D3|F1M2D3_RAT Voltage-dependent anion-selective channel protein 1 OS=Rattus norvegicus GN=Vdac1 PE=4 SV=2
structural constituent of ribosome;structural molecule activity	biosynthetic process;cellular metabolic process;cellular process;macromolecule metabolic process;metabolic process;primary metabolic process;protein metabolic process;translation	cell part;intracellular non-membrane-bounded organelle;intracellular organelle;macromolecular complex;organelle;ribonucleoprotein complex;ribosome	Ribosome	Acetylation;Completeproteome;Directproteinsequencing;Hydroxylation;Phosphoprotein;Referenceproteome;Ribonucleoprotein;Ribosomalprotein		-0.704296	D3ZF07;D3ZI60;P18445;D4AAY6;D3ZG03;F1LVD0;D3ZVI3	D3ZF07;D3ZI60;P18445;D4AAY6;D3ZG03;F1LVD0;D3ZVI3	60S ribosomal protein L27a	RGD1562402;RGD1561984;Rpl27a;RGD1559972;RGD1565415	x	>tr|D3ZF07|D3ZF07_RAT Protein RGD1562402 OS=Rattus norvegicus GN=RGD1562402 PE=3 SV=1;>tr|D3ZI60|D3ZI60_RAT Protein RGD1560633 OS=Rattus norvegicus GN=RGD1561984 PE=3 SV=1;>sp|P18445|RL27A_RAT 60S ribosomal protein L27a OS=Rattus norvegicus GN=Rpl27a PE=1
binding;catalytic activity;endopeptidase activity;hydrolase activity;lipopolysaccharide binding;peptidase activity;peptidase activity, acting on L-amino acid peptides;threonine-type endopeptidase activity;threonine-type peptidase activity	biological regulation;catabolic process;cellular metabolic process;cellular process;macromolecule metabolic process;metabolic process;primary metabolic process;protein metabolic process;proteolysis;proteolysis involved in cellular protein catabolic process	cell part;cytoplasm;intracellular membrane-bounded organelle;intracellular organelle;macromolecular complex;nucleus;organelle;protein complex	Proteasome	Acetylation;Completeproteome;Cytoplasm;Directproteinsequencing;Glycoprotein;Hydrolase;Immunity;Isopeptidebond;Nucleus;Phosphoprotein;Protease;Proteasome;Referenceproteome;Threonineprotease;Ublconjugation		-0.693479	P18420	P18420	Proteasome subunit alpha type-1	Psma1		>sp|P18420|PSA1_RAT Proteasome subunit alpha type-1 OS=Rattus norvegicus GN=Psma1 PE=1 SV=2
binding;GTP binding;guanyl nucleotide binding;guanyl ribonucleotide binding;nucleotide binding;purine nucleotide binding;purine ribonucleoside triphosphate binding;purine ribonucleotide binding;ribonucleotide binding	anatomical structure development;biological regulation;cellular process;developmental process;establishment of localization;protein transport;response to stimulus;response to stress;signal transduction;transport;vesicle-mediated transport	cell part;Golgi apparatus;intracellular;intracellular membrane-bounded organelle;intracellular organelle;membrane;organelle;plasma membrane	Vibrio cholerae infection	3D-structure;Completeproteome;Cytoplasm;ER-Golgitransport;Golgiapparatus;GTP-binding;Lipoprotein;Myristate;Nucleotide-binding;Proteintransport;Referenceproteome;Transport	Arf1-Ap1g1-Ap1b1 complex	-0.680834	P61206;P84079;M0R3K0;P84082;P84083;P61751	P61206;P84079;M0R3K0;P84082;P84083;P61751	ADP-ribosylation factor 3;ADP-ribosylation factor 1;ADP-ribosylation factor 2;ADP-ribosylation factor 5;ADP-ribosylation factor 4	Arf3;Arf1;Arf2;Arf5;Arf4	x, X	>sp|P61206|ARF3_RAT ADP-ribosylation factor 3 OS=Rattus norvegicus GN=Arf3 PE=1 SV=2;>sp|P84079|ARF1_RAT ADP-ribosylation factor 1 OS=Rattus norvegicus GN=Arf1 PE=1 SV=2;>tr|M0R3K0|M0R3K0_RAT Uncharacterized protein OS=Rattus norvegicus GN=LOC100912045 PE=
binding;DNA binding;enzyme binding;lipid binding;NF-kappaB binding;nucleic acid binding;phosphatidylinositol binding;phosphatidylinositol-3,4,5-trisphosphate binding;phospholipid binding;protein binding;RNA binding;rRNA binding;transcription factor binding;unfolded protein binding	aging;biological regulation;cell growth;cellular component assembly;cellular component organization;cellular homeostasis;cellular localization;cellular metabolic process;cellular nitrogen compound metabolic process;cellular process;developmental process;DNA metabolic process;DNA repair;establishment of localization;growth;homeostatic process;localization;macromolecular complex assembly;macromolec…	cell part;centrosome;cytoplasm;cytosol;intracellular non-membrane-bounded organelle;intracellular organelle;macromolecular complex;microtubule organizing center;nucleolus;organelle;ribonucleoprotein complex;small ribosomal subunit		Acetylation;ADP-ribosylation;Alternativesplicing;Chaperone;Completeproteome;Cytoplasm;Cytoskeleton;Directproteinsequencing;Disulfidebond;DNA-binding;Isopeptidebond;Nucleus;Phosphoprotein;Referenceproteome;RNA-binding;Ublconjugation		-0.667692	P13084;P13084-2;F7FKF2;D3ZP59;D3ZXI2	P13084;P13084-2	Nucleophosmin	Npm1	x, X	>sp|P13084|NPM_RAT Nucleophosmin OS=Rattus norvegicus GN=Npm1 PE=1 SV=1;>sp|P13084-2|NPM_RAT Isoform B23.2 of Nucleophosmin OS=Rattus norvegicus GN=Npm1
	cellular component assembly;cellular component organization;cellular macromolecular complex assembly;cellular process;chromatin organization;chromosome organization;macromolecular complex assembly;organelle organization	cell part;cytoplasmic membrane-bounded vesicle;intracellular membrane-bounded organelle;intracellular organelle;nucleus;organelle;vesicle		Acetylation;Completeproteome;Lipoprotein;Methylation;Nucleus;Phosphoprotein;Prenylation;Referenceproteome		-0.6615	G3V6H9;Q9Z2G8;D4AEJ0	G3V6H9;Q9Z2G8	Nucleosome assembly protein 1-like 1	Nap1l1	x	>tr|G3V6H9|G3V6H9_RAT Nucleosome assembly protein 1-like 1 OS=Rattus norvegicus GN=Nap1l1 PE=3 SV=1;>sp|Q9Z2G8|NP1L1_RAT Nucleosome assembly protein 1-like 1 OS=Rattus norvegicus GN=Nap1l1 PE=2 SV=1
binding;calcium ion binding;calcium-dependent phospholipid binding;cation binding;ion binding;lipid binding;metal ion binding;phospholipid binding	biological regulation;coagulation;multicellular organismal process;regulation of body fluid levels			Annexin;Bloodcoagulation;Calcium;Calcium/phospholipid-binding;Completeproteome;Directproteinsequencing;Hemostasis;Metal-binding;Referenceproteome;Repeat		-0.63584	Q4FZU6	Q4FZU6	Annexin A8	Anxa8		>sp|Q4FZU6|ANXA8_RAT Annexin A8 OS=Rattus norvegicus GN=Anxa8 PE=1 SV=1
adenyl nucleotide binding;adenyl ribonucleotide binding;ATP binding;ATPase activity;binding;catalytic activity;G-protein-coupled receptor binding;hormone receptor binding;hydrolase activity;hydrolase activity, acting on acid anhydrides;hydrolase activity, acting on acid anhydrides, in phosphorus-containing anhydrides;nucleoside-triphosphatase activity;nucleotide binding;peptide hormone receptor b…	biological regulation;catabolic process;cellular metabolic process;cellular process;macromolecule metabolic process;metabolic process;primary metabolic process;protein metabolic process;proteolysis;proteolysis involved in cellular protein catabolic process	cell part;intracellular organelle;macromolecular complex;organelle;proteasome complex;protein complex;vesicle	Proteasome	Acetylation;ATP-binding;Completeproteome;Cytoplasm;Nucleotide-binding;Nucleus;Proteasome;Referenceproteome		-0.635125	P62198	P62198	26S protease regulatory subunit 8	Psmc5		>sp|P62198|PRS8_RAT 26S protease regulatory subunit 8 OS=Rattus norvegicus GN=Psmc5 PE=1 SV=1
structural molecule activity		cell part;macromolecular complex;membrane;nuclear envelope;nucleoplasm;protein complex		Acetylation;Coiledcoil;Completeproteome;Directproteinsequencing;Disulfidebond;Intermediatefilament;Lipoprotein;Membrane;Methylation;Nucleus;Phosphoprotein;Prenylation;Referenceproteome		-0.633575	G3V7U4;P70615	G3V7U4;P70615	Lamin-B1	Lmnb1	x	>tr|G3V7U4|G3V7U4_RAT Lamin-B1 OS=Rattus norvegicus GN=Lmnb1 PE=3 SV=1;>sp|P70615|LMNB1_RAT Lamin-B1 OS=Rattus norvegicus GN=Lmnb1 PE=1 SV=3
adenyl nucleotide binding;adenyl ribonucleotide binding;ATP binding;binding;catalytic activity;DNA binding;kinase activity;nucleic acid binding;nucleotide binding;phosphotransferase activity, alcohol group as acceptor;protein kinase activity;protein serine/threonine kinase activity;purine nucleotide binding;purine ribonucleoside triphosphate binding;purine ribonucleotide binding;ribonucleotide bi…	biological regulation;cellular component assembly;cellular component organization;cellular macromolecular complex assembly;cellular process;chromatin organization;chromosome organization;macromolecular complex assembly;organelle organization;response to stimulus;signal transduction	cell part;cytoplasm;cytosol;endoplasmic reticulum;intracellular membrane-bounded organelle;intracellular organelle;nucleoplasm;nucleus;organelle		Acetylation;Alternativesplicing;ATP-binding;Chaperone;Completeproteome;Cytoplasm;Directproteinsequencing;DNA-binding;Endoplasmicreticulum;Isopeptidebond;Kinase;Methylation;Nucleotide-binding;Nucleus;Phosphoprotein;Referenceproteome;Serine/threonine-proteinkinase;Transferase;Ublconjugation		-0.62695	D3ZC07;Q63945;Q63945-2;F6Q1X3;D4ADL2;P80349	D3ZC07;Q63945;Q63945-2;F6Q1X3;D4ADL2	Protein SET	Pkn3;Set	x	>tr|D3ZC07|D3ZC07_RAT Protein Pkn3 OS=Rattus norvegicus GN=Pkn3 PE=3 SV=2;>sp|Q63945|SET_RAT Protein SET OS=Rattus norvegicus GN=Set PE=2 SV=2;>sp|Q63945-2|SET_RAT Isoform 2 of Protein SET OS=Rattus norvegicus GN=Set;>tr|F6Q1X3|F6Q1X3_RAT Protein LOC317165
catalytic activity;endopeptidase activity;hydrolase activity;peptidase activity;peptidase activity, acting on L-amino acid peptides;serine hydrolase activity;serine-type endopeptidase activity;serine-type peptidase activity	biological regulation;macromolecule metabolic process;metabolic process;primary metabolic process;protein metabolic process;proteolysis	cell part;cytosol;extracellular matrix;extracellular region		Completeproteome;Cytoplasm;Growthfactorbinding;Hydrolase;Protease;Referenceproteome;Secreted;Serineprotease;Signal		-0.617997	Q9QZK5	Q9QZK5	Serine protease HTRA1	Htra1	X	>sp|Q9QZK5|HTRA1_RAT Serine protease HTRA1 OS=Rattus norvegicus GN=Htra1 PE=2 SV=1
structural constituent of ribosome;structural molecule activity	biosynthetic process;cellular metabolic process;cellular process;macromolecule metabolic process;metabolic process;primary metabolic process;protein metabolic process;translation	cell part;intracellular non-membrane-bounded organelle;intracellular organelle;macromolecular complex;organelle;ribonucleoprotein complex;ribosome		Acetylation;Completeproteome;Directproteinsequencing;Phosphoprotein;Referenceproteome;Repeat;Ribonucleoprotein;Ribosomalprotein		-0.616204	Q6TUH8;F1LSW7;Q63507	Q6TUH8;F1LSW7;Q63507	60S ribosomal protein L14	LOC306079;Rpl14	x, X	>tr|Q6TUH8|Q6TUH8_RAT LRRGT00066 OS=Rattus norvegicus GN=LOC306079 PE=2 SV=1;>tr|F1LSW7|F1LSW7_RAT 60S ribosomal protein L14 OS=Rattus norvegicus GN=Rpl14 PE=4 SV=1;>sp|Q63507|RL14_RAT 60S ribosomal protein L14 OS=Rattus norvegicus GN=Rpl14 PE=1 SV=3
structural constituent of ribosome;structural molecule activity	biological regulation;biosynthetic process;cellular component assembly;cellular component organization;cellular macromolecular complex assembly;cellular metabolic process;cellular nitrogen compound metabolic process;cellular process;homeostatic process;macromolecular complex assembly;macromolecule metabolic process;metabolic process;nitrogen compound metabolic process;nucleobase-containing compou…	cell part;intracellular non-membrane-bounded organelle;intracellular organelle;macromolecular complex;nucleolus;organelle;ribonucleoprotein complex;ribosome;small ribosomal subunit	Insulin signaling pathway;mTOR signaling pathway;Ribosome	Acetylation;Completeproteome;Directproteinsequencing;Phosphoprotein;Referenceproteome;Ribonucleoprotein;Ribosomalprotein		-0.614874	P62755;M0RD75	P62755;M0RD75	40S ribosomal protein S6	Rps6		>sp|P62755|RS6_RAT 40S ribosomal protein S6 OS=Rattus norvegicus GN=Rps6 PE=1 SV=1;>tr|M0RD75|M0RD75_RAT 40S ribosomal protein S6 (Fragment) OS=Rattus norvegicus GN=Rps6 PE=4 SV=1
apoptotic protease activator activity;binding;caspase activator activity;caspase regulator activity;channel inhibitor activity;channel regulator activity;enzyme activator activity;enzyme binding;enzyme inhibitor activity;enzyme regulator activity;ion channel inhibitor activity;kinase binding;kinase inhibitor activity;kinase regulator activity;peptidase activator activity;peptidase regulator activ…	anatomical structure morphogenesis;biological regulation;cell cycle;cellular process;developmental process;regulation of cell cycle;regulation of protein modification process;regulation of translation;regulation of transport;response to stimulus;rhythmic process;signal transduction	cell body;cell part;cell projection;cytoskeleton;intracellular membrane-bounded organelle;intracellular non-membrane-bounded organelle;intracellular organelle;macromolecular complex;midbody;neuron projection;neuronal cell body;nucleus;organelle;ribonucleoprotein complex;small ribosomal subunit	Measles	Acetylation;Apoptosis;Biologicalrhythms;Cellcycle;Cellmembrane;Cellprojection;Completeproteome;Cytoplasm;Cytoskeleton;Developmentalprotein;Directproteinsequencing;Gastrulation;Growthregulation;Membrane;Nucleus;Phosphoprotein;Referenceproteome;Repeat;Translationregulation;WDrepeat	RACK1-containing mRNP complex	-0.614345	P63245	P63245	Guanine nucleotide-binding protein subunit beta-2-like 1	Gnb2l1		>sp|P63245|GBLP_RAT Guanine nucleotide-binding protein subunit beta-2-like 1 OS=Rattus norvegicus GN=Gnb2l1 PE=1 SV=3
catalytic activity;disulfide oxidoreductase activity;oxidoreductase activity;oxidoreductase activity, acting on a sulfur group of donors	biological regulation;cellular homeostasis;cellular process;homeostatic process	cell part;membrane		Completeproteome;Referenceproteome		-0.60484	Q52KJ9	Q52KJ9	Protein Tmx1	Tmx1		>tr|Q52KJ9|Q52KJ9_RAT Protein Tmx1 OS=Rattus norvegicus GN=Tmx1 PE=2 SV=1
binding;nucleic acid binding;RNA binding;structural constituent of ribosome;structural molecule activity	biosynthetic process;cellular metabolic process;cellular process;macromolecule metabolic process;metabolic process;primary metabolic process;protein metabolic process;translation	cell part;intracellular non-membrane-bounded organelle;intracellular organelle;macromolecular complex;organelle;ribonucleoprotein complex;ribosome	Ribosome	Acetylation;Completeproteome;Phosphoprotein;Referenceproteome;Ribonucleoprotein;Ribosomalprotein;RNA-binding		-0.566333	P23358;D3ZJE2;M0R4B6;D4A8N3;M0RD35;F1LY34	P23358;D3ZJE2;M0R4B6	60S ribosomal protein L12	Rpl12;Rpl12-ps1		>sp|P23358|RL12_RAT 60S ribosomal protein L12 OS=Rattus norvegicus GN=Rpl12 PE=2 SV=1;>tr|D3ZJE2|D3ZJE2_RAT Uncharacterized protein OS=Rattus norvegicus GN=Rpl12-ps1 PE=3 SV=1;>tr|M0R4B6|M0R4B6_RAT 60S ribosomal protein L12 OS=Rattus norvegicus GN=RGD15648
binding;catalytic activity;cis-trans isomerase activity;cytokine receptor binding;drug binding;FK506 binding;isomerase activity;macrolide binding;peptidyl-prolyl cis-trans isomerase activity;protein binding;receptor binding;transforming growth factor beta receptor binding;type I transforming growth factor beta receptor binding	anatomical structure formation involved in morphogenesis;anatomical structure morphogenesis;biological regulation;cell activation;cell proliferation;cellular homeostasis;cellular ion homeostasis;cellular metabolic process;cellular process;developmental process;establishment of localization;homeostatic process;immune system process;ion transport;macromolecule metabolic process;metabolic process;mu…	cell part;cytosol;membrane		Completeproteome;Cytoplasm;Isomerase;Phosphoprotein;Referenceproteome;Rotamase	FKBP12-FK506 complex;M1 mAChR-TRPC6-multiprotein complex	-0.566023	Q62658	Q62658	Peptidyl-prolyl cis-trans isomerase FKBP1A	Fkbp1a	x, X	>sp|Q62658|FKB1A_RAT Peptidyl-prolyl cis-trans isomerase FKBP1A OS=Rattus norvegicus GN=Fkbp1a PE=1 SV=3
binding;catalytic activity;coenzyme binding;cofactor binding;identical protein binding;lactate dehydrogenase activity;L-lactate dehydrogenase activity;NAD binding;nucleotide binding;oxidoreductase activity;oxidoreductase activity, acting on CH-OH group of donors;oxidoreductase activity, acting on the CH-OH group of donors, NAD or NADP as acceptor;protein binding	alcohol metabolic process;anatomical structure development;biological regulation;biosynthetic process;carbohydrate metabolic process;catabolic process;cell motility;cellular component movement;cellular ketone metabolic process;cellular metabolic process;cellular nitrogen compound metabolic process;cellular process;cofactor metabolic process;developmental process;generation of precursor metabolite…	cell part;cytoplasm	Cysteine and methionine metabolism;Glycolysis / Gluconeogenesis;Propanoate metabolism;Pyruvate metabolism	3D-structure;Acetylation;Completeproteome;Cytoplasm;Directproteinsequencing;Glycolysis;NAD;Oxidoreductase;Phosphoprotein;Referenceproteome;Ublconjugation		-0.552047	P04642;M0RBY5;M0RCF2;P19629;Q6AYX2	P04642;M0RBY5	L-lactate dehydrogenase A chain	Ldha	x	>sp|P04642|LDHA_RAT L-lactate dehydrogenase A chain OS=Rattus norvegicus GN=Ldha PE=1 SV=1;>tr|M0RBY5|M0RBY5_RAT Uncharacterized protein OS=Rattus norvegicus PE=3 SV=1
antigen binding;binding;nucleic acid binding;nucleotide binding;RNA binding	cellular metabolic process;cellular nitrogen compound metabolic process;cellular process;macromolecule metabolic process;metabolic process;mRNA metabolic process;mRNA processing;nitrogen compound metabolic process;nucleobase-containing compound metabolic process;primary metabolic process;RNA metabolic process;RNA processing;RNA splicing	cell part;macromolecular complex;ribonucleoprotein complex;spliceosomal complex	Spliceosome	Acetylation;Alternativesplicing;Completeproteome;Directproteinsequencing;mRNAprocessing;mRNAsplicing;Nucleus;Phosphoprotein;Referenceproteome;Repeat;Ribonucleoprotein;RNA-binding;Spliceosome;Ublconjugation		-0.531662	F1M3D3;F1LV13;Q62826	F1M3D3;F1LV13;Q62826	Heterogeneous nuclear ribonucleoprotein M	Hnrnpm;Hnrpm		>tr|F1M3D3|F1M3D3_RAT Heterogeneous nuclear ribonucleoprotein M OS=Rattus norvegicus GN=Hnrnpm PE=4 SV=1;>tr|F1LV13|F1LV13_RAT Heterogeneous nuclear ribonucleoprotein M OS=Rattus norvegicus GN=Hnrnpm PE=4 SV=1;>sp|Q62826|HNRPM_RAT Heterogeneous nuclear rib
apolipoprotein binding;binding;calcium ion binding;cation binding;glutamate receptor binding;ion binding;ionotropic glutamate receptor binding;metal ion binding;protein binding;receptor binding;unfolded protein binding	aging;cellular component organization;cellular membrane organization;cellular metabolic process;cellular process;developmental process;endocytosis;establishment of localization;macromolecule metabolic process;membrane invagination;membrane organization;metabolic process;primary metabolic process;protein folding;protein metabolic process;transport;vesicle-mediated transport	cell body;cell part;cell projection;cytoplasmic membrane-bounded vesicle;endoplasmic reticulum;intracellular membrane-bounded organelle;intracellular non-membrane-bounded organelle;intracellular organelle;macromolecular complex;membrane;neuron projection;neuronal cell body;organelle;protein complex;ribonucleoprotein complex;ribosome;vesicle	Antigen processing and presentation;Phagosome;Protein processing in endoplasmic reticulum	Acetylation;Calcium;Chaperone;Completeproteome;Directproteinsequencing;Disulfidebond;Endoplasmicreticulum;Lectin;Lipoprotein;Membrane;Metal-binding;Palmitate;Phosphoprotein;Referenceproteome;Repeat;Signal;Transmembrane;Transmembranehelix		-0.528839	P35565	P35565	Calnexin	Canx		>sp|P35565|CALX_RAT Calnexin OS=Rattus norvegicus GN=Canx PE=1 SV=1
binding;enzyme inhibitor activity;enzyme regulator activity;kinase inhibitor activity;kinase regulator activity;protein binding;protein kinase C inhibitor activity;protein kinase inhibitor activity;protein kinase regulator activity;protein serine/threonine kinase inhibitor activity;small conjugating protein binding;ubiquitin binding	anatomical structure formation involved in morphogenesis;biological regulation;cell motility;cellular component movement;cellular process;developmental process;locomotion;multi-organism process;response to biotic stimulus;response to chemical stimulus;response to external stimulus;response to stimulus;response to stress	cell part;cell surface;cytoplasm;intracellular membrane-bounded organelle;intracellular non-membrane-bounded organelle;intracellular organelle;macromolecular complex;membrane;nucleus;organelle;plasma membrane;proteasome complex;protein complex	Amoebiasis;MAPK signaling pathway;VEGF signaling pathway	Acetylation;Chaperone;Completeproteome;Cytoplasm;Cytoskeleton;Directproteinsequencing;Nucleus;Phosphoprotein;Referenceproteome;Stressresponse		-0.527803	G3V913;P42930	G3V913;P42930	Heat shock protein beta-1	Hspb1	x	>tr|G3V913|G3V913_RAT Heat shock 27kDa protein 1 OS=Rattus norvegicus GN=Hspb1 PE=1 SV=1;>sp|P42930|HSPB1_RAT Heat shock protein beta-1 OS=Rattus norvegicus GN=Hspb1 PE=1 SV=1
binding;cation binding;ion binding;metal ion binding;transition metal ion binding;zinc ion binding	biological regulation;cellular component assembly;cellular component organization;cellular process;cytoskeleton organization;organelle organization;regulation of organelle organization	cell part;cytoplasm;membrane;plasma membrane		Completeproteome;LIMdomain;Metal-binding;Referenceproteome;Zinc		-0.522499	F1LR10	F1LR10	Epithelial protein lost in neoplasm	Lima1	X	>tr|F1LR10|F1LR10_RAT Epithelial protein lost in neoplasm OS=Rattus norvegicus GN=Lima1 PE=1 SV=2
binding;binding, bridging;cytoskeletal protein binding;microtubule binding;protein binding;protein binding, bridging;tubulin binding	biological regulation;cellular component organization;cellular process;cytoskeleton organization;organelle organization	cell body;cell part;macromolecular complex;neuronal cell body;protein complex		Actin-binding;Calmodulin-binding;Completeproteome;Directproteinsequencing;Referenceproteome;Repeat		-0.516502	D3ZRX9;P37397	D3ZRX9	Calponin	Cnn2		>tr|D3ZRX9|D3ZRX9_RAT Calponin OS=Rattus norvegicus GN=Cnn2 PE=3 SV=2
binding;nucleic acid binding;nucleotide binding				Completeproteome;Referenceproteome		-0.502335	F1M3H8	F1M3H8	Protein Hnrnpa0	Hnrnpa0		>tr|F1M3H8|F1M3H8_RAT Protein Hnrnpa0 OS=Rattus norvegicus GN=Hnrnpa0 PE=4 SV=2
adenyl nucleotide binding;adenyl ribonucleotide binding;ATP binding;ATPase activity;binding;catalytic activity;hydrolase activity;hydrolase activity, acting on acid anhydrides;hydrolase activity, acting on acid anhydrides, in phosphorus-containing anhydrides;nucleoside-triphosphatase activity;nucleotide binding;purine nucleotide binding;purine ribonucleoside triphosphate binding;purine ribonucleo…	catabolic process;cellular metabolic process;cellular process;macromolecule metabolic process;metabolic process;primary metabolic process;protein catabolic process;protein metabolic process;proteolysis;proteolysis involved in cellular protein catabolic process	cell part;intracellular membrane-bounded organelle;intracellular non-membrane-bounded organelle;intracellular organelle;macromolecular complex;mitochondrion;nucleus;organelle;protein complex;ribonucleoprotein complex	Proteasome	Acetylation;ATP-binding;Completeproteome;Cytoplasm;Directproteinsequencing;Nucleotide-binding;Nucleus;Proteasome;Referenceproteome		-0.495844	G3V7L6;Q63347	G3V7L6;Q63347	26S protease regulatory subunit 7	Psmc2		>tr|G3V7L6|G3V7L6_RAT 26S protease regulatory subunit 7 OS=Rattus norvegicus GN=Psmc2 PE=3 SV=1;>sp|Q63347|PRS7_RAT 26S protease regulatory subunit 7 OS=Rattus norvegicus GN=Psmc2 PE=1 SV=3
binding;DNA binding;nucleic acid binding	biological regulation;cellular metabolic process;cellular nitrogen compound metabolic process;cellular process;DNA integration;DNA metabolic process;macromolecule metabolic process;metabolic process;nitrogen compound metabolic process;nucleobase-containing compound metabolic process;primary metabolic process	cell part;chromosome;cytoplasm;intracellular membrane-bounded organelle;intracellular non-membrane-bounded organelle;intracellular organelle;nucleus;organelle		Acetylation;Chromosome;Completeproteome;Cytoplasm;Directproteinsequencing;DNA-binding;Nucleus;Phosphoprotein;Referenceproteome		-0.486705	Q9R1T1	Q9R1T1	Barrier-to-autointegration factor	Banf1		>sp|Q9R1T1|BAF_RAT Barrier-to-autointegration factor OS=Rattus norvegicus GN=Banf1 PE=1 SV=1
adenyl nucleotide binding;adenyl ribonucleotide binding;ATP binding;binding;endopeptidase inhibitor activity;endopeptidase regulator activity;enzyme binding;enzyme inhibitor activity;enzyme regulator activity;kinase binding;kinase inhibitor activity;kinase regulator activity;lipid binding;mitogen-activated protein kinase binding;nucleotide binding;peptidase inhibitor activity;peptidase regulator …	aging;anatomical structure development;behavior;biological regulation;cell development;cell maturation;cellular process;developmental maturation;developmental process;regulation of cell cycle;regulation of mitotic cell cycle;regulation of organelle organization;regulation of protein modification process;response to abiotic stimulus;response to chemical stimulus;response to drug;response to endoge…	apical part of cell;cell body;cell part;cell surface;cytoplasmic membrane-bounded vesicle;endoplasmic reticulum;extracellular space;Golgi apparatus;intracellular membrane-bounded organelle;intracellular organelle;membrane;neuronal cell body;organelle;vesicle		3D-structure;Acetylation;ATP-binding;Completeproteome;Cytoplasm;Directproteinsequencing;Disulfidebond;Lipid-binding;Membrane;Nucleotide-binding;Phosphoprotein;Proteaseinhibitor;Referenceproteome;Serineproteaseinhibitor		-0.484802	P31044;M0RB80	P31044	Phosphatidylethanolamine-binding protein 1;Hippocampal cholinergic neurostimulating peptide	Pebp1		>sp|P31044|PEBP1_RAT Phosphatidylethanolamine-binding protein 1 OS=Rattus norvegicus GN=Pebp1 PE=1 SV=3
binding;calcium ion binding;carbohydrate binding;cation binding;collagen binding;extracellular matrix binding;fibronectin binding;glycosaminoglycan binding;heparin binding;ion binding;laminin binding;laminin-1 binding;metal ion binding;pattern binding;polysaccharide binding;protein binding	anatomical structure morphogenesis;biological adhesion;biological regulation;cell adhesion;cell motility;cellular component assembly;cellular component morphogenesis;cellular component movement;cellular component organization;cellular process;developmental process;locomotion;macromolecular complex assembly;protein complex assembly;regulation of protein modification process	extracellular matrix;extracellular space;proteinaceous extracellular matrix;synapse		Calcium;Celladhesion;Completeproteome;Disulfidebond;EGF-likedomain;Glycoprotein;Growthfactor;Mitogen;Referenceproteome;Repeat;Signal		-0.420587	P49744;F1LMS5	P49744;F1LMS5	Thrombospondin-4	Thbs4		>sp|P49744|TSP4_RAT Thrombospondin-4 OS=Rattus norvegicus GN=Thbs4 PE=1 SV=1;>tr|F1LMS5|F1LMS5_RAT Thrombospondin-4 (Fragment) OS=Rattus norvegicus GN=Thbs4 PE=4 SV=1
adenyl nucleotide binding;adenyl ribonucleotide binding;ATP binding;binding;nucleic acid binding;nucleotide binding;purine nucleotide binding;purine ribonucleoside triphosphate binding;purine ribonucleotide binding;ribonucleotide binding;RNA binding;virion binding	biological regulation;catabolic process;cellular component assembly;cellular component organization;cellular metabolic process;cellular process;cytoskeleton organization;macromolecule metabolic process;metabolic process;organelle organization;primary metabolic process;protein folding;protein metabolic process;proteolysis;proteolysis involved in cellular protein catabolic process;response to chemi…	cell part;cytoplasmic membrane-bounded vesicle;cytosol;intracellular membrane-bounded organelle;intracellular organelle;membrane;midbody;organelle;vesicle	NOD-like receptor signaling pathway;Pathways in cancer;Plant-pathogen interaction;Prostate cancer;Protein processing in endoplasmic reticulum	Alternativesplicing;ATP-binding;Calcium;Chaperone;Completeproteome;Disulfidebond;Endoplasmicreticulum;Glycoprotein;Nucleotide-binding;Phosphoprotein;Referenceproteome;Signal		-0.412756	Q66HD0;Q66HD0-2	Q66HD0;Q66HD0-2	Endoplasmin	Hsp90b1	x	>sp|Q66HD0|ENPL_RAT Endoplasmin OS=Rattus norvegicus GN=Hsp90b1 PE=1 SV=2;>sp|Q66HD0-2|ENPL_RAT Isoform 2 of Endoplasmin OS=Rattus norvegicus GN=Hsp90b1
binding;calcium ion binding;carbohydrate binding;cation binding;hormone binding;ion binding;iron ion binding;metal ion binding;mRNA binding;nucleic acid binding;peptide binding;protein binding;RNA binding;transition metal ion binding;unfolded protein binding	aging;biological regulation;cell differentiation;cellular component assembly;cellular component organization;cellular localization;cellular macromolecular complex assembly;cellular metabolic process;cellular process;cytoskeleton organization;developmental process;establishment of localization;localization;macromolecular complex assembly;macromolecule metabolic process;metabolic process;multicellu…	cell part;cell surface;cytoplasmic membrane-bounded vesicle;cytosol;endoplasmic reticulum;extracellular matrix;extracellular space;Golgi apparatus;intracellular membrane-bounded organelle;intracellular organelle;macromolecular complex;MHC class I peptide loading complex;nucleus;organelle;polysome;protein complex;ribonucleoprotein complex;vesicle	Antigen processing and presentation;Chagas disease (American trypanosomiasis);Phagosome;Protein processing in endoplasmic reticulum	3D-structure;Acetylation;Calcium;Chaperone;Completeproteome;Directproteinsequencing;Disulfidebond;Endoplasmicreticulum;Lectin;Metal-binding;Referenceproteome;Repeat;Sarcoplasmicreticulum;Signal;Zinc	Plp1-Calr-Itgav complex	-0.409419	P18418	P18418	Calreticulin	Calr	x	>sp|P18418|CALR_RAT Calreticulin OS=Rattus norvegicus GN=Calr PE=1 SV=1
binding;catalytic activity;dolichyl-diphosphooligosaccharide-protein glycotransferase activity;oligosaccharyl transferase activity;ribonucleoprotein binding;ribosome binding;transferase activity;transferase activity, transferring glycosyl groups;transferase activity, transferring hexosyl groups	aging;carbohydrate metabolic process;cellular metabolic process;cellular process;developmental process;macromolecule metabolic process;macromolecule modification;metabolic process;peptidyl-amino acid modification;primary metabolic process;protein glycosylation;protein metabolic process;protein modification process;response to chemical stimulus;response to drug;response to stimulus	cell part;endoplasmic reticulum;intracellular membrane-bounded organelle;intracellular organelle;macromolecular complex;membrane;nucleus;organelle;protein complex	N-Glycan biosynthesis;Protein processing in endoplasmic reticulum;Various types of N-glycan biosynthesis	Completeproteome;Endoplasmicreticulum;Glycoprotein;Glycosyltransferase;Isopeptidebond;Membrane;Referenceproteome;Signal;Transferase;Transmembrane;Transmembranehelix;Ublconjugation		-0.398659	P25235	P25235	Dolichyl-diphosphooligosaccharide--protein glycosyltransferase subunit 2	Rpn2	X	>sp|P25235|RPN2_RAT Dolichyl-diphosphooligosaccharide--protein glycosyltransferase subunit 2 OS=Rattus norvegicus GN=Rpn2 PE=2 SV=2
binding;catalytic activity;cation binding;ferric iron binding;ion binding;iron ion binding;metal ion binding;oxidoreductase activity;transition metal ion binding	biological regulation;cellular homeostasis;cellular ion homeostasis;cellular process;establishment of localization;homeostatic process;ion transport;response to chemical stimulus;response to stimulus;transport	cell part;cytoplasm;macromolecular complex;protein complex	Mineral absorption;Porphyrin and chlorophyll metabolism	Completeproteome;Directproteinsequencing;Iron;Ironstorage;Metal-binding;Referenceproteome		-0.393809	Q7TP54;P02793;D4A8D3;M0R6L9;M0R5T8;M0R597;F1M5T1;M0RCS3;D3ZUZ5;D4ADM5	Q7TP54;P02793;D4A8D3;M0R6L9;M0R5T8;M0R597;F1M5T1;M0RCS3	Ferritin light chain 1;Ferritin	Fam65b;Ftl1;Ftl	x	>tr|Q7TP54|Q7TP54_RAT Ab2-162 OS=Rattus norvegicus GN=Fam65b PE=2 SV=1;>sp|P02793|FRIL1_RAT Ferritin light chain 1 OS=Rattus norvegicus GN=Ftl1 PE=1 SV=3;>tr|D4A8D3|D4A8D3_RAT Ferritin OS=Rattus norvegicus GN=LOC100363177 PE=3 SV=1;>tr|M0R6L9|M0R6L9_RAT Fe
acyl-CoA hydrolase activity;acyl-CoA thioesterase activity;carboxylesterase activity;carboxylic ester hydrolase activity;catalytic activity;CoA hydrolase activity;hydrolase activity;hydrolase activity, acting on ester bonds;palmitoyl-CoA hydrolase activity;thiolester hydrolase activity	catabolic process;cellular ketone metabolic process;cellular lipid metabolic process;cellular metabolic process;cellular process;lipid metabolic process;metabolic process;organic acid metabolic process;primary metabolic process;small molecule metabolic process	cell body;cell part;cell projection;cytosol;neuron projection	Biosynthesis of unsaturated fatty acids	Acetylation;Alternativesplicing;Completeproteome;Cytoplasm;Directproteinsequencing;Hydrolase;Referenceproteome;Repeat;Serineesterase		-0.390825	F8WG67;Q64559-1;Q64559	F8WG67;Q64559-1;Q64559	Cytosolic acyl coenzyme A thioester hydrolase	Acot7		>tr|F8WG67|F8WG67_RAT Acyl-CoA thioesterase 7, isoform CRA_a OS=Rattus norvegicus GN=Acot7 PE=4 SV=2;>sp|Q64559-1|BACH_RAT Isoform 1 of Cytosolic acyl coenzyme A thioester hydrolase OS=Rattus norvegicus GN=Acot7;>sp|Q64559|BACH_RAT Cytosolic acyl coenzyme
binding;catalytic activity;GTP binding;GTPase activity;guanyl nucleotide binding;guanyl ribonucleotide binding;hydrolase activity;hydrolase activity, acting on acid anhydrides;hydrolase activity, acting on acid anhydrides, in phosphorus-containing anhydrides;nucleoside-triphosphatase activity;nucleotide binding;purine nucleotide binding;purine ribonucleoside triphosphate binding;purine ribonucleo…	cellular component assembly;cellular component organization;cellular macromolecular complex assembly;cellular process;macromolecular complex assembly;protein complex assembly;protein polymerization	cell part;cytoplasm;macromolecular complex;membrane;plasma membrane;protein complex	Gap junction;Pathogenic Escherichia coli infection;Phagosome	Completeproteome;Cytoplasm;Cytoskeleton;GTP-binding;Microtubule;Nucleotide-binding;Referenceproteome		-0.388654	Q4QQV0	Q4QQV0	Protein Tubb6	Tubb6		>tr|Q4QQV0|Q4QQV0_RAT Protein Tubb6 OS=Rattus norvegicus GN=Tubb6 PE=2 SV=1
binding;cytokine activity;nucleic acid binding;protein binding;receptor binding;RNA binding;tRNA binding	anatomical structure morphogenesis;biological regulation;developmental process;immune system process;multi-organism process;response to biotic stimulus;response to stimulus;response to stress			Completeproteome;Referenceproteome		-0.388097	Q4G079	Q4G079	Protein Aimp1	Aimp1		>tr|Q4G079|Q4G079_RAT Protein Aimp1 OS=Rattus norvegicus GN=Aimp1 PE=2 SV=1
binding;cytoskeletal protein binding;protein binding	biological regulation;biosynthetic process;cellular metabolic process;cellular nitrogen compound metabolic process;cellular process;establishment of localization;macromolecule metabolic process;metabolic process;nitrogen compound metabolic process;nuclear transport;nucleobase-containing compound metabolic process;nucleocytoplasmic transport;primary metabolic process;RNA metabolic process;transport	cell part;endoplasmic reticulum;intracellular membrane-bounded organelle;intracellular organelle;nucleus;organelle		Completeproteome;Cytoplasm;Endoplasmicreticulum;Leucine-richrepeat;Nucleus;Phosphoprotein;Referenceproteome;Repeat;Repressor;Transcription;Transcriptionregulation		-0.377997	F7EL36;P49911;M0R9D0	F7EL36;P49911;M0R9D0	Acidic leucine-rich nuclear phosphoprotein 32 family member A	Anp32a		>tr|F7EL36|F7EL36_RAT Acidic leucine-rich nuclear phosphoprotein 32 family member A (Fragment) OS=Rattus norvegicus GN=Anp32a PE=4 SV=1;>sp|P49911|AN32A_RAT Acidic leucine-rich nuclear phosphoprotein 32 family member A OS=Rattus norvegicus GN=Anp32a PE=2 S
4-nitrophenylphosphatase activity;active transmembrane transporter activity;adenyl nucleotide binding;adenyl ribonucleotide binding;ADP binding;alkali metal ion binding;ATP binding;ATPase activity;ATPase activity, coupled;ATPase activity, coupled to movement of substances;ATPase activity, coupled to transmembrane movement of ions;ATPase activity, coupled to transmembrane movement of ions, phospho…	behavior;biological regulation;biosynthetic process;cell motility;cellular component movement;cellular homeostasis;cellular ion homeostasis;cellular metabolic process;cellular nitrogen compound metabolic process;cellular process;establishment of localization;heterocycle metabolic process;homeostatic process;hydrogen transport;ion transport;locomotion;metabolic process;multicellular organismal pro…	cell part;cell projection;cytoplasmic membrane-bounded vesicle;endoplasmic reticulum;endosome;Golgi apparatus;intracellular membrane-bounded organelle;intracellular organelle;macromolecular complex;neuron projection;nucleus;organelle;protein complex;synapse;vesicle	Aldosterone-regulated sodium reabsorption;Bile secretion;Carbohydrate digestion and absorption;Cardiac muscle contraction;Endocrine and other factor-regulated calcium reabsorption;Gastric acid secretion;Mineral absorption;Oxidative phosphorylation;Pancreatic secretion;Protein digestion and absorption;Proximal tubule bicarbonate reclamation;Salivary secretion	3D-structure;Alternativesplicing;ATP-binding;Cellmembrane;Completeproteome;Directproteinsequencing;Hydrogeniontransport;Hydrolase;Iontransport;Magnesium;Membrane;Metal-binding;Nucleotide-binding;Phosphoprotein;Potassium;Potassiumtransport;Referenceproteome;Sodium;Sodium/potassiumtransport;Sodiumtransport;Transmembrane;Transmembranehelix;Transport		-0.372565	P06685;P06686;P06687;G3V8S4;P54708;Q64541;P54708-2	P06685	Sodium/potassium-transporting ATPase subunit alpha-1	Atp1a1		>sp|P06685|AT1A1_RAT Sodium/potassium-transporting ATPase subunit alpha-1 OS=Rattus norvegicus GN=Atp1a1 PE=1 SV=1
structural constituent of ribosome;structural molecule activity	cellular component assembly;cellular component organization;cellular macromolecular complex assembly;cellular process;macromolecular complex assembly;ribonucleoprotein complex assembly	cell part;intracellular non-membrane-bounded organelle;intracellular organelle;macromolecular complex;nucleolus;organelle;ribonucleoprotein complex;small ribosomal subunit	Ribosome	Acetylation;Completeproteome;Referenceproteome;Ribonucleoprotein;Ribosomalprotein		-0.358527	P62853;F1M6F4;D4AE10;D3ZCH5;M0R763	P62853;F1M6F4;D4AE10;D3ZCH5;M0R763	40S ribosomal protein S25	Rps25;RGD1564597;RGD1563613;LOC100359763		>sp|P62853|RS25_RAT 40S ribosomal protein S25 OS=Rattus norvegicus GN=Rps25 PE=2 SV=1;>tr|F1M6F4|F1M6F4_RAT Protein LOC100912210 (Fragment) OS=Rattus norvegicus GN=LOC100912210 PE=4 SV=1;>tr|D4AE10|D4AE10_RAT Protein RGD1563613 OS=Rattus norvegicus GN=RGD1
adenyl nucleotide binding;adenyl ribonucleotide binding;ADP binding;alkali metal ion binding;ATP binding;binding;catalytic activity;cation binding;ion binding;kinase activity;magnesium ion binding;metal ion binding;nucleotide binding;phosphotransferase activity, alcohol group as acceptor;potassium ion binding;purine nucleotide binding;purine ribonucleoside triphosphate binding;purine ribonucleoti…	alcohol metabolic process;anatomical structure development;anatomical structure morphogenesis;biosynthetic process;carbohydrate metabolic process;catabolic process;cellular ketone metabolic process;cellular metabolic process;cellular nitrogen compound metabolic process;cellular process;developmental process;generation of precursor metabolites and energy;growth;heterocycle metabolic process;metabo…	cell part;cytoplasm;cytosol;intracellular membrane-bounded organelle;intracellular organelle;nucleus;organelle	Carbon fixation in photosynthetic organisms;Glycolysis / Gluconeogenesis;Insulin signaling pathway;Maturity onset diabetes of the young;Purine metabolism;Pyruvate metabolism;Type II diabetes mellitus	Acetylation;Allostericenzyme;Alternativesplicing;ATP-binding;Completeproteome;Cytoplasm;Directproteinsequencing;Glycolysis;Hydroxylation;Kinase;Magnesium;Metal-binding;Nucleotide-binding;Nucleus;Phosphoprotein;Potassium;Pyruvate;Referenceproteome;Transferase;Ublconjugation	K(ATP) macromolecular complex (Kir6.2, Pkm2, Gapdh, Tpi1)	-0.345462	P11980-2;P11980;M0R4B8;M0RD14;M0RBT1;M0R5T1;D3ZH80;P12928;P12928-2;D4ADU8	P11980-2;P11980;M0R4B8;M0RD14	Pyruvate kinase isozymes M1/M2	Pkm2	X	>sp|P11980-2|KPYM_RAT Isoform M2 of Pyruvate kinase PKM OS=Rattus norvegicus GN=Pkm;>sp|P11980|KPYM_RAT Pyruvate kinase PKM OS=Rattus norvegicus GN=Pkm PE=1 SV=3;>tr|M0R4B8|M0R4B8_RAT Pyruvate kinase OS=Rattus norvegicus PE=3 SV=1;>tr|M0RD14|M0RD14_RAT Pyr
[acyl-carrier-protein] S-acetyltransferase activity;[acyl-carrier-protein] S-malonyltransferase activity;3-hydroxyacyl-[acyl-carrier-protein] dehydratase activity;3-hydroxyoctanoyl-[acyl-carrier-protein] dehydratase activity;3-hydroxypalmitoyl-[acyl-carrier-protein] dehydratase activity;3-oxoacyl-[acyl-carrier-protein] reductase (NADPH) activity;3-oxoacyl-[acyl-carrier-protein] synthase activity;…	biosynthetic process;cellular ketone metabolic process;cellular lipid metabolic process;cellular metabolic process;cellular process;cofactor metabolic process;lipid metabolic process;metabolic process;organic acid metabolic process;primary metabolic process;small molecule metabolic process	cell part;cytoplasmic membrane-bounded vesicle;Golgi apparatus;intracellular membrane-bounded organelle;intracellular organelle;membrane;mitochondrion;organelle;plasma membrane;vesicle	Fatty acid biosynthesis;Insulin signaling pathway	3D-structure;Acetylation;Completeproteome;Cytoplasm;Fattyacidbiosynthesis;Fattyacidmetabolism;Hydrolase;Lipidbiosynthesis;Lipidmetabolism;Lyase;Multifunctionalenzyme;NAD;NADP;Oxidoreductase;Phosphopantetheine;Phosphoprotein;Pyridoxalphosphate;Referenceproteome;Transferase		-0.338529	P12785	P12785	Fatty acid synthase;[Acyl-carrier-protein] S-acetyltransferase;[Acyl-carrier-protein] S-malonyltransferase;3-oxoacyl-[acyl-carrier-protein] synthase;3-oxoacyl-[acyl-carrier-protein] reductase;3-hydroxypalmitoyl-[acyl-carrier-protein] dehydratase;Enoyl-[acyl-carrier-protein] reductase;Oleoyl-[acyl-carrier-protein] hydrolase	Fasn	X	>sp|P12785|FAS_RAT Fatty acid synthase OS=Rattus norvegicus GN=Fasn PE=1 SV=3
catalytic activity;oxidoreductase activity;oxidoreductase activity, acting on the aldehyde or oxo group of donors;oxidoreductase activity, acting on the aldehyde or oxo group of donors, NAD or NADP as acceptor				Completeproteome;Oxidoreductase;Referenceproteome		-0.328842	M0R9M4	M0R9M4	Uncharacterized protein	N/A		>tr|M0R9M4|M0R9M4_RAT Uncharacterized protein (Fragment) OS=Rattus norvegicus PE=3 SV=1
binding;catalytic activity;GTP binding;GTPase activity;guanyl nucleotide binding;guanyl ribonucleotide binding;hydrolase activity;hydrolase activity, acting on acid anhydrides;hydrolase activity, acting on acid anhydrides, in phosphorus-containing anhydrides;nucleoside-triphosphatase activity;nucleotide binding;purine nucleotide binding;purine ribonucleoside triphosphate binding;purine ribonucleo…	biological regulation;cell division;cellular component organization;cellular process;establishment of localization;mitosis;nuclear division;nuclear transport;nucleocytoplasmic transport;organelle fission;organelle organization;protein transport;response to stimulus;signal transduction;transport	cell part;cytoplasmic membrane-bounded vesicle;intracellular membrane-bounded organelle;intracellular organelle;nucleus;organelle;vesicle	Ribosome biogenesis in eukaryotes;RNA transport	Acetylation;Cellcycle;Celldivision;Completeproteome;Cytoplasm;Directproteinsequencing;GTP-binding;Isopeptidebond;Mitosis;Nucleotide-binding;Nucleus;Phosphoprotein;Proteintransport;Referenceproteome;Transport;Ublconjugation		-0.313928	P62828;Q66H11;Q8K586	P62828;Q66H11;Q8K586	GTP-binding nuclear protein Ran;GTP-binding nuclear protein Ran, testis-specific isoform	Ran;RGD1306195;Rasl2-9	x, X	>sp|P62828|RAN_RAT GTP-binding nuclear protein Ran OS=Rattus norvegicus GN=Ran PE=1 SV=3;>tr|Q66H11|Q66H11_RAT Protein RGD1306195 OS=Rattus norvegicus GN=RGD1306195 PE=2 SV=1;>sp|Q8K586|RANT_RAT GTP-binding nuclear protein Ran, testis-specific isoform OS=R
binding;enzyme binding;phosphatase binding;protein binding;protein phosphatase 2A binding;protein phosphatase binding;structural constituent of cytoskeleton;structural constituent of eye lens;structural molecule activity	aging;anatomical structure development;anatomical structure morphogenesis;biological regulation;cell development;cell differentiation;cellular component assembly;cellular component organization;cellular process;cytoskeleton organization;developmental process;growth;organelle organization;response to abiotic stimulus;response to chemical stimulus;response to endogenous stimulus;response to externa…	cell body;cell leading edge;cell part;cell projection;cytoskeleton;cytosol;intracellular membrane-bounded organelle;intracellular non-membrane-bounded organelle;intracellular organelle;macromolecular complex;membrane;microbody;mitochondrion;neuron projection;neuronal cell body;organelle;peroxisome;plasma membrane;protein complex	Amyotrophic lateral sclerosis (ALS)	Acetylation;Coiledcoil;Completeproteome;Cytoplasm;Directproteinsequencing;Glycoprotein;Intermediatefilament;Nitration;Nucleus;Phosphoprotein;Referenceproteome;Repeat	Iqgap1-Actb-Vim complex	-0.310647	G3V8C3;P31000;F1M7P4;P21807;P16884;F1LRZ7;P12839	G3V8C3;P31000	Vimentin	Vim		>tr|G3V8C3|G3V8C3_RAT Vimentin OS=Rattus norvegicus GN=Vim PE=3 SV=1;>sp|P31000|VIME_RAT Vimentin OS=Rattus norvegicus GN=Vim PE=1 SV=2
enzyme inhibitor activity;enzyme regulator activity;ribonuclease inhibitor activity	biological regulation	cell part;cytoplasm;macromolecular complex;protein complex		Acetylation;Completeproteome;Cytoplasm;Directproteinsequencing;Leucine-richrepeat;Phosphoprotein;Referenceproteome;Repeat		-0.241093	E2RUH2;P29315	E2RUH2;P29315	Ribonuclease inhibitor	LOC100360501;Rnh1	X	>tr|E2RUH2|E2RUH2_RAT Ribonuclease inhibitor OS=Rattus norvegicus GN=Rnh1 PE=2 SV=1;>sp|P29315|RINI_RAT Ribonuclease inhibitor OS=Rattus norvegicus GN=Rnh1 PE=1 SV=2
adenyl nucleotide binding;adenyl ribonucleotide binding;ADP binding;ATP binding;binding;catalytic activity;kinase activity;nucleotide binding;phosphoglycerate kinase activity;phosphotransferase activity, carboxyl group as acceptor;purine nucleotide binding;purine ribonucleoside triphosphate binding;purine ribonucleotide binding;ribonucleotide binding;transferase activity;transferase activity, tra…	alcohol metabolic process;biosynthetic process;carbohydrate metabolic process;catabolic process;cellular metabolic process;cellular process;generation of precursor metabolites and energy;metabolic process;primary metabolic process;small molecule metabolic process	cell part;cytosol	Carbon fixation in photosynthetic organisms;Glycolysis / Gluconeogenesis	Acetylation;ATP-binding;Completeproteome;Cytoplasm;Directproteinsequencing;Glycolysis;Kinase;Nucleotide-binding;Phosphoprotein;Referenceproteome;Transferase		-0.237652	P16617;M0R6Y8;Q5XIV1;A0A096MJL6;D4A9Z5	P16617	Phosphoglycerate kinase 1	Pgk1		>sp|P16617|PGK1_RAT Phosphoglycerate kinase 1 OS=Rattus norvegicus GN=Pgk1 PE=1 SV=2
				Completeproteome;Referenceproteome		-0.213098	M0R9D5	M0R9D5	Protein Ahnak	Ahnak		>tr|M0R9D5|M0R9D5_RAT Protein Ahnak OS=Rattus norvegicus GN=Ahnak PE=1 SV=1
binding;DNA binding;nucleic acid binding;nucleotide binding;RNA binding;sequence-specific DNA binding;telomeric DNA binding		cell part;cytoplasm;intracellular non-membrane-bounded organelle;intracellular organelle;macromolecular complex;nucleolus;organelle;ribonucleoprotein complex	Pathogenic Escherichia coli infection	Acetylation;Completeproteome;Cytoplasm;DNA-binding;Methylation;Nucleus;Phosphoprotein;Referenceproteome;Repeat;RNA-binding		0.172755	Q5U328;P13383	Q5U328;P13383	Nucleolin	Ncl	x, X	>tr|Q5U328|Q5U328_RAT Nucleolin OS=Rattus norvegicus GN=Ncl PE=1 SV=1;>sp|P13383|NUCL_RAT Nucleolin OS=Rattus norvegicus GN=Ncl PE=1 SV=3
binding;carbon-oxygen lyase activity;catalytic activity;cation binding;hydro-lyase activity;identical protein binding;ion binding;lyase activity;magnesium ion binding;metal ion binding;phosphopyruvate hydratase activity;protein binding;protein dimerization activity;protein heterodimerization activity;protein homodimerization activity	aging;alcohol metabolic process;anatomical structure development;anatomical structure morphogenesis;biological regulation;carbohydrate metabolic process;catabolic process;cellular metabolic process;cellular process;developmental process;generation of precursor metabolites and energy;growth;metabolic process;multi-organism process;primary metabolic process;response to biotic stimulus;response to c…	cell part;cell projection;macromolecular complex;membrane;neuron projection;plasma membrane;protein complex	Glycolysis / Gluconeogenesis;Methane metabolism;RNA degradation	Acetylation;Cellmembrane;Completeproteome;Cytoplasm;Directproteinsequencing;Glycolysis;Lyase;Magnesium;Membrane;Metal-binding;Phosphoprotein;Plasminogenactivation;Referenceproteome;Ublconjugation		0.214597	M0R5J4;P04764;M0RAU4;P15429;F1M6P0;D3ZYU0;M0R964;F1M2K7;F1M383;D4A0Q2;F1M9V3	M0R5J4;P04764;M0RAU4	Alpha-enolase	Eno1	x	>tr|M0R5J4|M0R5J4_RAT Uncharacterized protein OS=Rattus norvegicus PE=3 SV=1;>sp|P04764|ENOA_RAT Alpha-enolase OS=Rattus norvegicus GN=Eno1 PE=1 SV=4;>tr|M0RAU4|M0RAU4_RAT Uncharacterized protein (Fragment) OS=Rattus norvegicus PE=3 SV=1
structural molecule activity	anatomical structure morphogenesis;biological adhesion;biological regulation;cell adhesion;cell junction organization;cellular component assembly;cellular component organization;cellular localization;cellular process;developmental process;localization	cell part;cytoskeleton;intracellular non-membrane-bounded organelle;intracellular organelle;macromolecular complex;membrane;organelle;plasma membrane;protein complex	Adherens junction;Amoebiasis;Bacterial invasion of epithelial cells;Focal adhesion;Leukocyte transendothelial migration;Regulation of actin cytoskeleton;Shigellosis	Acetylation;Actin-binding;Celladhesion;Celljunction;Cellmembrane;Completeproteome;Cytoplasm;Cytoskeleton;Lipoprotein;Membrane;Palmitate;Phosphoprotein;Referenceproteome;Repeat		0.254541	P85972;R9PXU6	P85972;R9PXU6	Vinculin	Vcl		>sp|P85972|VINC_RAT Vinculin OS=Rattus norvegicus GN=Vcl PE=1 SV=1;>tr|R9PXU6|R9PXU6_RAT Vinculin OS=Rattus norvegicus GN=Vcl PE=1 SV=1
binding;catalytic activity;coenzyme binding;cofactor binding;cytoskeletal protein binding;glyceraldehyde-3-phosphate dehydrogenase (NAD+) (phosphorylating) activity;microtubule binding;NAD binding;NADP binding;nucleotide binding;oxidoreductase activity;oxidoreductase activity, acting on the aldehyde or oxo group of donors;oxidoreductase activity, acting on the aldehyde or oxo group of donors, NAD…	alcohol metabolic process;anatomical structure development;biological regulation;biosynthetic process;carbohydrate metabolic process;catabolic process;cell death;cell development;cell motility;cellular component movement;cellular component organization;cellular metabolic process;cellular process;cytoskeleton organization;death;developmental process;generation of precursor metabolites and energy;l…	cell part;cell projection;cilium;cytoplasmic membrane-bounded vesicle;cytoskeleton;cytosol;intracellular membrane-bounded organelle;intracellular non-membrane-bounded organelle;intracellular organelle;nucleus;organelle;vesicle	Alzheimer's disease;Glycolysis / Gluconeogenesis	3D-structure;Acetylation;ADP-ribosylation;Apoptosis;Completeproteome;Cytoplasm;Cytoskeleton;Directproteinsequencing;Glycolysis;Methylation;NAD;Nucleus;Oxidoreductase;Phosphoprotein;Referenceproteome;S-nitrosylation;Transferase;Translationregulation;Ublconjugation	K(ATP) macromolecular complex (Kir6.2, Pkm2, Gapdh, Tpi1)	0.274559	P04797;D3ZGY4;M0R590;M0R660;E9PTN6;M0R451;E9PTV9;M0R634;F1LTU2;D3ZKR3;F1LUV3;M0R6I3;F1LW78;D4A7E5;D4A7F9;F1LY57;F1LUZ8;M0RDJ8;D4A3W5;D3ZIY0;D3ZWV2;F1M9J9;F1LZ22;F1LW99;D3ZWP0;F1LUI2;B1WBQ8;Q9ESV6;D3ZQT0;M0RA22;F1M4G6;M0RCQ5;F1LTX3;F1LVS0;F1M2N4;F1M4D1;M0R4Q0;F1M5K4;D3ZEN2;M0R6J1;F1M5I8;D4AB12;M0RCH4;D3ZLX7;D3ZME3;F1LU03;D3ZXS2;F1M269;M0R6D2	P04797;D3ZGY4;M0R590;M0R660;E9PTN6	Glyceraldehyde-3-phosphate dehydrogenase	Gapdh;RGD1560797;RGD1564688	x	>sp|P04797|G3P_RAT Glyceraldehyde-3-phosphate dehydrogenase OS=Rattus norvegicus GN=Gapdh PE=1 SV=3;>tr|D3ZGY4|D3ZGY4_RAT Glyceraldehyde-3-phosphate dehydrogenase OS=Rattus norvegicus GN=Gapdh-ps2 PE=3 SV=1;>tr|M0R590|M0R590_RAT Glyceraldehyde-3-phosphate
binding;carbon-carbon lyase activity;carboxylic acid binding;carboxy-lyase activity;catalytic activity;cofactor binding;L-aspartate:2-oxoglutarate aminotransferase activity;L-cysteine:2-oxoglutarate aminotransferase activity;L-phenylalanine aminotransferase activity;L-phenylalanine:2-oxoglutarate aminotransferase activity;lyase activity;phosphatidylserine decarboxylase activity;pyridoxal phosphat…	alcohol metabolic process;amine metabolic process;biological regulation;biosynthetic process;carbohydrate metabolic process;catabolic process;cellular amino acid metabolic process;cellular ketone metabolic process;cellular metabolic process;cellular nitrogen compound metabolic process;cellular process;homeostatic process;metabolic process;nitrogen compound metabolic process;organic acid metabolic…	cell part;cytosol;intracellular membrane-bounded organelle;intracellular organelle;lysosome;organelle;vacuole	Alanine, aspartate and glutamate metabolism;Arginine and proline metabolism;Cysteine and methionine metabolism;Phenylalanine metabolism;Phenylalanine, tyrosine and tryptophan biosynthesis;Tyrosine metabolism	Amino-acidbiosynthesis;Aminotransferase;Completeproteome;Cytoplasm;Directproteinsequencing;Phosphoprotein;Pyridoxalphosphate;Referenceproteome;Transferase		0.317784	P13221	P13221	Aspartate aminotransferase, cytoplasmic	Got1	x, X	>sp|P13221|AATC_RAT Aspartate aminotransferase, cytoplasmic OS=Rattus norvegicus GN=Got1 PE=1 SV=3
amine binding;amino acid binding;binding;carboxylic acid binding;catalytic activity;drug binding;enzyme binding;enzyme regulator activity;glutathione binding;glutathione transferase activity;JUN kinase binding;kinase binding;kinase regulator activity;modified amino acid binding;peptide binding;protein binding;protein kinase binding;transferase activity;transferase activity, transferring alkyl or …	anatomical structure development;anatomical structure morphogenesis;biological regulation;cell communication;cell development;cell proliferation;cellular metabolic process;cellular process;developmental process;metabolic process;regulation of protein modification process;response to biotic stimulus;response to chemical stimulus;response to endogenous stimulus;response to external stimulus;respons…	cell part;cytosol;intracellular membrane-bounded organelle;intracellular organelle;macromolecular complex;membrane;mitochondrion;nucleus;organelle;plasma membrane;protein complex	Drug metabolism - cytochrome P450;Glutathione metabolism;Metabolism of xenobiotics by cytochrome P450	Acetylation;Completeproteome;Cytoplasm;Directproteinsequencing;Mitochondrion;Nucleus;Phosphoprotein;Referenceproteome;Transferase		0.37173	P04906;M0RAE7;D4A8S2	P04906	Glutathione S-transferase P	Gstp1		>sp|P04906|GSTP1_RAT Glutathione S-transferase P OS=Rattus norvegicus GN=Gstp1 PE=1 SV=2
binding;DNA binding;mRNA binding;nucleic acid binding;p53 binding;protein binding;RNA binding;sequence-specific DNA binding;single-stranded DNA binding;structure-specific DNA binding	biological regulation;biosynthetic process;cellular metabolic process;cellular nitrogen compound metabolic process;cellular process;macromolecule metabolic process;metabolic process;mRNA metabolic process;mRNA processing;nitrogen compound metabolic process;nucleobase-containing compound metabolic process;primary metabolic process;RNA metabolic process;RNA processing;RNA splicing	cell part;cell projection;extracellular region;intracellular non-membrane-bounded organelle;intracellular organelle;macromolecular complex;neuron projection;organelle;ribonucleoprotein complex		Acetylation;Activator;Completeproteome;Cytoplasm;DNA-binding;Isopeptidebond;Mitogen;mRNAprocessing;mRNAsplicing;Nucleus;Phosphoprotein;Referenceproteome;Repressor;RNA-binding;Secreted;Transcription;Transcriptionregulation;Ublconjugation		0.397171	Q3ZAV2;F1LPL7;P62961;D3ZEV0;F1M0E9	Q3ZAV2;F1LPL7;P62961;D3ZEV0;F1M0E9	Nuclease-sensitive element-binding protein 1	Ybx1	X	>tr|Q3ZAV2|Q3ZAV2_RAT Nuclease-sensitive element-binding protein 1 OS=Rattus norvegicus GN=Ybx1 PE=2 SV=1;>tr|F1LPL7|F1LPL7_RAT Protein LOC100912427 OS=Rattus norvegicus GN=LOC100912427 PE=4 SV=1;>sp|P62961|YBOX1_RAT Nuclease-sensitive element-binding prot
binding;protein binding;protein domain specific binding;SH3 domain binding	cell cycle;cell death;cell division;cellular process;death;establishment of localization;protein transport;transport	cell part;cytoplasm;cytoplasmic membrane-bounded vesicle;cytosol;intracellular membrane-bounded organelle;intracellular organelle;microtubule organizing center;organelle;vesicle	Endocytosis	Acetylation;Apoptosis;Cellcycle;Celldivision;Completeproteome;Cytoplasm;Cytoskeleton;Phosphoprotein;Proteintransport;Referenceproteome;Transport		0.398356	Q9QZA2	Q9QZA2	Programmed cell death 6-interacting protein	Pdcd6ip	x, X	>sp|Q9QZA2|PDC6I_RAT Programmed cell death 6-interacting protein OS=Rattus norvegicus GN=Pdcd6ip PE=1 SV=2
				Completeproteome;Referenceproteome		0.39881	F1LU24;M0R7M5;M0RD98;D3ZIL8;F1M7B3;M0RC23;M0RDZ5;M0RAV0	F1LU24;M0R7M5;M0RD98;D3ZIL8;F1M7B3;M0RC23;M0RDZ5;M0RAV0	Protein LOC100911032	LOC100911032		>tr|F1LU24|F1LU24_RAT Protein LOC100911032 OS=Rattus norvegicus GN=LOC100911032 PE=4 SV=2;>tr|M0R7M5|M0R7M5_RAT Uncharacterized protein (Fragment) OS=Rattus norvegicus PE=4 SV=1;>tr|M0RD98|M0RD98_RAT Uncharacterized protein (Fragment) OS=Rattus norvegicus
acid-amino acid ligase activity;binding;catalytic activity;ligase activity;ligase activity, forming carbon-nitrogen bonds;protein binding;protein C-terminus binding;small conjugating protein ligase activity;ubiquitin-protein ligase activity	biological regulation;cellular metabolic process;cellular process;immune system process;macromolecule metabolic process;macromolecule modification;metabolic process;primary metabolic process;protein metabolic process;protein modification by small protein conjugation or removal;protein modification process;response to stimulus	cell part;cell projection;cytoplasm;intracellular membrane-bounded organelle;intracellular organelle;membrane;microvillus;nucleus;organelle;plasma membrane	Endocytosis;Ubiquitin mediated proteolysis	3D-structure;Cellmembrane;Completeproteome;Cytoplasm;Ligase;Membrane;Neurogenesis;Phosphoprotein;Referenceproteome;Repeat;Ublconjugation;Ublconjugationpathway		0.405361	Q62940	Q62940	E3 ubiquitin-protein ligase NEDD4	Nedd4	x	>sp|Q62940|NEDD4_RAT E3 ubiquitin-protein ligase NEDD4 OS=Rattus norvegicus GN=Nedd4 PE=1 SV=1
	cellular metabolic process;cellular process;establishment of localization;macromolecule metabolic process;metabolic process;primary metabolic process;protein folding;protein metabolic process;protein transport;response to stimulus;response to stress;secretion;transport	cell part;cytoplasmic membrane-bounded vesicle;intracellular membrane-bounded organelle;intracellular organelle;organelle;vesicle	Protein processing in endoplasmic reticulum	3D-structure;Completeproteome;Directproteinsequencing;Endoplasmicreticulum;Referenceproteome;Signal;Stressresponse	Thyroglobulin folding complex (Tg, Hspa5, Erp29, Grp94);Thyroglobulin folding complex (Tg, Hspa5, Pdi, Erp29, Grp94);Thyroglobulin folding complex (Tg, Pdi, Erp29)	0.420811	P52555;F1M259	P52555	Endoplasmic reticulum resident protein 29	Erp29	x	>sp|P52555|ERP29_RAT Endoplasmic reticulum resident protein 29 OS=Rattus norvegicus GN=Erp29 PE=1 SV=2
binding;carbohydrate binding;endopeptidase inhibitor activity;endopeptidase regulator activity;enzyme inhibitor activity;enzyme regulator activity;glycosaminoglycan binding;heparin binding;pattern binding;peptidase inhibitor activity;peptidase regulator activity;polysaccharide binding;serine-type endopeptidase inhibitor activity	biological regulation;coagulation;multicellular organismal process;regulation of body fluid levels		Complement and coagulation cascades	Bloodcoagulation;Completeproteome;Glycoprotein;Hemostasis;Heparin-binding;Proteaseinhibitor;Referenceproteome;Repeat;Serineproteaseinhibitor;Signal;Sulfation		0.427301	Q64268	Q64268	Heparin cofactor 2	Serpind1	x	>sp|Q64268|HEP2_RAT Heparin cofactor 2 OS=Rattus norvegicus GN=Serpind1 PE=2 SV=1
binding;nucleic acid binding;RNA binding	cellular metabolic process;cellular nitrogen compound metabolic process;cellular process;macromolecule metabolic process;metabolic process;mRNA metabolic process;mRNA processing;nitrogen compound metabolic process;nucleobase-containing compound metabolic process;primary metabolic process;ribosome biogenesis;RNA metabolic process;RNA processing;RNA splicing	cell part;intracellular non-membrane-bounded organelle;intracellular organelle;macromolecular complex;nucleolus;organelle;ribonucleoprotein complex;spliceosomal complex	Ribosome biogenesis in eukaryotes;Spliceosome	Acetylation;Completeproteome;mRNAprocessing;mRNAsplicing;Nucleus;Referenceproteome;Ribonucleoprotein;RNA-binding;Spliceosome		0.428526	P55770	P55770	NHP2-like protein 1	Nhp2l1		>sp|P55770|NH2L1_RAT NHP2-like protein 1 OS=Rattus norvegicus GN=Nhp2l1 PE=2 SV=4
	cellular metabolic process;cellular process;macromolecule metabolic process;metabolic process;primary metabolic process;protein folding;protein metabolic process	cell part;macromolecular complex;protein complex		Completeproteome;Referenceproteome		0.430403	M0R5N4	M0R5N4	Protein Pfdn4	Pfdn4		>tr|M0R5N4|M0R5N4_RAT Prefoldin subunit 4 OS=Rattus norvegicus GN=Pfdn4 PE=3 SV=1
binding;carbohydrate binding;endopeptidase inhibitor activity;endopeptidase regulator activity;enzyme inhibitor activity;enzyme regulator activity;glycosaminoglycan binding;heparin binding;pattern binding;peptidase inhibitor activity;peptidase regulator activity;polysaccharide binding;serine-type endopeptidase inhibitor activity	biological regulation;response to chemical stimulus;response to external stimulus;response to extracellular stimulus;response to stimulus	extracellular space	Complement and coagulation cascades	Completeproteome;Referenceproteome		0.432007	Q5M7T5	Q5M7T5	Protein Serpinc1	Serpinc1		>tr|Q5M7T5|Q5M7T5_RAT Protein Serpinc1 OS=Rattus norvegicus GN=Serpinc1 PE=2 SV=1
binding;carbohydrate binding;catalytic activity;glucose-6-phosphate isomerase activity;intramolecular oxidoreductase activity;intramolecular oxidoreductase activity, interconverting aldoses and ketoses;intramolecular transferase activity;isomerase activity;monosaccharide binding;sugar binding	alcohol metabolic process;anatomical structure formation involved in morphogenesis;behavior;biological regulation;biosynthetic process;carbohydrate metabolic process;catabolic process;cellular aldehyde metabolic process;cellular metabolic process;cellular process;developmental process;generation of precursor metabolites and energy;metabolic process;multicellular organismal process;neurological sy…	cell part;cell projection;cytosol;extracellular space;intracellular membrane-bounded organelle;intracellular organelle;membrane;neuron projection;nucleus;organelle;plasma membrane	Amino sugar and nucleotide sugar metabolism;Glycolysis / Gluconeogenesis;Pentose phosphate pathway;Starch and sucrose metabolism	Acetylation;Angiogenesis;Completeproteome;Cytokine;Cytoplasm;Gluconeogenesis;Glycolysis;Growthfactor;Isomerase;Phosphoprotein;Referenceproteome;Secreted;Ublconjugation		0.443542	Q6P6V0;CON__Q3ZBD7	Q6P6V0	Glucose-6-phosphate isomerase	Gpi		>sp|Q6P6V0|G6PI_RAT Glucose-6-phosphate isomerase OS=Rattus norvegicus GN=Gpi PE=1 SV=1
binding;carbohydrate binding;cation binding;extracellular matrix structural constituent;glycosaminoglycan binding;heparin binding;ion binding;mercury ion binding;metal ion binding;pattern binding;polysaccharide binding;structural molecule activity;transition metal ion binding	anatomical structure formation involved in morphogenesis;biological adhesion;biological regulation;cell activation;cell adhesion;cell motility;cellular component movement;cellular component organization;cellular homeostasis;cellular process;developmental process;extracellular matrix organization;extracellular structure organization;homeostatic process;locomotion;multicellular organismal process;r…	extracellular region;extracellular space		Acutephase;Alternativesplicing;Angiogenesis;Celladhesion;Cellshape;Completeproteome;Directproteinsequencing;Disulfidebond;Extracellularmatrix;Glycoprotein;Heparin-binding;Isopeptidebond;Phosphoprotein;Pyrrolidonecarboxylicacid;Referenceproteome;Repeat;Secreted;Signal;Sulfation		0.491398	P04937;P04937-3;P04937-2;P04937-4;A0A096P6L8;F1LST1	P04937;P04937-3;P04937-2;P04937-4;A0A096P6L8;F1LST1	Fibronectin;Anastellin	Fn1	x, X	>sp|P04937|FINC_RAT Fibronectin OS=Rattus norvegicus GN=Fn1 PE=1 SV=2;>sp|P04937-3|FINC_RAT Isoform 3 of Fibronectin OS=Rattus norvegicus GN=Fn1;>sp|P04937-2|FINC_RAT Isoform 2 of Fibronectin OS=Rattus norvegicus GN=Fn1;>sp|P04937-4|FINC_RAT Isoform 4 of F
structural constituent of ribosome;structural molecule activity	biosynthetic process;cellular metabolic process;cellular process;macromolecule metabolic process;metabolic process;primary metabolic process;protein metabolic process;translation	cell part;intracellular non-membrane-bounded organelle;intracellular organelle;macromolecular complex;organelle;ribonucleoprotein complex;ribosome	Ribosome	Acetylation;Completeproteome;Referenceproteome;Ribonucleoprotein;Ribosomalprotein		0.505329	P61354;M0R7P0;D3ZTK5	P61354;M0R7P0;D3ZTK5	60S ribosomal protein L27	Rpl27;RGD1563835		>sp|P61354|RL27_RAT 60S ribosomal protein L27 OS=Rattus norvegicus GN=Rpl27 PE=2 SV=2;>tr|M0R7P0|M0R7P0_RAT Protein LOC100912027 OS=Rattus norvegicus GN=LOC100912027 PE=4 SV=1;>tr|D3ZTK5|D3ZTK5_RAT 60S ribosomal protein L27 OS=Rattus norvegicus GN=RGD15638
catalytic activity;purine-nucleoside phosphorylase activity;transferase activity;transferase activity, transferring glycosyl groups;transferase activity, transferring pentosyl groups	biosynthetic process;cellular metabolic compound salvage;cellular metabolic process;cellular nitrogen compound metabolic process;cellular process;heterocycle metabolic process;metabolic process;nitrogen compound metabolic process;nucleobase-containing compound metabolic process;nucleobase-containing small molecule metabolic process;nucleoside metabolic process;primary metabolic process;purine-con…	cell part;cytoplasm;cytoskeleton;extracellular region;intracellular membrane-bounded organelle;intracellular non-membrane-bounded organelle;intracellular organelle;nucleus;organelle	Nicotinate and nicotinamide metabolism;Purine metabolism;Pyrimidine metabolism	Acetylation;Completeproteome;Cytoplasm;Cytoskeleton;Glycosyltransferase;Referenceproteome;Transferase		0.507191	P85973;D3ZXK9	P85973;D3ZXK9	Purine nucleoside phosphorylase	Pnp	x, X	>sp|P85973|PNPH_RAT Purine nucleoside phosphorylase OS=Rattus norvegicus GN=Pnp PE=1 SV=1;>tr|D3ZXK9|D3ZXK9_RAT Purine nucleoside phosphorylase (Fragment) OS=Rattus norvegicus GN=Pnp PE=4 SV=2
binding;calcium ion binding;cation binding;ion binding;metal ion binding	establishment of localization;ion transport;transport	cell part;membrane;organelle;plasma membrane;vesicle		Calcium;Completeproteome;Referenceproteome		0.508806	B0BNJ1	B0BNJ1	LOC683667 protein	Sri		>tr|B0BNJ1|B0BNJ1_RAT LOC683667 protein OS=Rattus norvegicus GN=Sri PE=2 SV=1
binding;catalytic activity;endopeptidase activity;hydrolase activity;nucleic acid binding;peptidase activity;peptidase activity, acting on L-amino acid peptides;RNA binding;threonine-type endopeptidase activity;threonine-type peptidase activity	biological regulation;catabolic process;cellular metabolic process;cellular process;macromolecule metabolic process;metabolic process;primary metabolic process;protein metabolic process;proteolysis;proteolysis involved in cellular protein catabolic process	cell part;intracellular membrane-bounded organelle;intracellular non-membrane-bounded organelle;intracellular organelle;macromolecular complex;mitochondrion;organelle;polysome;protein complex;ribonucleoprotein complex	Proteasome	Acetylation;Completeproteome;Cytoplasm;Directproteinsequencing;Glycoprotein;Hydrolase;Isopeptidebond;Nucleus;Phosphoprotein;Protease;Proteasome;Referenceproteome;Threonineprotease;Ublconjugation		0.513906	P60901	P60901	Proteasome subunit alpha type-6	Psma6		>sp|P60901|PSA6_RAT Proteasome subunit alpha type-6 OS=Rattus norvegicus GN=Psma6 PE=1 SV=1
binding;catalytic activity;GTP binding;GTPase activity;guanyl nucleotide binding;guanyl ribonucleotide binding;hydrolase activity;hydrolase activity, acting on acid anhydrides;hydrolase activity, acting on acid anhydrides, in phosphorus-containing anhydrides;nucleoside-triphosphatase activity;nucleotide binding;purine nucleotide binding;purine ribonucleoside triphosphate binding;purine ribonucleo…	cellular component assembly;cellular component organization;cellular macromolecular complex assembly;cellular process;macromolecular complex assembly;protein complex assembly;protein polymerization	cell part;cytoplasm;macromolecular complex;protein complex	Gap junction;Pathogenic Escherichia coli infection;Phagosome	Acetylation;Completeproteome;Cytoplasm;Cytoskeleton;GTP-binding;Microtubule;Nitration;Nucleotide-binding;Phosphoprotein;Referenceproteome		0.528041	Q5XIF6	Q5XIF6	Tubulin alpha-4A chain	Tuba4a		>sp|Q5XIF6|TBA4A_RAT Tubulin alpha-4A chain OS=Rattus norvegicus GN=Tuba4a PE=2 SV=1
catalytic activity;endopeptidase activity;hydrolase activity;peptidase activity;peptidase activity, acting on L-amino acid peptides;serine hydrolase activity;serine-type endopeptidase activity;serine-type peptidase activity	biological regulation;immune system process;macromolecule metabolic process;metabolic process;primary metabolic process;protein metabolic process;proteolysis;response to biotic stimulus;response to chemical stimulus;response to external stimulus;response to extracellular stimulus;response to stimulus	extracellular region;extracellular space	Complement and coagulation cascades;Staphylococcus aureus infection	Completeproteome;Disulfidebond;Hydrolase;Protease;Referenceproteome;Serineprotease		0.552989	Q7TP05;G3V615	Q7TP05;G3V615	Da1-24	Cfb	X	>tr|Q7TP05|Q7TP05_RAT Da1-24 OS=Rattus norvegicus GN=Cfb PE=2 SV=1;>tr|G3V615|G3V615_RAT Complement factor B, isoform CRA_b OS=Rattus norvegicus GN=C2 PE=3 SV=1
G-protein coupled receptor activity;molecular transducer activity;olfactory receptor activity;receptor activity;signal transducer activity;signaling receptor activity;transmembrane signaling receptor activity	detection of stimulus;response to chemical stimulus;response to stimulus	cell part;membrane;plasma membrane	Olfactory transduction	Cellmembrane;Completeproteome;G-proteincoupledreceptor;Membrane;Olfaction;Receptor;Referenceproteome;Sensorytransduction;Transducer;Transmembrane;Transmembranehelix		0.555938	D3ZIV6	D3ZIV6	Olfactory receptor	Olr1302		>tr|D3ZIV6|D3ZIV6_RAT Olfactory receptor OS=Rattus norvegicus GN=Olr1302 PE=3 SV=1
aminopeptidase activity;catalytic activity;dipeptidyl-peptidase activity;exopeptidase activity;hydrolase activity;peptidase activity;peptidase activity, acting on L-amino acid peptides;serine hydrolase activity;serine-type peptidase activity	macromolecule metabolic process;metabolic process;primary metabolic process;protein metabolic process;proteolysis	cell part;cytoplasmic membrane-bounded vesicle;cytosol;extracellular region;intracellular membrane-bounded organelle;intracellular organelle;lysosome;organelle;vacuole;vesicle		Aminopeptidase;Completeproteome;Cytoplasmicvesicle;Directproteinsequencing;Glycoprotein;Hydrolase;Lysosome;Protease;Referenceproteome;Secreted;Serineprotease;Signal;Zymogen		0.588567	Q9EPB1	Q9EPB1	Dipeptidyl peptidase 2	Dpp7		>sp|Q9EPB1|DPP2_RAT Dipeptidyl peptidase 2 OS=Rattus norvegicus GN=Dpp7 PE=1 SV=1
structural constituent of ribosome;structural molecule activity	biosynthetic process;cellular metabolic process;cellular process;macromolecule metabolic process;metabolic process;primary metabolic process;protein metabolic process;translation	cell part;intracellular non-membrane-bounded organelle;intracellular organelle;macromolecular complex;organelle;ribonucleoprotein complex;ribosome;small ribosomal subunit	Ribosome	Acetylation;Completeproteome;Cytoplasm;Directproteinsequencing;Referenceproteome;Ribonucleoprotein;Ribosomalprotein		0.620217	M0R9I8;Q6PDW1;D3ZHB3;P63324;D3ZV36	M0R9I8;Q6PDW1;D3ZHB3;P63324	40S ribosomal protein S12	LOC100359593;LOC100360573;Rps12		>tr|M0R9I8|M0R9I8_RAT 40S ribosomal protein S12 OS=Rattus norvegicus GN=LOC100364427 PE=3 SV=1;>tr|Q6PDW1|Q6PDW1_RAT 40S ribosomal protein S12 OS=Rattus norvegicus GN=LOC100359593 PE=2 SV=1;>tr|D3ZHB3|D3ZHB3_RAT 40S ribosomal protein S12 OS=Rattus norvegic
binding;cytokine receptor binding;growth factor receptor binding;identical protein binding;interleukin-5 receptor binding;neurexin family protein binding;protein binding;protein dimerization activity;protein homodimerization activity;receptor binding	biological regulation;cellular process;response to stimulus;signal transduction	cell part;cytoplasmic membrane-bounded vesicle;intracellular membrane-bounded organelle;intracellular organelle;macromolecular complex;organelle;protein complex;receptor complex;vesicle		Acetylation;Completeproteome;Membrane;Phosphoprotein;Referenceproteome;Repeat		0.669127	Q9JI92	Q9JI92	Syntenin-1	Sdcbp		>sp|Q9JI92|SDCB1_RAT Syntenin-1 OS=Rattus norvegicus GN=Sdcbp PE=1 SV=1
	biological regulation;cellular homeostasis;cellular ion homeostasis;cellular process;homeostatic process;immune system process;response to stimulus	cell part;macromolecular complex;protein complex		Completeproteome;Disulfidebond;Referenceproteome		0.669893	F1M7F8	F1M7F8	Oxidation resistance protein 1	C7		>tr|F1M7F8|F1M7F8_RAT Oxidation resistance protein 1 (Fragment) OS=Rattus norvegicus GN=C7 PE=4 SV=2
endopeptidase inhibitor activity;endopeptidase regulator activity;enzyme inhibitor activity;enzyme regulator activity;peptidase inhibitor activity;peptidase regulator activity	biological regulation;immune system process;macromolecule metabolic process;metabolic process;primary metabolic process;protein metabolic process;response to stimulus;response to stress	extracellular space		Completeproteome;Disulfidebond;Referenceproteome;Secreted		0.676334	M0RBF1;M0RBJ7	M0RBF1;M0RBJ7	Complement C3	C3	X	>tr|M0RBF1|M0RBF1_RAT Complement C3 OS=Rattus norvegicus GN=C3 PE=4 SV=1;>tr|M0RBJ7|M0RBJ7_RAT Complement C3 OS=Rattus norvegicus GN=C3 PE=4 SV=1
adenyl nucleotide binding;adenyl ribonucleotide binding;ATP binding;binding;catalytic activity;hydrolase activity;hydrolase activity, acting on acid anhydrides;hydrolase activity, acting on acid anhydrides, in phosphorus-containing anhydrides;motor activity;nucleoside-triphosphatase activity;nucleotide binding;purine nucleotide binding;purine ribonucleoside triphosphate binding;purine ribonucleot…		cell part;macromolecular complex;protein complex		Actin-binding;ATP-binding;Coiledcoil;Completeproteome;Motorprotein;Myosin;Nucleotide-binding;Referenceproteome		0.706073	E9PTU4	E9PTU4	Myosin-11	Myh11		>tr|E9PTU4|E9PTU4_RAT Myosin-11 OS=Rattus norvegicus GN=Myh11 PE=4 SV=2
binding;calcium ion binding;cation binding;ion binding;metal ion binding	biological regulation	cell part;endoplasmic reticulum;intracellular membrane-bounded organelle;intracellular organelle;organelle		Acetylation;Completeproteome;Directproteinsequencing;Referenceproteome		0.752283	D3ZEP6;P05943	D3ZEP6;P05943	Protein S100-A10	S100a10	x	>tr|D3ZEP6|D3ZEP6_RAT Uncharacterized protein OS=Rattus norvegicus PE=4 SV=1;>sp|P05943|S10AA_RAT Protein S100-A10 OS=Rattus norvegicus GN=S100a10 PE=1 SV=2
1-pyrroline-5-carboxylate dehydrogenase activity;catalytic activity;oxidoreductase activity;oxidoreductase activity, acting on the aldehyde or oxo group of donors;oxidoreductase activity, acting on the aldehyde or oxo group of donors, NAD or NADP as acceptor;oxidoreductase activity, acting on the CH-NH group of donors;oxidoreductase activity, acting on the CH-NH group of donors, NAD or NADP as ac…	amine metabolic process;biosynthetic process;catabolic process;cellular amino acid metabolic process;cellular ketone metabolic process;cellular metabolic process;cellular nitrogen compound metabolic process;cellular process;heterocycle metabolic process;metabolic process;nitrogen compound metabolic process;organic acid metabolic process;primary metabolic process;small molecule metabolic process	cell part		Acetylation;Completeproteome;Directproteinsequencing;Mitochondrion;NAD;Oxidoreductase;Prolinemetabolism;Referenceproteome;Transitpeptide		0.809629	R9PY10;F1LQ99;P0C2X9;F8WFI0	R9PY10;F1LQ99;P0C2X9;F8WFI0	Delta-1-pyrroline-5-carboxylate dehydrogenase, mitochondrial	Aldh4a1	x, X	>tr|R9PY10|R9PY10_RAT Taste receptor type 1 member 2 (Fragment) OS=Rattus norvegicus GN=Tas1r2 PE=3 SV=1;>tr|F1LQ99|F1LQ99_RAT Taste receptor type 1 member 2 OS=Rattus norvegicus GN=Tas1r2 PE=3 SV=2;>sp|P0C2X9|AL4A1_RAT Delta-1-pyrroline-5-carboxylate dehy
binding;binding, bridging;cytokine binding;cytokine receptor activity;cytokine receptor binding;growth factor binding;growth factor receptor binding;interleukin-1 binding;interleukin-1 receptor activity;interleukin-1 receptor binding;molecular transducer activity;protein binding;protein binding, bridging;receptor activity;receptor binding;signal transducer activity;signaling receptor activity;tra…	macromolecule metabolic process;metabolic process;primary metabolic process;protein metabolic process	cell part;cytoplasm;macromolecular complex;protein complex	Apoptosis;Cytokine-cytokine receptor interaction	Completeproteome;Disulfidebond;Glycoprotein;Immunoglobulindomain;Membrane;Phosphoprotein;Receptor;Referenceproteome;Repeat;Signal;Transmembrane;Transmembranehelix		0.817906	D1M8S3;F1M9B9;Q63621	D1M8S3;F1M9B9;Q63621	Interleukin-1 receptor accessory protein	Il1rap		>tr|D1M8S3|D1M8S3_RAT Interleukin 1 receptor accessory protein b OS=Rattus norvegicus GN=Il1rap PE=2 SV=1;>tr|F1M9B9|F1M9B9_RAT Interleukin 1 receptor accessory protein OS=Rattus norvegicus GN=Il1rap PE=4 SV=2;>sp|Q63621|IL1AP_RAT Interleukin-1 receptor ac
actin binding;actin monomer binding;binding;cytoskeletal protein binding;protein binding	anatomical structure development;biological regulation;cell development;cellular component organization;cellular process;cytoskeleton organization;developmental process;organelle organization;regulation of organelle organization	cell part;cytoplasm;cytoskeleton;intracellular non-membrane-bounded organelle;intracellular organelle;organelle		Acetylation;Actin-binding;Completeproteome;Cytoplasm;Cytoskeleton;Phosphoprotein;Referenceproteome		0.835666	P63312	P63312	Thymosin beta-10	Tmsb10	x, X	>sp|P63312|TYB10_RAT Thymosin beta-10 OS=Rattus norvegicus GN=Tmsb10 PE=2 SV=2
binding;nucleic acid binding;RNA binding		cell part;cytosol;intracellular membrane-bounded organelle;intracellular organelle;mitochondrion;nucleus;organelle		Completeproteome;Referenceproteome		0.852839	Q6AYU5;Q6AY48;D4ADH2	Q6AYU5;Q6AY48;D4ADH2	Poly(RC) binding protein 2	Pcbp2;Pcbp3	x	>tr|Q6AYU5|Q6AYU5_RAT Poly(RC) binding protein 2 OS=Rattus norvegicus GN=Pcbp2 PE=2 SV=1;>tr|Q6AY48|Q6AY48_RAT Poly(RC) binding protein 3 OS=Rattus norvegicus GN=Pcbp3 PE=2 SV=1;>tr|D4ADH2|D4ADH2_RAT Uncharacterized protein (Fragment) OS=Rattus norvegicus
adenyl nucleotide binding;adenyl ribonucleotide binding;ATP binding;binding;catalytic activity;kinase activity;nucleotide binding;phosphotransferase activity, alcohol group as acceptor;protein kinase activity;purine nucleotide binding;purine ribonucleoside triphosphate binding;purine ribonucleotide binding;ribonucleotide binding;transferase activity;transferase activity, transferring phosphorus-c…				Completeproteome;Referenceproteome		0.865084	M0R685;D3ZSS4;D4ADQ0;D3Z875;D3Z888	M0R685;D3ZSS4;D4ADQ0;D3Z875;D3Z888		Ulk4	x	>tr|M0R685|M0R685_RAT Protein Ulk4 OS=Rattus norvegicus GN=Ulk4 PE=4 SV=1;>tr|D3ZSS4|D3ZSS4_RAT Protein Ulk4 OS=Rattus norvegicus GN=Ulk4 PE=4 SV=2;>tr|D4ADQ0|D4ADQ0_RAT Protein Ulk4 OS=Rattus norvegicus GN=Ulk4 PE=4 SV=2;>tr|D3Z875|D3Z875_RAT Protein Ulk4
5'-3' exonuclease activity;5'-flap endonuclease activity;binding;catalytic activity;cation binding;deoxyribonuclease activity;DNA binding;endodeoxyribonuclease activity;endodeoxyribonuclease activity, producing 5'-phosphomonoesters;endonuclease activity;endonuclease activity, active with either ribo- or deoxyribonucleic acids and producing 5'-phosphomonoesters;endoribonuclease activity;endoribonu…	behavior;catabolic process;cellular metabolic process;cellular nitrogen compound metabolic process;cellular process;DNA metabolic process;DNA repair;macromolecule metabolic process;metabolic process;multicellular organismal process;neurological system process;nitrogen compound metabolic process;nucleobase-containing compound metabolic process;primary metabolic process;response to DNA damage stimu…	cell part;intracellular membrane-bounded organelle;intracellular non-membrane-bounded organelle;intracellular organelle;mitochondrion;nucleolus;nucleoplasm;nucleus;organelle	Base excision repair;DNA replication;Non-homologous end-joining	Acetylation;Completeproteome;DNAdamage;DNArepair;DNAreplication;Endonuclease;Exonuclease;Hydrolase;Magnesium;Metal-binding;Methylation;Mitochondrion;Nuclease;Nucleus;Phosphoprotein;Referenceproteome		0.87766	Q5XIP6	Q5XIP6	Flap endonuclease 1	Fen1		>sp|Q5XIP6|FEN1_RAT Flap endonuclease 1 OS=Rattus norvegicus GN=Fen1 PE=2 SV=1
antioxidant activity;binding;catalytic activity;hemoglobin binding;identical protein binding;protein binding;protein dimerization activity;protein homodimerization activity	anatomical structure development;anatomical structure morphogenesis;developmental process;metabolic process;multicellular organismal process;multi-organism process;response to abiotic stimulus;response to biotic stimulus;response to chemical stimulus;response to drug;response to endogenous stimulus;response to external stimulus;response to extracellular stimulus;response to heat;response to stimu…	cell part;endoplasmic reticulum;extracellular space;Golgi apparatus;intracellular membrane-bounded organelle;intracellular organelle;organelle		Acutephase;Alternativesplicing;Antibiotic;Antimicrobial;Antioxidant;Completeproteome;Directproteinsequencing;Disulfidebond;Glycoprotein;Hemoglobin-binding;Immunity;Referenceproteome;Secreted;Serineproteasehomolog;Signal;Sushi		0.880901	P06866-2;P06866	P06866-2;P06866	Haptoglobin;Haptoglobin alpha chain;Haptoglobin beta chain	Hp		>sp|P06866-2|HPT_RAT Isoform 2 of Haptoglobin OS=Rattus norvegicus GN=Hp;>sp|P06866|HPT_RAT Haptoglobin OS=Rattus norvegicus GN=Hp PE=1 SV=3
catalytic activity;hydrolase activity;hydrolase activity, acting on acid anhydrides;hydrolase activity, acting on acid anhydrides, in phosphorus-containing anhydrides;microtubule motor activity;motor activity;nucleoside-triphosphatase activity;pyrophosphatase activity	anatomical structure formation involved in morphogenesis;cellular component assembly;cellular component organization;cellular process;developmental process	cell part;macromolecular complex;protein complex	Huntington's disease	Cellprojection;Cilium;Ciliumbiogenesis/degradation;Completeproteome;Cytoplasm;Cytoskeleton;Dynein;Microtubule;Motorprotein;Referenceproteome;Repeat;WDrepeat		0.960759	Q66HC9	Q66HC9	Dynein intermediate chain 2, axonemal	Dnai2		>sp|Q66HC9|DNAI2_RAT Dynein intermediate chain 2, axonemal OS=Rattus norvegicus GN=Dnai2 PE=2 SV=1
15-oxoprostaglandin 13-oxidase activity;2-alkenal reductase [NAD(P)] activity;binding;catalytic activity;cation binding;ion binding;metal ion binding;oxidoreductase activity;oxidoreductase activity, acting on the CH-CH group of donors;oxidoreductase activity, acting on the CH-CH group of donors, NAD or NADP as acceptor;transition metal ion binding;zinc ion binding	cellular ketone metabolic process;cellular lipid metabolic process;cellular metabolic process;cellular process;lipid metabolic process;metabolic process;organic acid metabolic process;primary metabolic process;response to chemical stimulus;response to stimulus;small molecule metabolic process	cell part;cytoplasm		Completeproteome;Cytoplasm;NADP;Oxidoreductase;Referenceproteome		0.972298	P97584	P97584	Prostaglandin reductase 1	Ptgr1		>sp|P97584|PTGR1_RAT Prostaglandin reductase 1 OS=Rattus norvegicus GN=Ptgr1 PE=2 SV=3
antioxidant activity;catalytic activity;disulfide oxidoreductase activity;electron carrier activity;oxidoreductase activity;oxidoreductase activity, acting on a sulfur group of donors;oxidoreductase activity, acting on a sulfur group of donors, NAD or NADP as acceptor;oxidoreductase activity, acting on NADH or NADPH;peptide disulfide oxidoreductase activity;protein disulfide oxidoreductase activi…	biological regulation;biosynthetic process;cellular homeostasis;cellular metabolic process;cellular nitrogen compound metabolic process;cellular process;drug metabolic process;generation of precursor metabolites and energy;glycerol ether metabolic process;homeostatic process;macromolecule metabolic process;metabolic process;nitrogen compound metabolic process;nucleobase-containing compound metabo…	cell body;cell part;cell projection;cytosol;extracellular region;intracellular membrane-bounded organelle;intracellular organelle;mitochondrion;neuron projection;neuronal cell body;nucleus;organelle		Acetylation;Activator;Completeproteome;Cytoplasm;Directproteinsequencing;Disulfidebond;Electrontransport;Nucleus;Redox-activecenter;Referenceproteome;Secreted;S-nitrosylation;Transcription;Transcriptionregulation;Transport		0.981345	P11232;R4GNK3	P11232;R4GNK3	Thioredoxin	Txn	x, X	>sp|P11232|THIO_RAT Thioredoxin OS=Rattus norvegicus GN=Txn PE=1 SV=2;>tr|R4GNK3|R4GNK3_RAT Thioredoxin (Fragment) OS=Rattus norvegicus GN=Txn1 PE=4 SV=1
binding;carbohydrate binding;cell surface binding;eukaryotic cell surface binding;hormone activity;monosaccharide binding;protein binding;receptor binding;sialic acid binding;sugar binding	alcohol metabolic process;anatomical structure development;biological regulation;carbohydrate metabolic process;catabolic process;cell differentiation;cellular component assembly;cellular component organization;cellular homeostasis;cellular ion homeostasis;cellular ketone metabolic process;cellular lipid metabolic process;cellular localization;cellular membrane organization;cellular metabolic pro…	cell part;endoplasmic reticulum;extracellular space;intracellular membrane-bounded organelle;intracellular organelle;organelle	Adipocytokine signaling pathway;PPAR signaling pathway;Type II diabetes mellitus	Collagen;Completeproteome;Referenceproteome;Secreted		0.986206	Q8K3R4	Q8K3R4	30 kDa adipocyte complement-related protein	Adipoq		>tr|Q8K3R4|Q8K3R4_RAT 30 kDa adipocyte complement-related protein OS=Rattus norvegicus GN=Adipoq PE=2 SV=1
binding;catalytic activity;cation binding;heme oxygenase (decyclizing) activity;ion binding;metal ion binding;oxidoreductase activity;oxidoreductase activity, acting on paired donors, with incorporation or reduction of molecular oxygen	cellular metabolic process;cellular process;cofactor metabolic process;heterocycle metabolic process;metabolic process;nitrogen compound metabolic process;pigment metabolic process;response to chemical stimulus;response to oxidative stress;response to stimulus;response to stress	cell part;endoplasmic reticulum;intracellular membrane-bounded organelle;intracellular organelle;membrane;organelle;plasma membrane	Mineral absorption;Porphyrin and chlorophyll metabolism	Acetylation;Completeproteome;Directproteinsequencing;Endoplasmicreticulum;Heme;Iron;Metal-binding;Microsome;Oxidoreductase;Referenceproteome;Repeat		1.00746	P23711	P23711	Heme oxygenase 2	Hmox2	x, X	>sp|P23711|HMOX2_RAT Heme oxygenase 2 OS=Rattus norvegicus GN=Hmox2 PE=1 SV=1
actin binding;binding;cation binding;cytoskeletal protein binding;ion binding;metal ion binding;protein binding	aging;anatomical structure development;anatomical structure morphogenesis;biological regulation;cell death;cell development;cellular component assembly;cellular component morphogenesis;cellular component organization;cellular macromolecular complex assembly;cellular process;cytoskeleton organization;death;developmental process;establishment of localization;growth;macromolecular complex assembly;o…	cell part;cell projection;cytoskeleton;cytosol;extracellular space;intracellular non-membrane-bounded organelle;intracellular organelle;macromolecular complex;organelle;protein complex	Fc gamma R-mediated phagocytosis;Regulation of actin cytoskeleton	Actin-binding;Actincapping;Alternativeinitiation;Calcium;Ciliumbiogenesis/degradation;Completeproteome;Cytoplasm;Cytoskeleton;Directproteinsequencing;Disulfidebond;Metal-binding;Phosphoprotein;Referenceproteome;Repeat;Secreted;Signal	AQP2-binding multiprotein force generator complex	1.01662	Q68FP1;Q68FP1-2	Q68FP1;Q68FP1-2	Gelsolin	Gsn		>sp|Q68FP1|GELS_RAT Gelsolin OS=Rattus norvegicus GN=Gsn PE=1 SV=1;>sp|Q68FP1-2|GELS_RAT Isoform 2 of Gelsolin OS=Rattus norvegicus GN=Gsn
G-protein coupled receptor activity;molecular transducer activity;olfactory receptor activity;receptor activity;signal transducer activity;signaling receptor activity;transmembrane signaling receptor activity	detection of stimulus;response to chemical stimulus;response to stimulus	cell part	Olfactory transduction	Completeproteome;G-proteincoupledreceptor;Membrane;Receptor;Referenceproteome;Transducer;Transmembrane;Transmembranehelix		1.02	D3ZZZ2	D3ZZZ2	Olfactory receptor	Olr295	x	>tr|D3ZZZ2|D3ZZZ2_RAT Olfactory receptor OS=Rattus norvegicus GN=Olr295 PE=3 SV=1
antioxidant activity;binding;catalytic activity;cation binding;chaperone binding;copper ion binding;enzyme binding;ion binding;metal ion binding;oxidoreductase activity;oxidoreductase activity, acting on superoxide radicals as acceptor;phosphatase binding;protein binding;protein phosphatase 2B binding;protein phosphatase binding;superoxide dismutase activity;transition metal ion binding;zinc ion …	aging;amine metabolic process;behavior;biological regulation;biosynthetic process;catabolic process;cellular amino acid metabolic process;cellular component movement;cellular component organization;cellular homeostasis;cellular ion homeostasis;cellular ketone metabolic process;cellular membrane organization;cellular metabolic process;cellular nitrogen compound metabolic process;cellular process;c…	cell body;cell part;cytosol;extracellular matrix;extracellular space;intracellular membrane-bounded organelle;intracellular organelle;macromolecular complex;membrane;microbody;mitochondrion;neuronal cell body;nucleus;organelle;peroxisome;plasma membrane;protein complex;vesicle	Amyotrophic lateral sclerosis (ALS);Huntington's disease;Peroxisome;Prion diseases	Acetylation;Antioxidant;Completeproteome;Copper;Cytoplasm;Directproteinsequencing;Disulfidebond;Metal-binding;Oxidoreductase;Phosphoprotein;Referenceproteome;Zinc		1.02579	P07632	P07632	Superoxide dismutase [Cu-Zn]	Sod1		>sp|P07632|SODC_RAT Superoxide dismutase [Cu-Zn] OS=Rattus norvegicus GN=Sod1 PE=1 SV=2
actin binding;binding;calcium ion binding;calcium-dependent protein binding;cation binding;cytoskeletal protein binding;identical protein binding;ion binding;metal ion binding;protein binding;protein dimerization activity;protein heterodimerization activity;protein homodimerization activity	biological regulation	cell part;cell projection;intracellular membrane-bounded organelle;intracellular organelle;neuron projection;nucleus;organelle		Acetylation;Calcium;Completeproteome;Metal-binding;Referenceproteome;Repeat		1.07433	P05942	P05942	Protein S100-A4	S100a4		>sp|P05942|S10A4_RAT Protein S100-A4 OS=Rattus norvegicus GN=S100a4 PE=2 SV=1
binding;endopeptidase inhibitor activity;endopeptidase regulator activity;enzyme inhibitor activity;enzyme regulator activity;peptidase inhibitor activity;peptidase regulator activity;protein binding;receptor binding;serine-type endopeptidase inhibitor activity	biological regulation;response to chemical stimulus;response to endogenous stimulus;response to external stimulus;response to extracellular stimulus;response to stimulus;response to stress	extracellular space	Complement and coagulation cascades	Acutephase;Baitregion;Completeproteome;Disulfidebond;Glycoprotein;Proteaseinhibitor;Referenceproteome;Secreted;Serineproteaseinhibitor;Signal;Thioesterbond		1.16641	M0R9G2;P06238	M0R9G2;P06238	Alpha-2-macroglobulin	A2m	x, X	>tr|M0R9G2|M0R9G2_RAT Protein LOC100911545 OS=Rattus norvegicus GN=LOC100911545 PE=4 SV=1;>sp|P06238|A2MG_RAT Alpha-2-macroglobulin OS=Rattus norvegicus GN=A2m PE=2 SV=2
binding;cation binding;cation transmembrane transporter activity;ferric iron binding;ferric iron transmembrane transporter activity;GTP binding;guanyl nucleotide binding;guanyl ribonucleotide binding;inorganic cation transmembrane transporter activity;ion binding;ion transmembrane transporter activity;iron ion binding;iron ion transmembrane transporter activity;metal ion binding;metal ion transme…	biological regulation;cellular homeostasis;cellular ion homeostasis;cellular process;establishment of localization;homeostatic process;ion transport;response to chemical stimulus;response to endogenous stimulus;response to stimulus;response to stress;signal transduction;transport	cell part;cytoplasmic membrane-bounded vesicle;endosome;extracellular region;extracellular space;intracellular membrane-bounded organelle;intracellular organelle;mitochondrion;organelle;vesicle	Mineral absorption	Alternativesplicing;Completeproteome;Directproteinsequencing;Disulfidebond;Glycoprotein;GTP-binding;Iontransport;Iron;Irontransport;Metal-binding;Methylation;Nucleotide-binding;Referenceproteome;Repeat;Secreted;Signal;Transport		1.21471	Q7TMC7;P12346;P12346-2	Q7TMC7;P12346;P12346-2	Serotransferrin	Tf		>tr|Q7TMC7|Q7TMC7_RAT Ab2-417 OS=Rattus norvegicus GN=Tf PE=2 SV=1;>sp|P12346|TRFE_RAT Serotransferrin OS=Rattus norvegicus GN=Tf PE=1 SV=3;>sp|P12346-2|TRFE_RAT Isoform 2 of Serotransferrin OS=Rattus norvegicus GN=Tf
				Completeproteome;Referenceproteome		1.25242	D3ZFJ4;D3ZRS8;D4ADL1;M0RAB8;F1LU21;M0RAZ1	D3ZFJ4;D3ZRS8;D4ADL1;M0RAB8;F1LU21;M0RAZ1	Uncharacterized protein	N/A		>tr|D3ZFJ4|D3ZFJ4_RAT Uncharacterized protein (Fragment) OS=Rattus norvegicus PE=4 SV=2;>tr|D3ZRS8|D3ZRS8_RAT Uncharacterized protein (Fragment) OS=Rattus norvegicus PE=4 SV=2;>tr|D4ADL1|D4ADL1_RAT Uncharacterized protein OS=Rattus norvegicus PE=4 SV=2;>tr
catalytic activity;oxidoreductase activity;oxidoreductase activity, acting on CH-OH group of donors;oxidoreductase activity, acting on the CH-OH group of donors, NAD or NADP as acceptor;sepiapterin reductase activity	biosynthetic process;cellular aromatic compound metabolic process;cellular metabolic process;cellular nitrogen compound metabolic process;cellular process;cofactor metabolic process;heterocycle metabolic process;metabolic process;nitrogen compound metabolic process;response to chemical stimulus;response to stimulus	cell part;cytoplasm	Folate biosynthesis	Acetylation;Completeproteome;Cytoplasm;Directproteinsequencing;NADP;Oxidoreductase;Phosphoprotein;Referenceproteome		1.2543	P18297;D3ZT59	P18297;D3ZT59	Sepiapterin reductase	Spr		>sp|P18297|SPRE_RAT Sepiapterin reductase OS=Rattus norvegicus GN=Spr PE=1 SV=1;>tr|D3ZT59|D3ZT59_RAT Uncharacterized protein (Fragment) OS=Rattus norvegicus PE=4 SV=2
5S rRNA binding;bent DNA binding;binding;carbohydrate binding;crossed form four-way junction DNA binding;cytokine activity;DNA bending activity;DNA binding;DNA secondary structure binding;double-stranded DNA binding;four-way junction DNA binding;glycolipid binding;glycosaminoglycan binding;heparin binding;lipid binding;nucleic acid binding;open form four-way junction DNA binding;pattern binding;p…	anatomical structure morphogenesis;biological regulation;cell morphogenesis;cell proliferation;cellular component morphogenesis;cellular component organization;cellular metabolic process;cellular nitrogen compound metabolic process;cellular process;cytoskeleton organization;developmental process;DNA geometric change;DNA metabolic process;locomotion;macromolecule metabolic process;metabolic proces…	cell part;chromosome;cytoplasm;extracellular space;intracellular membrane-bounded organelle;intracellular non-membrane-bounded organelle;intracellular organelle;nucleus;organelle	Base excision repair	3D-structure;Acetylation;Chromosome;Completeproteome;Cytoplasm;Directproteinsequencing;DNA-binding;Heparin-binding;Isopeptidebond;Nucleus;Phosphoprotein;Referenceproteome;Repeat;Ublconjugation		1.35343	P63159;F1MA29;D3ZCR3;D4A9T3;D3ZL49;D3ZXR5;D3ZIU9;M0R7R5;D3ZC69;F1LNG6;D3ZLG3;F1LTL3;M0RA12;D3Z7Z9;D4A2L7;D4A4X8;D3ZGW6;D3ZXP6;M0R7K7;D3ZMK0;D4A6A9;F1M6B2	P63159;F1MA29;D3ZCR3;D4A9T3;D3ZL49;D3ZXR5	High mobility group protein B1	Hmgb1;LOC681718;LOC679451;Hmg1l1	x	>sp|P63159|HMGB1_RAT High mobility group protein B1 OS=Rattus norvegicus GN=Hmgb1 PE=1 SV=2;>tr|F1MA29|F1MA29_RAT Protein LOC681718 OS=Rattus norvegicus GN=LOC681718 PE=4 SV=1;>tr|D3ZCR3|D3ZCR3_RAT Protein Hmg1l1 OS=Rattus norvegicus GN=Hmg1l1 PE=4 SV=1;>t
binding;cysteine-type endopeptidase inhibitor activity;endopeptidase inhibitor activity;endopeptidase regulator activity;enzyme binding;enzyme inhibitor activity;enzyme regulator activity;peptidase inhibitor activity;peptidase regulator activity;protease binding;protein binding	anatomical structure development;biological regulation;cell development;cell killing;cellular process;developmental process;multi-organism process;response to biotic stimulus;response to chemical stimulus;response to drug;response to endogenous stimulus;response to stimulus;response to stress	cell part;cytoplasmic membrane-bounded vesicle;extracellular space;intracellular membrane-bounded organelle;intracellular organelle;organelle;vesicle		Completeproteome;Directproteinsequencing;Disulfidebond;Proteaseinhibitor;Referenceproteome;Secreted;Signal;Thiolproteaseinhibitor		1.43288	P19313	P19313	Cystatin-S	Cst4	x	>sp|P19313|CYTS_RAT Cystatin-S OS=Rattus norvegicus GN=Cst4 PE=1 SV=2
G-protein coupled receptor activity;molecular transducer activity;olfactory receptor activity;receptor activity;signal transducer activity;signaling receptor activity;transmembrane signaling receptor activity	detection of stimulus;response to chemical stimulus;response to stimulus	cell part;membrane;plasma membrane	Olfactory transduction	Cellmembrane;Completeproteome;G-proteincoupledreceptor;Membrane;Olfaction;Receptor;Referenceproteome;Sensorytransduction;Transducer;Transmembrane;Transmembranehelix		1.46592	D4A145;M0R820;M0RAC9;D3ZDJ1;M0RB34;M0RBY9	D4A145;M0R820;M0RAC9;D3ZDJ1;M0RB34;M0RBY9	Olfactory receptor	Olr847;Olr848		>tr|D4A145|D4A145_RAT Olfactory receptor OS=Rattus norvegicus GN=Olr847 PE=3 SV=1;>tr|M0R820|M0R820_RAT Olfactory receptor OS=Rattus norvegicus GN=Olr847 PE=3 SV=1;>tr|M0RAC9|M0RAC9_RAT Olfactory receptor OS=Rattus norvegicus GN=LOC100912327 PE=3 SV=1;>tr|
binding;C5a anaphylatoxin chemotactic receptor binding;C5L2 anaphylatoxin chemotactic receptor binding;cofactor binding;endopeptidase inhibitor activity;endopeptidase regulator activity;enzyme inhibitor activity;enzyme regulator activity;G-protein-coupled receptor binding;lipid binding;peptidase inhibitor activity;peptidase regulator activity;protein binding;receptor binding	biological regulation;cellular ketone metabolic process;cellular lipid metabolic process;cellular metabolic process;cellular process;coagulation;immune system process;lipid metabolic process;locomotion;macromolecule metabolic process;metabolic process;multicellular organismal process;organic acid metabolic process;primary metabolic process;protein metabolic process;regulation of body fluid levels…	extracellular space	Chagas disease (American trypanosomiasis);Complement and coagulation cascades;ko05152;Leishmaniasis;Phagosome;Staphylococcus aureus infection;Systemic lupus erythematosus	3D-structure;Chemotaxis;Cleavageonpairofbasicresidues;Complementalternatepathway;Complementpathway;Completeproteome;Directproteinsequencing;Disulfidebond;Fattyacidmetabolism;Glycoprotein;Immunity;Inflammatoryresponse;Innateimmunity;Lipidmetabolism;Phosphoprotein;Referenceproteome;Secreted;Signal;Thioesterbond		1.4804	P01026	P01026	Complement C3;Complement C3 beta chain;Complement C3 alpha chain;Neutrophil chemotactic factor-2;C3a anaphylatoxin;Complement C3b alpha chain;Complement C3c alpha chain fragment 1;Complement C3dg fragment;Complement C3g fragment;Complement C3d fragment;Complement C3f fragment;Complement C3c alpha chain fragment 2	C3		>sp|P01026|CO3_RAT Complement C3 OS=Rattus norvegicus GN=C3 PE=1 SV=3
				Completeproteome;Referenceproteome		1.70587	F1M943	F1M943	Protein Armc8	Armc8	x	>tr|F1M943|F1M943_RAT Protein Armc8 OS=Rattus norvegicus GN=Armc8 PE=4 SV=2
						1.95545	A0A096P6L9	A0A096P6L9	Complement C5	C5		>tr|A0A096P6L9|A0A096P6L9_RAT Complement C5 OS=Rattus norvegicus GN=C5 PE=4 SV=1
		cell part;cytoplasm;intracellular membrane-bounded organelle;intracellular organelle;mitochondrion;organelle		Completeproteome;Cytoplasm;Referenceproteome		2.79131	P85967;D3ZJF3	P85967;D3ZJF3	Gasdermin-C	Gsdmc		>sp|P85967|GSDMC_RAT Gasdermin-C OS=Rattus norvegicus GN=Gsdmc PE=3 SV=1;>tr|D3ZJF3|D3ZJF3_RAT Gasdermin-C OS=Rattus norvegicus GN=Gsdmc PE=4 SV=1
binding;cation binding;ion binding;metal ion binding;transition metal ion binding;zinc ion binding			Notch signaling pathway	Completeproteome;Metal-binding;Referenceproteome;Zinc;Zinc-finger		5.87933	Q6TXG2	Q6TXG2	LRRGT00037	Dtx4		>tr|Q6TXG2|Q6TXG2_RAT LRRGT00037 OS=Rattus norvegicus GN=Dtx4 PE=2 SV=1
